# Supplementary material for: Severe cutaneous adverse reactions to drugs: A real-world pharmacovigilance study using the FDA Adverse Event Reporting System database
Source: Front Pharmacol. 2023 Apr 4;14:1117391. doi: 10.3389/fphar.2023.1117391 (PMC10110972; doi:10.3389/fphar.2023.1117391)
Supplement: Supplementary file 1 [file DataSheet1.XLSX]

## Sheet: Sheet1
Drug name	ATC Classification	ATC Code	Severe cutaneous adverse reactions (SMQ)		Stevens-Johnson syndrome		Drug reaction with eosinophilia and systemic symptoms		Toxic epidermal necrolysis		Toxic skin eruption		Erythema multiforme		Dermatitis exfoliative		Acute generalised exanthematous pustulosis		Dermatitis bullous		Skin necrosis		Exfoliative rash		Dermatitis exfoliative generalised		Cutaneous vasculitis		Epidermal necrosis		Oculomucocutaneous syndrome		SJS-TEN overlap		Target skin lesion		Bullous haemorrhagic dermatosis		Erythrodermic atopic dermatitis
			No. of report	ROR (95% CI)	No. of report	ROR (95% CI)	No. of report	ROR (95% CI)	No. of report	ROR (95% CI)	No. of report	ROR (95% CI)	No. of report	ROR (95% CI)	No. of report	ROR (95% CI)	No. of report	ROR (95% CI)	No. of report	ROR (95% CI)	No. of report	ROR (95% CI)	No. of report	ROR (95% CI)	No. of report	ROR (95% CI)	No. of report	ROR (95% CI)	No. of report	ROR (95% CI)	No. of report	ROR (95% CI)	No. of report	ROR (95% CI)	No. of report	ROR (95% CI)	No. of report	ROR (95% CI)	No. of report	ROR (95% CI)
LAMOTRIGINE	N03	N03AX09	4802	10.13 (9.83-10.44)	2145	20.60 (19.69-21.56)	1465	14.75 (13.97-15.57)	887	13.34 (12.45-14.29)	257	5.29 (4.67-5.99)	322	7.02 (6.28-7.86)	154	3.68 (3.14-4.32)	67	1.82 (1.43-2.32)	120	3.42 (2.85-4.10)	49	1.79 (1.35-2.37)	24	1.85 (1.24-2.77)	23	1.95 (1.29-2.94)	12	1.32 (0.75-2.33)	68	15.57 (12.13-19.99)	38	17.21 (12.30-24.08)	20	17.01 (10.71-27.03)	3	9.39 (2.92-30.17)	-	-	-	-
ACETAMINOPHEN	N02	N02BE01	4527	2.63 (2.55-2.71)	1090	2.76 (2.59-2.93)	831	2.27 (2.12-2.43)	1203	5.33 (5.01-5.65)	379	2.27 (2.05-2.52)	349	2.18 (1.96-2.43)	270	1.89 (1.67-2.13)	453	3.80 (3.45-4.19)	257	2.16 (1.90-2.44)	145	1.56 (1.32-1.84)	68	1.54 (1.21-1.96)	59	1.46 (1.13-1.89)	53	1.72 (1.31-2.26)	44	2.78 (2.05-3.77)	3	0.35 (0.11-1.09)	18	4.34 (2.67-7.04)	4	3.67 (1.32-10.18)	3	2.87 (0.89-9.26)	-	-
ALLOPURINOL	M04	M04AA01	4510	7.92 (7.68-8.17)	836	6.17 (5.75-6.61)	1930	16.98 (16.18-17.81)	843	10.64 (9.92-11.42)	340	5.98 (5.36-6.67)	197	3.56 (3.09-4.10)	369	7.74 (6.97-8.60)	143	3.33 (2.82-3.93)	134	3.24 (2.73-3.84)	55	1.70 (1.30-2.22)	37	2.43 (1.76-3.37)	120	9.09 (7.55-10.94)	34	3.21 (2.28-4.51)	17	3.05 (1.88-4.93)	6	2.09 (0.93-4.68)	8	5.38 (2.65-10.91)	-	-	-	-	-	-
FUROSEMIDE	C03	C03CA01	3598	2.28 (2.21-2.36)	612	1.67 (1.54-1.81)	577	1.72 (1.58-1.87)	926	4.41 (4.13-4.72)	425	2.84 (2.58-3.13)	190	1.29 (1.12-1.49)	390	3.08 (2.78-3.42)	279	2.51 (2.22-2.83)	317	2.98 (2.66-3.34)	153	1.82 (1.55-2.14)	68	1.71 (1.34-2.18)	96	2.69 (2.19-3.31)	68	2.48 (1.94-3.16)	30	2.06 (1.43-2.97)	16	2.16 (1.31-3.56)	-	-	2	1.95 (0.47-8.01)	7	8.18 (3.66-18.26)	-	-
VANCOMYCIN	J01	J01XA01	3401	16.61 (16.03-17.22)	402	7.84 (7.10-8.66)	1544	36.50 (34.60-38.50)	649	21.92 (20.23-23.74)	219	10.27 (8.98-11.75)	116	5.61 (4.67-6.74)	200	11.06 (9.60-12.73)	358	23.69 (21.27-26.38)	115	7.50 (6.23-9.02)	124	10.59 (8.85-12.66)	38	6.76 (4.91-9.33)	62	12.28 (9.53-15.83)	26	6.60 (4.48-9.73)	20	9.74 (6.24-15.19)	2	1.86 (0.46-7.48)	8	14.55 (7.17-29.52)	1	6.86 (0.95-49.71)	-	-	-	-
IBUPROFEN	M01	M01AE14	2593	2.52 (2.42-2.62)	850	3.65 (3.41-3.91)	312	1.42 (1.27-1.59)	700	5.07 (4.69-5.47)	116	1.15 (0.96-1.38)	240	2.55 (2.24-2.90)	112	1.31 (1.09-1.58)	213	2.94 (2.56-3.37)	158	2.24 (1.91-2.62)	165	3.06 (2.62-3.58)	34	1.30 (0.93-1.83)	24	1.00 (0.67-1.50)	23	1.26 (0.83-1.90)	21	2.21 (1.43-3.41)	1	0.20 (0.03-1.43)	27	11.80 (7.86-17.73)	4	6.31 (2.27-17.53)	-	-	-	-
OMEPRAZOLE	A02	A02BC01	2506	1.36 (1.31-1.42)	485	1.14 (1.05-1.25)	441	1.14 (1.03-1.25)	553	2.21 (2.03-2.41)	194	1.10 (0.95-1.26)	226	1.34 (1.18-1.54)	219	1.47 (1.28-1.68)	249	1.94 (1.71-2.21)	193	1.55 (1.34-1.79)	94	0.96 (0.79-1.18)	70	1.54 (1.21-1.95)	52	1.24 (0.94-1.64)	31	0.96 (0.67-1.37)	13	0.76 (0.44-1.32)	4	0.45 (0.17-1.22)	2	0.43 (0.11-1.72)	6	5.57 (2.37-13.06)	-	-	-	-
ACETYLSALICYLIC ACID	N02	N02BA01	2459	1.04 (1.00-1.09)	663	1.24 (1.14-1.34)	266	0.53 (0.47-0.60)	568	1.78 (1.64-1.94)	152	0.67 (0.57-0.78)	272	1.27 (1.13-1.44)	277	1.47 (1.30-1.65)	97	0.58 (0.47-0.70)	152	0.95 (0.80-1.11)	164	1.34 (1.15-1.57)	105	1.84 (1.51-2.24)	15	0.27 (0.16-0.46)	49	1.20 (0.90-1.60)	25	1.16 (0.78-1.73)	13	1.19 (0.68-2.06)	1	0.17 (0.02-1.19)	2	1.33 (0.32-5.48)	4	2.97 (1.07-8.28)	-	-
CARBAMAZEPINE	N03	N03AF01	2432	9.18 (8.81-9.57)	768	12.48 (11.61-13.42)	839	15.05 (14.03-16.14)	413	10.98 (9.95-12.12)	175	6.61 (5.69-7.68)	198	7.87 (6.83-9.07)	200	8.96 (7.78-10.32)	80	4.05 (3.24-5.05)	78	4.09 (3.27-5.12)	22	1.48 (0.97-2.25)	17	2.43 (1.51-3.91)	27	4.25 (2.91-6.21)	5	1.01 (0.42-2.44)	24	9.54 (6.35-14.33)	29	23.71 (16.22-34.66)	9	13.35 (6.84-26.07)	1	5.57 (0.77-40.34)	-	-	-	-
METHOTREXATE	L04	L04AX03	2263	1.18 (1.13-1.23)	248	0.55 (0.49-0.63)	135	0.33 (0.28-0.39)	315	1.19 (1.06-1.33)	168	0.91 (0.78-1.06)	90	0.51 (0.41-0.62)	241	1.56 (1.37-1.77)	72	0.52 (0.41-0.66)	151	1.15 (0.98-1.36)	553	6.18 (5.65-6.76)	93	1.99 (1.62-2.45)	108	2.56 (2.11-3.12)	186	6.27 (5.37-7.32)	159	11.32 (9.49-13.50)	3	0.33 (0.11-1.02)	1	0.20 (0.03-1.46)	-	-	1	0.85 (0.12-6.19)	1	6.55 (0.79-54.37)
SULFAMETHOXAZOLE AND TRIMETHOPRIM	J01	J01EE01	2212	7.38 (7.07-7.71)	548	7.82 (7.18-8.52)	669	10.57 (9.78-11.42)	348	8.21 (7.37-9.13)	298	10.26 (9.13-11.52)	77	2.68 (2.14-3.36)	215	8.64 (7.54-9.90)	99	4.50 (3.68-5.49)	90	4.23 (3.44-5.22)	34	2.06 (1.47-2.88)	22	2.82 (1.85-4.29)	85	12.39 (9.96-15.41)	18	3.30 (2.07-5.25)	16	5.62 (3.42-9.23)	-	-	6	7.83 (3.47-17.66)	-	-	-	-	3	183.12 (40.98-818.23)
AMLODIPINE	C08	C08CA01	2174	1.43 (1.37-1.50)	486	1.40 (1.28-1.53)	324	1.01 (0.90-1.13)	443	2.14 (1.95-2.35)	233	1.61 (1.42-1.84)	200	1.45 (1.26-1.66)	210	1.71 (1.49-1.97)	144	1.34 (1.14-1.58)	139	1.34 (1.14-1.59)	91	1.14 (0.92-1.40)	63	1.68 (1.31-2.16)	39	1.13 (0.82-1.55)	71	2.76 (2.17-3.50)	11	0.78 (0.43-1.42)	13	1.85 (1.06-3.22)	1	0.26 (0.04-1.85)	-	-	3	3.39 (1.05-10.93)	-	-
PANTOPRAZOLE	A02	A02BC02	2160	1.88 (1.80-1.96)	292	1.09 (0.97-1.23)	622	2.60 (2.40-2.82)	418	2.65 (2.40-2.92)	233	2.12 (1.86-2.42)	87	0.81 (0.66-1.00)	176	1.88 (1.62-2.18)	174	2.15 (1.84-2.50)	122	1.55 (1.29-1.85)	82	1.34 (1.08-1.67)	51	1.78 (1.35-2.35)	68	2.63 (2.06-3.35)	48	2.41 (1.81-3.21)	13	1.22 (0.70-2.11)	-	-	11	3.95 (2.15-7.27)	-	-	-	-	1	10.90 (1.31-90.58)
PREDNISONE	H02	H02AB07	2100	1.21 (1.16-1.27)	273	0.68 (0.60-0.77)	379	1.04 (0.94-1.15)	253	1.05 (0.93-1.19)	97	0.58 (0.47-0.71)	140	0.88 (0.75-1.04)	197	1.41 (1.22-1.62)	92	0.75 (0.61-0.92)	105	0.89 (0.73-1.07)	521	6.42 (5.85-7.04)	89	2.11 (1.71-2.62)	90	2.35 (1.90-2.91)	89	3.08 (2.48-3.82)	30	1.93 (1.34-2.78)	1	0.12 (0.02-0.86)	1	0.23 (0.03-1.62)	-	-	2	1.94 (0.47-8.01)	-	-
PHENYTOIN	N03	N03AB02	2092	12.38 (11.83-12.94)	1138	29.84 (28.08-31.72)	534	14.54 (13.33-15.86)	424	17.55 (15.92-19.35)	25	1.43 (0.96-2.12)	144	8.80 (7.46-10.38)	82	5.58 (4.48-6.93)	85	6.67 (5.38-8.27)	41	3.31 (2.43-4.50)	15	1.56 (0.94-2.59)	7	1.54 (0.73-3.23)	23	5.59 (3.71-8.44)	2	0.63 (0.16-2.51)	7	4.20 (2.00-8.85)	1	1.17 (0.16-8.31)	4	8.95 (3.32-24.08)	-	-	-	-	-	-
PREDNISOLONE	H02	H02AB06	2025	3.03 (2.90-3.17)	336	2.16 (1.94-2.41)	410	2.90 (2.63-3.20)	498	5.47 (4.99-5.98)	137	2.11 (1.78-2.50)	197	3.21 (2.79-3.70)	136	2.47 (2.09-2.93)	126	2.64 (2.21-3.15)	90	1.94 (1.58-2.39)	206	5.98 (5.20-6.89)	23	1.35 (0.90-2.04)	46	3.01 (2.24-4.03)	54	4.67 (3.56-6.13)	19	3.08 (1.95-4.86)	7	2.21 (1.04-4.66)	2	1.18 (0.29-4.73)	3	7.16 (2.23-23.01)	2	4.99 (1.21-20.56)	-	-
LEVETIRACETAM	N03	N03AX14	1911	4.08 (3.89-4.27)	460	4.25 (3.87-4.66)	701	7.21 (6.69-7.78)	328	5.03 (4.50-5.61)	145	3.18 (2.69-3.74)	84	1.91 (1.54-2.37)	103	2.65 (2.18-3.21)	157	4.70 (4.01-5.51)	68	2.08 (1.63-2.64)	28	1.10 (0.76-1.60)	19	1.58 (1.01-2.49)	35	3.23 (2.31-4.51)	4	0.47 (0.18-1.26)	6	1.36 (0.61-3.03)	2	0.88 (0.22-3.54)	8	6.89 (3.39-13.98)	1	3.25 (0.45-23.54)	-	-	-	-
CIPROFLOXACIN	J01	J01MA02	1894	5.03 (4.80-5.27)	415	4.73 (4.29-5.22)	495	6.22 (5.69-6.81)	530	10.30 (9.43-11.24)	94	2.53 (2.07-3.10)	85	2.40 (1.94-2.97)	149	4.78 (4.06-5.62)	155	5.75 (4.90-6.75)	93	3.54 (2.88-4.34)	55	2.70 (2.07-3.53)	38	3.97 (2.88-5.47)	25	2.84 (1.91-4.22)	38	5.71 (4.14-7.88)	15	4.25 (2.55-7.09)	1	0.55 (0.08-3.88)	-	-	-	-	-	-	-	-
AMOXICILLIN	J01	J01CA04	1865	6.91 (6.59-7.24)	345	5.42 (4.87-6.03)	549	9.60 (8.82-10.46)	314	8.24 (7.37-9.23)	177	6.68 (5.75-7.76)	136	5.35 (4.51-6.34)	125	5.52 (4.63-6.59)	261	13.70 (12.09-15.51)	85	4.46 (3.60-5.53)	23	1.55 (1.03-2.33)	13	1.85 (1.07-3.19)	52	8.30 (6.30-10.94)	4	0.81 (0.30-2.16)	11	4.29 (2.36-7.78)	-	-	9	13.34 (6.83-26.05)	2	11.36 (2.76-46.75)	-	-	-	-
CEFTRIAXONE	J01	J01DD54	1581	13.78 (13.09-14.51)	241	8.63 (7.59-9.80)	606	24.67 (22.73-26.79)	369	22.46 (20.23-24.94)	62	5.25 (4.09-6.75)	59	5.24 (4.05-6.77)	82	8.22 (6.61-10.23)	237	28.41 (24.93-32.38)	61	7.28 (5.66-9.38)	43	6.65 (4.92-8.98)	15	4.88 (2.94-8.11)	28	10.06 (6.93-14.62)	7	3.24 (1.54-6.81)	6	5.30 (2.37-11.84)	1	1.72 (0.24-12.24)	10	34.03 (18.01-64.32)	1	12.71 (1.75-92.01)	-	-	-	-
METHYLPREDNISOLONE	H02	H02AB04	1529	2.80 (2.66-2.94)	239	1.88 (1.66-2.14)	286	2.47 (2.20-2.78)	350	4.66 (4.19-5.19)	141	2.68 (2.27-3.16)	108	2.14 (1.77-2.59)	149	3.35 (2.84-3.94)	91	2.33 (1.90-2.87)	118	3.16 (2.63-3.79)	152	5.36 (4.56-6.31)	18	1.30 (0.82-2.07)	25	1.99 (1.34-2.95)	30	3.14 (2.18-4.50)	25	5.04 (3.38-7.51)	5	1.93 (0.80-4.67)	2	1.45 (0.36-5.83)	-	-	1	3.00 (0.41-21.79)	-	-
ESOMEPRAZOLE	A02	A02BC05	1473	1.38 (1.31-1.45)	283	1.15 (1.03-1.30)	255	1.13 (1.00-1.28)	247	1.68 (1.48-1.90)	277	2.77 (2.45-3.12)	130	1.33 (1.12-1.59)	138	1.60 (1.35-1.89)	126	1.68 (1.41-2.00)	131	1.81 (1.52-2.16)	47	0.83 (0.62-1.11)	23	0.86 (0.57-1.30)	52	2.17 (1.65-2.86)	22	1.18 (0.77-1.80)	11	1.12 (0.62-2.03)	6	1.20 (0.53-2.69)	1	0.37 (0.05-2.65)	-	-	-	-	-	-
DEXAMETHASONE	H02	H02AB02	1470	1.40 (1.33-1.47)	300	1.24 (1.11-1.39)	276	1.25 (1.11-1.41)	272	1.88 (1.67-2.12)	142	1.41 (1.20-1.67)	109	1.13 (0.94-1.37)	114	1.33 (1.11-1.60)	100	1.35 (1.10-1.64)	94	1.31 (1.07-1.61)	81	1.47 (1.18-1.83)	43	1.65 (1.22-2.23)	47	1.99 (1.49-2.65)	25	1.36 (0.92-2.03)	17	1.77 (1.10-2.87)	1	0.20 (0.03-1.42)	8	3.13 (1.54-6.36)	3	4.62 (1.44-14.86)	1	1.57 (0.22-11.42)	3	54.33 (12.16-242.76)
METRONIDAZOLE	J01	J01XD01	1441	5.84 (5.54-6.15)	163	2.79 (2.39-3.26)	434	8.32 (7.56-9.16)	272	7.86 (6.97-8.87)	123	5.09 (4.26-6.09)	59	2.53 (1.96-3.27)	127	6.21 (5.21-7.40)	214	12.30 (10.73-14.11)	78	4.52 (3.62-5.66)	58	4.36 (3.36-5.65)	18	2.84 (1.79-4.52)	31	5.40 (3.79-7.71)	19	4.30 (2.73-6.76)	17	7.39 (4.57-11.96)	-	-	4	6.38 (2.37-17.18)	-	-	-	-	-	-
LANSOPRAZOLE	A02	A02BC03	1435	1.94 (1.84-2.05)	230	1.35 (1.18-1.53)	319	2.06 (1.84-2.30)	285	2.80 (2.49-3.15)	174	2.47 (2.12-2.87)	156	2.31 (1.97-2.71)	120	1.99 (1.66-2.39)	55	1.04 (0.80-1.36)	95	1.88 (1.54-2.30)	29	0.74 (0.51-1.06)	26	1.40 (0.95-2.07)	18	1.06 (0.67-1.69)	20	1.54 (0.99-2.40)	4	0.58 (0.22-1.55)	10	2.91 (1.55-5.46)	-	-	-	-	-	-	-	-
LEVOTHYROXINE	H03	H03AA01	1402	0.73 (0.69-0.77)	430	0.98 (0.89-1.08)	150	0.37 (0.31-0.43)	155	0.58 (0.50-0.68)	104	0.56 (0.46-0.68)	119	0.68 (0.57-0.81)	139	0.89 (0.76-1.06)	85	0.63 (0.50-0.77)	133	1.02 (0.86-1.22)	103	1.03 (0.85-1.25)	77	1.65 (1.31-2.07)	37	0.85 (0.61-1.18)	34	1.02 (0.73-1.44)	10	0.57 (0.30-1.06)	-	-	2	0.42 (0.10-1.67)	-	-	2	1.76 (0.43-7.27)	-	-
ADALIMUMAB	L04	L04AB04	1389	0.48 (0.45-0.51)	109	0.16 (0.13-0.20)	23	0.04 (0.02-0.06)	43	0.11 (0.08-0.14)	90	0.32 (0.26-0.40)	66	0.25 (0.20-0.32)	183	0.79 (0.68-0.92)	26	0.13 (0.09-0.19)	44	0.22 (0.16-0.30)	476	3.50 (3.18-3.85)	194	2.96 (2.55-3.43)	78	1.23 (0.98-1.54)	165	3.68 (3.13-4.33)	6	0.23 (0.10-0.50)	1	0.07 (0.01-0.52)	-	-	-	-	-	-	-	-
FLUCONAZOLE	J02	J02AC01	1387	5.36 (5.08-5.66)	383	6.39 (5.78-7.08)	233	4.21 (3.69-4.79)	380	10.65 (9.61-11.80)	81	3.19 (2.56-3.97)	104	4.31 (3.55-5.23)	80	3.71 (2.98-4.63)	107	5.76 (4.75-6.97)	84	4.67 (3.76-5.79)	65	4.69 (3.67-5.99)	26	3.95 (2.68-5.81)	24	3.99 (2.67-5.97)	7	1.50 (0.71-3.16)	16	6.65 (4.05-10.91)	-	-	8	12.49 (6.15-25.34)	-	-	-	-	-	-
ENOXAPARIN SODIUM	B01	B01AB05	1355	6.39 (6.05-6.75)	111	2.21 (1.83-2.66)	386	8.58 (7.76-9.50)	179	5.96 (5.14-6.91)	208	10.16 (8.84-11.66)	56	2.80 (2.15-3.64)	107	6.06 (5.01-7.34)	223	14.95 (13.07-17.10)	96	6.50 (5.31-7.96)	96	8.48 (6.93-10.39)	13	2.38 (1.38-4.11)	35	7.11 (5.09-9.94)	7	1.83 (0.87-3.84)	12	6.02 (3.40-10.66)	-	-	-	-	-	-	4	32.63 (11.71-90.90)	-	-
VALPROIC ACID	N03	N03AG01	1280	3.49 (3.30-3.69)	427	5.09 (4.62-5.60)	382	4.96 (4.48-5.50)	268	5.28 (4.67-5.96)	68	1.90 (1.50-2.42)	75	2.20 (1.75-2.77)	54	1.78 (1.36-2.32)	64	2.43 (1.90-3.11)	47	1.85 (1.39-2.46)	27	1.37 (0.94-2.00)	10	1.07 (0.58-2.00)	12	1.41 (0.80-2.49)	8	1.22 (0.61-2.45)	11	3.23 (1.78-5.87)	2	1.14 (0.28-4.58)	8	8.90 (4.38-18.06)	-	-	-	-	-	-
SIMVASTATIN	C10	C10AA01	1274	1.10 (1.04-1.17)	259	0.98 (0.87-1.11)	113	0.46 (0.38-0.56)	251	1.58 (1.40-1.79)	100	0.90 (0.74-1.10)	120	1.14 (0.95-1.37)	185	2.00 (1.73-2.32)	92	1.13 (0.92-1.39)	133	1.71 (1.44-2.03)	79	1.31 (1.05-1.64)	71	2.53 (2.00-3.21)	26	0.99 (0.67-1.46)	23	1.15 (0.76-1.73)	8	0.75 (0.38-1.51)	-	-	3	1.05 (0.33-3.27)	-	-	1	1.44 (0.20-10.44)	-	-
LEVOFLOXACIN	J01	J01MA12	1270	6.12 (5.78-6.47)	147	3.00 (2.55-3.53)	513	11.81 (10.81-12.90)	263	9.05 (8.00-10.23)	105	5.16 (4.25-6.26)	65	3.33 (2.60-4.25)	91	5.26 (4.28-6.47)	96	6.41 (5.24-7.84)	64	4.40 (3.44-5.64)	6	0.53 (0.24-1.18)	9	1.68 (0.87-3.24)	55	11.58 (8.85-15.15)	4	1.06 (0.40-2.84)	10	5.12 (2.74-9.56)	4	4.00 (1.49-10.71)	1	1.87 (0.26-13.34)	-	-	-	-	-	-
METFORMIN	A10	A10BA02	1261	0.78 (0.74-0.82)	195	0.52 (0.45-0.60)	195	0.57 (0.50-0.66)	186	0.83 (0.72-0.96)	145	0.94 (0.80-1.11)	86	0.58 (0.47-0.72)	168	1.29 (1.11-1.51)	82	0.72 (0.58-0.89)	150	1.38 (1.17-1.63)	80	0.95 (0.76-1.18)	42	1.05 (0.78-1.43)	36	0.99 (0.71-1.37)	49	1.78 (1.34-2.37)	6	0.40 (0.18-0.90)	-	-	8	2.05 (1.01-4.15)	-	-	1	1.03 (0.14-7.46)	-	-
CLOPIDOGREL	B01	B01AC04	1261	1.39 (1.31-1.46)	198	0.94 (0.82-1.09)	155	0.81 (0.69-0.94)	174	1.38 (1.19-1.60)	225	2.62 (2.30-3.00)	95	1.14 (0.93-1.40)	215	2.96 (2.59-3.39)	79	1.23 (0.98-1.53)	112	1.82 (1.51-2.19)	84	1.77 (1.42-2.19)	48	2.14 (1.61-2.85)	20	0.96 (0.62-1.50)	39	2.49 (1.81-3.43)	12	1.44 (0.81-2.55)	6	1.41 (0.63-3.16)	-	-	-	-	2	3.73 (0.90-15.37)	1	13.98 (1.68-116.16)
BISOPROLOL FUMARATE	C07	C07AB07	1205	2.73 (2.58-2.89)	151	1.47 (1.25-1.73)	241	2.59 (2.28-2.94)	231	3.78 (3.32-4.31)	163	3.86 (3.31-4.51)	103	2.54 (2.09-3.08)	161	4.51 (3.85-5.27)	105	3.36 (2.77-4.08)	98	3.25 (2.66-3.97)	61	2.61 (2.03-3.37)	28	2.53 (1.74-3.68)	39	3.89 (2.83-5.35)	26	3.37 (2.29-4.97)	5	1.22 (0.51-2.93)	6	2.89 (1.29-6.47)	-	-	-	-	6	25.15 (10.68-59.25)	1	28.65 (3.45-237.96)
DICLOFENAC	M01	M01AB05	1195	2.12 (2.00-2.24)	241	1.85 (1.63-2.11)	187	1.57 (1.36-1.81)	267	3.44 (3.05-3.88)	63	1.15 (0.90-1.48)	134	2.60 (2.19-3.09)	96	2.08 (1.70-2.55)	99	2.48 (2.03-3.03)	88	2.28 (1.85-2.82)	102	3.47 (2.85-4.22)	16	1.13 (0.69-1.84)	15	1.16 (0.70-1.92)	19	1.92 (1.22-3.02)	25	4.92 (3.30-7.33)	23	9.12 (5.98-13.92)	6	4.33 (1.92-9.75)	1	2.75 (0.38-19.93)	-	-	-	-
PREGABALIN	N03	N03AX16	1188	1.05 (0.99-1.11)	227	0.87 (0.76-0.99)	234	0.98 (0.86-1.12)	156	0.99 (0.85-1.16)	153	1.42 (1.21-1.66)	148	1.44 (1.22-1.69)	99	1.07 (0.88-1.31)	50	0.62 (0.47-0.82)	115	1.50 (1.25-1.80)	63	1.06 (0.83-1.36)	24	0.85 (0.57-1.27)	42	1.65 (1.21-2.24)	20	1.01 (0.65-1.57)	15	1.45 (0.87-2.42)	7	1.33 (0.63-2.80)	-	-	-	-	-	-	3	50.55 (11.31-225.85)
ETANERCEPT	L04	L04AB01	1105	0.37 (0.35-0.39)	99	0.14 (0.12-0.18)	34	0.05 (0.04-0.08)	38	0.09 (0.07-0.13)	46	0.16 (0.12-0.21)	72	0.26 (0.21-0.33)	93	0.39 (0.31-0.47)	13	0.06 (0.04-0.11)	59	0.29 (0.23-0.38)	409	2.88 (2.60-3.19)	111	1.57 (1.30-1.91)	35	0.52 (0.37-0.73)	171	3.73 (3.18-4.38)	4	0.15 (0.05-0.39)	-	-	2	0.27 (0.07-1.09)	-	-	-	-	-	-
RAMIPRIL	C09	C09AA05	1104	2.10 (1.97-2.22)	188	1.55 (1.34-1.79)	165	1.48 (1.27-1.73)	177	2.42 (2.09-2.81)	105	2.08 (1.71-2.52)	95	1.97 (1.61-2.41)	187	4.43 (3.83-5.12)	75	2.01 (1.60-2.52)	94	2.62 (2.14-3.22)	64	2.31 (1.80-2.96)	37	2.83 (2.04-3.92)	39	3.28 (2.39-4.50)	28	3.06 (2.11-4.45)	5	1.02 (0.43-2.47)	2	0.80 (0.20-3.22)	3	2.29 (0.73-7.15)	-	-	-	-	1	24.12 (2.90-200.35)
SPIRONOLACTONE	C03	C03DA01	1077	2.17 (2.05-2.31)	227	1.99 (1.75-2.27)	169	1.61 (1.39-1.88)	255	3.74 (3.31-4.24)	148	3.13 (2.66-3.69)	68	1.49 (1.17-1.89)	87	2.15 (1.74-2.66)	77	2.19 (1.75-2.75)	84	2.49 (2.00-3.08)	54	2.07 (1.58-2.70)	19	1.53 (0.97-2.40)	21	1.86 (1.21-2.85)	26	3.02 (2.05-4.45)	5	1.09 (0.45-2.63)	1	0.42 (0.06-3.03)	-	-	2	6.41 (1.56-26.38)	1	3.34 (0.46-24.25)	-	-
MEROPENEM	J01	J01DH02	1069	11.27 (10.59-11.99)	136	5.94 (5.02-7.04)	448	22.20 (20.18-24.41)	243	17.95 (15.79-20.40)	59	6.16 (4.77-7.96)	31	3.37 (2.37-4.80)	77	9.51 (7.59-11.91)	96	13.73 (11.22-16.81)	40	5.86 (4.29-8.00)	49	9.36 (7.06-12.41)	22	8.86 (5.82-13.49)	39	17.39 (12.66-23.90)	8	4.57 (2.28-9.15)	6	6.53 (2.92-14.58)	-	-	8	33.18 (16.35-67.34)	-	-	-	-	-	-
RITUXIMAB	L01	L01XC02	1047	1.66 (1.56-1.77)	144	0.99 (0.84-1.17)	137	1.03 (0.87-1.22)	105	1.20 (0.99-1.45)	57	0.94 (0.72-1.22)	61	1.05 (0.82-1.36)	76	1.48 (1.18-1.86)	22	0.49 (0.32-0.74)	34	0.79 (0.56-1.10)	399	13.22 (11.92-14.66)	13	0.82 (0.48-1.42)	41	2.89 (2.12-3.94)	45	4.18 (3.11-5.63)	2	0.34 (0.09-1.37)	1	0.34 (0.05-2.39)	1	0.63 (0.09-4.51)	-	-	-	-	-	-
LENALIDOMIDE	L04	L04AX04	1004	0.66 (0.62-0.70)	199	0.57 (0.50-0.66)	245	0.77 (0.68-0.87)	78	0.37 (0.29-0.46)	110	0.76 (0.63-0.91)	79	0.57 (0.45-0.71)	109	0.89 (0.73-1.07)	36	0.33 (0.24-0.46)	62	0.60 (0.47-0.77)	16	0.20 (0.12-0.32)	88	2.41 (1.94-2.98)	53	1.56 (1.19-2.05)	14	0.53 (0.31-0.89)	-	-	-	-	2	0.53 (0.13-2.12)	9	11.06 (5.37-22.75)	-	-	3	37.78 (8.46-168.81)
GABAPENTIN	N03	N03AX12	956	0.67 (0.62-0.71)	239	0.73 (0.64-0.83)	133	0.44 (0.37-0.52)	159	0.80 (0.69-0.94)	74	0.54 (0.43-0.68)	79	0.60 (0.48-0.75)	81	0.70 (0.56-0.87)	68	0.67 (0.53-0.85)	66	0.68 (0.53-0.86)	51	0.68 (0.52-0.90)	46	1.31 (0.98-1.75)	7	0.21 (0.10-0.45)	45	1.84 (1.37-2.48)	16	1.23 (0.75-2.02)	-	-	5	1.42 (0.59-3.46)	-	-	2	2.38 (0.58-9.81)	-	-
RIBAVIRIN	J05	J05AB04	931	2.30 (2.15-2.45)	137	1.46 (1.24-1.73)	244	2.87 (2.53-3.26)	29	0.51 (0.35-0.73)	176	4.58 (3.94-5.32)	242	6.67 (5.87-7.59)	44	1.32 (0.98-1.78)	18	0.62 (0.39-0.99)	28	1.00 (0.69-1.45)	21	0.98 (0.64-1.50)	19	1.87 (1.19-2.94)	-	-	8	1.12 (0.56-2.25)	3	0.80 (0.26-2.48)	-	-	-	-	-	-	-	-	-	-
FOLIC ACID	B03	B03BB01	928	0.95 (0.89-1.02)	180	0.81 (0.70-0.93)	75	0.36 (0.29-0.46)	155	1.15 (0.98-1.35)	70	0.75 (0.59-0.95)	65	0.73 (0.57-0.93)	93	1.18 (0.96-1.45)	33	0.48 (0.34-0.67)	75	1.14 (0.90-1.43)	171	3.46 (2.97-4.03)	67	2.84 (2.22-3.62)	29	1.32 (0.91-1.91)	22	1.30 (0.86-1.99)	13	1.47 (0.85-2.54)	-	-	-	-	2	3.29 (0.80-13.52)	1	1.71 (0.24-12.44)	-	-
CLINDAMYCIN	J01	J01FF01	927	7.24 (6.77-7.73)	140	4.63 (3.92-5.47)	221	8.05 (7.05-9.20)	141	7.75 (6.56-9.16)	109	8.69 (7.19-10.50)	34	2.80 (2.00-3.93)	45	4.18 (3.12-5.60)	244	27.31 (24.01-31.07)	31	3.43 (2.41-4.88)	20	2.87 (1.85-4.45)	9	2.72 (1.41-5.24)	11	3.65 (2.02-6.60)	6	2.59 (1.16-5.77)	6	4.94 (2.21-11.04)	1	1.60 (0.23-11.42)	-	-	-	-	2	25.82 (6.26-106.42)	-	-
INFLIXIMAB	L04	L04AB02	865	0.98 (0.92-1.05)	46	0.23 (0.17-0.30)	34	0.18 (0.13-0.26)	27	0.22 (0.15-0.32)	51	0.60 (0.46-0.80)	57	0.71 (0.55-0.92)	103	1.45 (1.19-1.76)	29	0.46 (0.32-0.67)	46	0.77 (0.57-1.02)	395	9.39 (8.47-10.42)	32	1.47 (1.04-2.09)	36	1.82 (1.31-2.53)	54	3.63 (2.77-4.77)	2	0.25 (0.06-0.99)	-	-	-	-	-	-	-	-	-	-
ALPRAZOLAM	N05	N05BA12	861	0.97 (0.91-1.04)	143	0.70 (0.60-0.83)	170	0.92 (0.79-1.07)	108	0.88 (0.73-1.07)	145	1.73 (1.47-2.04)	51	0.63 (0.48-0.83)	82	1.14 (0.92-1.42)	90	1.45 (1.18-1.79)	57	0.95 (0.73-1.23)	51	1.10 (0.84-1.45)	23	1.05 (0.69-1.58)	18	0.90 (0.56-1.43)	11	0.71 (0.39-1.29)	5	0.62 (0.26-1.48)	-	-	-	-	-	-	1	1.89 (0.26-13.69)	-	-
SULFASALAZINE	A07	A07EC01	860	3.05 (2.85-3.26)	90	1.37 (1.12-1.69)	191	3.21 (2.78-3.70)	64	1.62 (1.26-2.07)	38	1.39 (1.01-1.91)	19	0.73 (0.46-1.14)	41	1.77 (1.30-2.40)	6	0.30 (0.13-0.66)	23	1.18 (0.78-1.78)	394	29.11 (26.23-32.31)	9	1.27 (0.66-2.44)	10	1.54 (0.83-2.87)	19	3.85 (2.45-6.05)	4	1.53 (0.57-4.08)	9	6.86 (3.54-13.30)	1	1.41 (0.20-10.03)	-	-	-	-	-	-
HYDROCORTISONE	H02	H02AB09	845	2.57 (2.40-2.75)	181	2.39 (2.06-2.77)	130	1.87 (1.57-2.22)	195	4.30 (3.73-4.95)	45	1.42 (1.06-1.90)	109	3.63 (3.00-4.39)	83	3.10 (2.49-3.84)	36	1.53 (1.11-2.13)	45	1.99 (1.49-2.67)	63	3.65 (2.84-4.68)	19	2.31 (1.47-3.63)	39	5.26 (3.83-7.22)	12	2.08 (1.18-3.67)	7	2.31 (1.10-4.86)	1	0.64 (0.09-4.56)	-	-	-	-	-	-	-	-
METOPROLOL	C07	C07AB02	835	0.59 (0.55-0.63)	257	0.80 (0.70-0.90)	77	0.26 (0.21-0.32)	175	0.90 (0.77-1.04)	46	0.34 (0.25-0.45)	58	0.45 (0.35-0.58)	73	0.64 (0.50-0.80)	14	0.14 (0.08-0.23)	76	0.79 (0.63-0.99)	85	1.16 (0.93-1.43)	44	1.27 (0.94-1.71)	12	0.37 (0.21-0.66)	27	1.11 (0.76-1.62)	8	0.62 (0.31-1.24)	-	-	3	0.86 (0.27-2.68)	-	-	1	1.18 (0.16-8.56)	-	-
WARFARIN	B01	B01AA03	818	1.39 (1.30-1.49)	121	0.89 (0.75-1.07)	69	0.55 (0.44-0.70)	139	1.71 (1.45-2.02)	38	0.67 (0.49-0.92)	49	0.91 (0.69-1.20)	58	1.21 (0.93-1.57)	9	0.21 (0.11-0.41)	58	1.45 (1.12-1.88)	313	10.89 (9.70-12.22)	25	1.71 (1.15-2.54)	19	1.42 (0.91-2.24)	19	1.86 (1.18-2.93)	6	1.11 (0.50-2.48)	1	0.36 (0.05-2.57)	-	-	-	-	4	12.14 (4.36-33.82)	-	-
CETIRIZINE	R06	R06AE07	804	1.44 (1.35-1.55)	185	1.45 (1.25-1.67)	163	1.39 (1.19-1.63)	98	1.27 (1.04-1.55)	72	1.35 (1.07-1.70)	106	2.09 (1.73-2.54)	78	1.73 (1.38-2.16)	81	2.07 (1.66-2.57)	58	1.53 (1.18-1.98)	18	0.61 (0.38-0.97)	29	2.10 (1.46-3.04)	20	1.58 (1.02-2.46)	14	1.44 (0.85-2.44)	6	1.17 (0.53-2.62)	-	-	1	0.72 (0.10-5.12)	-	-	-	-	-	-
ROSUVASTATIN	C10	C10AA07	802	1.00 (0.93-1.07)	127	0.69 (0.58-0.82)	150	0.89 (0.76-1.05)	57	0.51 (0.40-0.66)	119	1.57 (1.31-1.88)	100	1.38 (1.13-1.68)	71	1.10 (0.87-1.38)	51	0.90 (0.69-1.19)	94	1.74 (1.42-2.14)	25	0.59 (0.40-0.88)	27	1.37 (0.93-2.00)	13	0.72 (0.41-1.23)	34	2.48 (1.77-3.49)	10	1.37 (0.74-2.56)	2	0.53 (0.13-2.14)	-	-	-	-	-	-	-	-
LEFLUNOMIDE	L04	L04AA13	795	1.95 (1.82-2.09)	65	0.69 (0.54-0.88)	56	0.65 (0.50-0.84)	38	0.67 (0.48-0.91)	27	0.68 (0.47-1.00)	40	1.06 (0.78-1.45)	38	1.14 (0.83-1.56)	16	0.55 (0.34-0.90)	38	1.36 (0.99-1.87)	383	19.56 (17.60-21.74)	19	1.87 (1.19-2.93)	5	0.53 (0.22-1.28)	97	14.52 (11.81-17.85)	6	1.60 (0.71-3.57)	1	0.52 (0.07-3.69)	-	-	-	-	1	4.08 (0.56-29.58)	-	-
PIPERACILLIN AND TAZOBACTAM	J01	J01CR05	786	11.66 (10.84-12.53)	151	9.35 (7.96-10.98)	279	19.21 (17.05-21.66)	188	19.49 (16.85-22.53)	55	8.10 (6.21-10.56)	35	5.38 (3.85-7.50)	43	7.44 (5.51-10.04)	71	14.25 (11.27-18.02)	24	4.94 (3.30-7.37)	20	5.34 (3.44-8.29)	6	3.37 (1.51-7.52)	10	6.17 (3.31-11.49)	5	4.01 (1.67-9.66)	4	6.12 (2.29-16.34)	2	5.99 (1.49-24.04)	5	28.75 (11.83-69.90)	-	-	1	23.50 (3.24-170.38)	-	-
DIAZEPAM	N05	N05BA01	772	1.54 (1.44-1.66)	206	1.80 (1.57-2.07)	178	1.70 (1.47-1.97)	244	3.57 (3.15-4.06)	65	1.36 (1.06-1.73)	35	0.76 (0.55-1.06)	62	1.52 (1.19-1.96)	16	0.45 (0.28-0.73)	29	0.85 (0.59-1.22)	13	0.49 (0.29-0.85)	19	1.53 (0.97-2.40)	12	1.05 (0.60-1.86)	6	0.68 (0.31-1.53)	4	0.87 (0.33-2.32)	6	2.58 (1.15-5.79)	-	-	-	-	-	-	-	-
LISINOPRIL	C09	C09AA03	763	0.58 (0.54-0.62)	221	0.74 (0.65-0.84)	106	0.38 (0.32-0.47)	141	0.78 (0.66-0.92)	24	0.19 (0.13-0.28)	63	0.53 (0.41-0.68)	61	0.57 (0.45-0.74)	50	0.54 (0.41-0.71)	54	0.61 (0.46-0.79)	65	0.95 (0.75-1.22)	55	1.72 (1.32-2.25)	9	0.30 (0.16-0.58)	12	0.53 (0.30-0.93)	10	0.84 (0.45-1.56)	-	-	-	-	-	-	-	-	-	-
ISONIAZID	J04	J04AC01	763	12.80 (11.89-13.77)	79	5.45 (4.37-6.80)	537	43.35 (39.70-47.34)	71	8.12 (6.43-10.26)	20	3.29 (2.12-5.10)	30	5.18 (3.62-7.41)	34	6.60 (4.71-9.25)	27	6.03 (4.13-8.80)	9	2.07 (1.08-3.99)	11	3.29 (1.82-5.95)	4	2.53 (0.95-6.74)	9	6.24 (3.24-12.02)	3	2.70 (0.87-8.39)	8	13.84 (6.89-27.79)	-	-	-	-	-	-	1	26.43 (3.64-191.64)	-	-
SERTRALINE	N06	N06AB06	762	0.89 (0.83-0.96)	199	1.02 (0.89-1.17)	96	0.53 (0.44-0.65)	156	1.33 (1.13-1.55)	65	0.80 (0.62-1.02)	112	1.45 (1.20-1.75)	53	0.76 (0.58-1.00)	20	0.33 (0.21-0.51)	53	0.91 (0.70-1.20)	44	0.98 (0.73-1.33)	23	1.09 (0.72-1.64)	14	0.72 (0.43-1.22)	5	0.33 (0.14-0.81)	4	0.51 (0.19-1.36)	6	1.52 (0.68-3.40)	-	-	10	22.54 (11.27-45.08)	-	-	-	-
ACYCLOVIR	J05	J05AB01	757	1.93 (1.79-2.07)	177	1.97 (1.69-2.28)	109	1.32 (1.09-1.59)	180	3.33 (2.87-3.86)	66	1.75 (1.38-2.23)	59	1.64 (1.27-2.12)	69	2.16 (1.70-2.74)	51	1.83 (1.39-2.42)	64	2.39 (1.87-3.06)	39	1.89 (1.38-2.59)	21	2.15 (1.40-3.31)	17	1.90 (1.18-3.07)	2	0.29 (0.07-1.16)	11	3.07 (1.69-5.57)	2	1.08 (0.27-4.34)	1	1.02 (0.14-7.26)	-	-	-	-	-	-
RISEDRONATE	M05	M05BA07	755	1.09 (1.01-1.17)	182	1.15 (0.99-1.33)	139	0.96 (0.81-1.13)	127	1.33 (1.11-1.58)	78	1.18 (0.94-1.47)	73	1.16 (0.92-1.46)	48	0.85 (0.64-1.13)	73	1.50 (1.19-1.89)	52	1.10 (0.84-1.45)	79	2.20 (1.76-2.74)	9	0.52 (0.27-1.00)	13	0.83 (0.48-1.42)	10	0.83 (0.44-1.54)	4	0.63 (0.24-1.68)	6	1.87 (0.83-4.18)	-	-	10	27.75 (13.88-55.49)	1	2.41 (0.33-17.50)	-	-
QUETIAPINE	N05	N05AH04	745	1.00 (0.93-1.07)	234	1.38 (1.21-1.57)	218	1.40 (1.22-1.60)	88	0.85 (0.69-1.05)	44	0.61 (0.46-0.83)	72	1.06 (0.84-1.34)	45	0.74 (0.55-0.99)	14	0.26 (0.16-0.45)	50	0.99 (0.75-1.30)	32	0.82 (0.58-1.16)	7	0.38 (0.18-0.79)	15	0.89 (0.53-1.47)	15	1.16 (0.70-1.93)	6	0.88 (0.39-1.96)	5	1.44 (0.60-3.48)	-	-	-	-	-	-	-	-
HYDROXYCHLOROQUINE SULFATE	P01	P01BA02	745	2.11 (1.96-2.27)	81	0.99 (0.80-1.23)	70	0.94 (0.74-1.18)	49	0.99 (0.75-1.31)	63	1.86 (1.45-2.38)	51	1.57 (1.19-2.07)	33	1.14 (0.81-1.61)	81	3.26 (2.61-4.06)	16	0.66 (0.40-1.08)	268	15.34 (13.55-17.36)	23	2.62 (1.74-3.95)	12	1.49 (0.84-2.63)	64	10.79 (8.39-13.87)	8	2.47 (1.23-4.96)	-	-	-	-	-	-	-	-	-	-
CELECOXIB	M01	M01AH01	731	1.34 (1.24-1.44)	235	1.89 (1.66-2.14)	73	0.63 (0.50-0.80)	81	1.07 (0.86-1.33)	53	1.01 (0.77-1.33)	66	1.32 (1.04-1.69)	45	1.01 (0.75-1.35)	38	0.98 (0.71-1.35)	46	1.23 (0.92-1.65)	115	4.09 (3.40-4.92)	16	1.18 (0.72-1.92)	5	0.40 (0.17-0.96)	11	1.15 (0.64-2.09)	3	0.60 (0.19-1.85)	2	0.78 (0.19-3.13)	-	-	-	-	-	-	-	-
NAPROXEN	G02	G02CC02	720	1.16 (1.08-1.25)	161	1.14 (0.97-1.33)	93	0.72 (0.58-0.88)	194	2.29 (1.99-2.64)	11	0.18 (0.10-0.33)	43	0.76 (0.56-1.03)	24	0.48 (0.32-0.71)	33	0.75 (0.54-1.06)	53	1.26 (0.96-1.65)	134	4.24 (3.57-5.04)	17	1.11 (0.69-1.79)	7	0.50 (0.24-1.04)	30	2.83 (1.97-4.06)	16	2.87 (1.75-4.71)	3	1.04 (0.33-3.23)	-	-	-	-	-	-	-	-
CLARITHROMYCIN	J01	J01FA09	710	5.54 (5.14-5.97)	192	6.45 (5.59-7.44)	113	4.12 (3.42-4.96)	148	8.24 (7.00-9.69)	56	4.47 (3.44-5.82)	121	10.25 (8.56-12.27)	41	3.85 (2.83-5.23)	50	5.41 (4.10-7.16)	47	5.28 (3.96-7.03)	22	3.19 (2.10-4.85)	15	4.60 (2.77-7.65)	12	4.03 (2.28-7.11)	3	1.31 (0.42-4.06)	1	0.83 (0.12-5.88)	9	14.94 (7.71-28.95)	-	-	-	-	-	-	-	-
LORAZEPAM	N05	N05BA06	706	0.97 (0.90-1.04)	242	1.46 (1.29-1.66)	107	0.70 (0.58-0.85)	191	1.91 (1.66-2.21)	55	0.79 (0.61-1.03)	65	0.98 (0.77-1.25)	30	0.51 (0.35-0.72)	19	0.37 (0.23-0.58)	45	0.91 (0.68-1.22)	23	0.60 (0.40-0.91)	18	1.00 (0.63-1.59)	5	0.30 (0.13-0.72)	5	0.39 (0.16-0.95)	7	1.05 (0.50-2.22)	-	-	-	-	-	-	-	-	-	-
RANITIDINE	A02	A02BA02	691	0.64 (0.60-0.69)	171	0.70 (0.60-0.81)	134	0.60 (0.50-0.71)	163	1.11 (0.95-1.29)	31	0.30 (0.21-0.43)	77	0.79 (0.63-0.99)	49	0.56 (0.42-0.75)	75	1.00 (0.79-1.25)	34	0.47 (0.33-0.65)	30	0.53 (0.37-0.76)	14	0.53 (0.31-0.89)	14	0.58 (0.34-0.97)	9	0.48 (0.25-0.93)	7	0.72 (0.34-1.51)	-	-	2	0.75 (0.19-3.03)	-	-	-	-	-	-
ATORVASTATIN CALCIUM	C10	C10AA05	691	0.64 (0.60-0.69)	153	0.62 (0.53-0.73)	78	0.35 (0.28-0.43)	124	0.84 (0.70-1.00)	58	0.57 (0.44-0.73)	81	0.83 (0.67-1.03)	92	1.06 (0.87-1.31)	31	0.41 (0.29-0.58)	45	0.62 (0.46-0.83)	49	0.87 (0.66-1.16)	40	1.52 (1.11-2.08)	10	0.41 (0.22-0.76)	15	0.81 (0.48-1.34)	10	1.03 (0.55-1.91)	6	1.21 (0.54-2.71)	-	-	-	-	-	-	-	-
ATENOLOL	C07	C07AB03	664	1.06 (0.98-1.15)	156	1.09 (0.93-1.28)	101	0.77 (0.63-0.94)	80	0.93 (0.74-1.15)	76	1.28 (1.02-1.60)	55	0.97 (0.74-1.26)	65	1.29 (1.01-1.64)	49	1.11 (0.84-1.48)	43	1.01 (0.75-1.37)	50	1.53 (1.16-2.03)	28	1.82 (1.25-2.64)	1	0.07 (0.01-0.50)	30	2.80 (1.95-4.02)	7	1.23 (0.58-2.58)	3	1.03 (0.33-3.20)	-	-	-	-	-	-	-	-
NIVOLUMAB	L02	L02XC17	662	2.07 (1.92-2.24)	151	2.06 (1.75-2.41)	105	1.56 (1.28-1.89)	96	2.16 (1.77-2.64)	74	2.42 (1.92-3.04)	136	4.70 (3.97-5.57)	39	1.49 (1.09-2.04)	6	0.26 (0.12-0.58)	60	2.75 (2.14-3.55)	10	0.59 (0.32-1.10)	7	0.87 (0.42-1.83)	23	3.17 (2.10-4.79)	12	2.15 (1.22-3.79)	2	0.68 (0.17-2.71)	3	2.00 (0.64-6.22)	-	-	-	-	-	-	-	-
ALENDRONATE SODIUM	M05	M05BA04	660	1.61 (1.49-1.73)	79	0.83 (0.67-1.04)	19	0.22 (0.14-0.34)	50	0.87 (0.66-1.15)	24	0.61 (0.41-0.91)	48	1.28 (0.96-1.69)	19	0.56 (0.36-0.89)	28	0.96 (0.66-1.39)	23	0.82 (0.54-1.23)	370	18.77 (16.86-20.89)	10	0.97 (0.52-1.81)	-	-	4	0.55 (0.21-1.48)	4	1.06 (0.40-2.83)	1	0.52 (0.07-3.68)	-	-	-	-	-	-	-	-
TOCILIZUMAB	L04	L04AC07	658	1.79 (1.65-1.93)	15	0.18 (0.11-0.29)	42	0.54 (0.40-0.73)	7	0.14 (0.06-0.28)	18	0.51 (0.32-0.80)	21	0.62 (0.40-0.95)	8	0.26 (0.13-0.53)	4	0.15 (0.06-0.41)	14	0.55 (0.33-0.94)	410	23.46 (21.18-25.99)	1	0.11 (0.02-0.77)	2	0.24 (0.06-0.95)	123	20.90 (17.36-25.16)	-	-	-	-	-	-	-	-	-	-	-	-
CLONAZEPAM	N03	N03AE01	639	0.96 (0.89-1.04)	227	1.51 (1.32-1.72)	109	0.78 (0.65-0.95)	158	1.74 (1.48-2.03)	30	0.47 (0.33-0.68)	28	0.46 (0.32-0.67)	39	0.72 (0.53-0.99)	13	0.28 (0.16-0.48)	41	0.91 (0.67-1.24)	32	0.92 (0.65-1.30)	19	1.16 (0.74-1.82)	3	0.20 (0.06-0.62)	4	0.35 (0.13-0.92)	16	2.68 (1.63-4.40)	-	-	1	0.61 (0.08-4.33)	-	-	-	-	-	-
MORPHINE	N02	N02AA01	623	0.80 (0.74-0.87)	168	0.95 (0.81-1.10)	71	0.44 (0.34-0.55)	140	1.31 (1.11-1.55)	42	0.57 (0.42-0.77)	22	0.31 (0.20-0.47)	43	0.68 (0.51-0.92)	80	1.47 (1.18-1.84)	43	0.82 (0.60-1.10)	37	0.91 (0.66-1.26)	30	1.57 (1.10-2.25)	10	0.57 (0.30-1.06)	5	0.37 (0.15-0.89)	3	0.42 (0.14-1.31)	-	-	-	-	-	-	1	2.16 (0.30-15.68)	-	-
PYRAZINAMIDE	J04	J04AK01	617	19.09 (17.57-20.74)	33	4.06 (2.88-5.72)	496	73.83 (67.29-81.01)	41	8.38 (6.16-11.40)	10	2.94 (1.58-5.47)	14	4.32 (2.55-7.30)	19	6.59 (4.20-10.35)	18	7.19 (4.52-11.43)	3	1.24 (0.40-3.84)	10	5.37 (2.88-9.98)	2	2.26 (0.56-9.05)	4	4.96 (1.86-13.23)	3	4.84 (1.56-15.04)	7	21.67 (10.29-45.65)	-	-	-	-	-	-	1	47.35 (6.53-343.39)	-	-
OXYCODONE	N02	N02AA05	613	0.47 (0.43-0.51)	133	0.45 (0.38-0.53)	66	0.24 (0.19-0.31)	52	0.29 (0.22-0.38)	55	0.44 (0.34-0.58)	57	0.48 (0.37-0.62)	46	0.43 (0.32-0.58)	28	0.30 (0.21-0.44)	34	0.38 (0.27-0.54)	149	2.25 (1.91-2.64)	22	0.68 (0.45-1.04)	15	0.51 (0.31-0.84)	3	0.13 (0.04-0.41)	3	0.25 (0.08-0.78)	-	-	-	-	-	-	1	1.29 (0.18-9.32)	-	-
CYCLOPHOSPHAMIDE	L01	L01AA01	612	1.11 (1.03-1.20)	98	0.78 (0.64-0.95)	41	0.35 (0.26-0.48)	151	1.99 (1.70-2.34)	71	1.35 (1.07-1.71)	62	1.24 (0.96-1.59)	76	1.71 (1.36-2.14)	13	0.33 (0.19-0.57)	39	1.04 (0.76-1.43)	58	2.02 (1.56-2.62)	10	0.73 (0.39-1.36)	26	2.10 (1.42-3.09)	12	1.25 (0.71-2.21)	26	5.31 (3.59-7.86)	-	-	-	-	-	-	-	-	-	-
PROPOFOL	N01	N01AX10	609	4.71 (4.35-5.11)	95	3.15 (2.58-3.86)	185	6.77 (5.86-7.84)	199	11.13 (9.67-12.81)	27	2.14 (1.47-3.12)	28	2.33 (1.60-3.37)	23	2.14 (1.42-3.23)	60	6.50 (5.04-8.38)	33	3.68 (2.62-5.19)	13	1.88 (1.09-3.23)	3	0.91 (0.29-2.83)	3	1.00 (0.32-3.10)	1	0.43 (0.06-3.08)	3	2.48 (0.80-7.72)	1	1.62 (0.23-11.52)	-	-	-	-	-	-	-	-
ZOLPIDEM TARTRATE	N05	N05CF02	607	1.01 (0.94-1.10)	163	1.19 (1.02-1.39)	47	0.37 (0.28-0.50)	71	0.86 (0.68-1.08)	81	1.42 (1.14-1.77)	56	1.03 (0.79-1.34)	53	1.09 (0.83-1.43)	70	1.67 (1.32-2.11)	42	1.03 (0.76-1.40)	38	1.21 (0.88-1.67)	15	1.01 (0.61-1.68)	11	0.81 (0.45-1.47)	10	0.96 (0.52-1.79)	5	0.91 (0.38-2.20)	5	1.80 (0.75-4.36)	-	-	-	-	1	2.80 (0.39-20.34)	-	-
VALSARTAN	C09	C09CA03	603	1.32 (1.22-1.43)	97	0.92 (0.76-1.13)	62	0.64 (0.50-0.83)	116	1.84 (1.53-2.21)	89	2.05 (1.66-2.52)	90	2.17 (1.76-2.67)	61	1.65 (1.28-2.12)	16	0.49 (0.30-0.81)	42	1.35 (1.00-1.83)	26	1.08 (0.74-1.59)	17	1.50 (0.93-2.42)	15	1.45 (0.87-2.41)	24	3.05 (2.04-4.57)	3	0.71 (0.23-2.22)	4	1.88 (0.70-5.04)	-	-	-	-	-	-	-	-
INSULIN GLARGINE	A10	A10AE04	591	0.62 (0.57-0.67)	116	0.53 (0.44-0.64)	112	0.56 (0.47-0.68)	95	0.72 (0.59-0.88)	80	0.88 (0.71-1.10)	50	0.58 (0.44-0.76)	78	1.02 (0.81-1.27)	39	0.58 (0.42-0.80)	51	0.79 (0.60-1.04)	33	0.66 (0.47-0.93)	17	0.72 (0.45-1.16)	6	0.28 (0.12-0.62)	12	0.73 (0.41-1.28)	4	0.46 (0.17-1.23)	-	-	-	-	-	-	-	-	-	-
GENTAMICIN	D06	D06AX07	579	10.11 (9.30-11.00)	83	6.06 (4.88-7.53)	200	16.26 (14.12-18.71)	171	21.08 (18.10-24.54)	56	9.82 (7.54-12.78)	23	4.19 (2.78-6.32)	37	7.61 (5.50-10.51)	32	7.57 (5.34-10.72)	20	4.89 (3.15-7.59)	16	5.08 (3.11-8.30)	11	7.38 (4.08-13.35)	9	6.61 (3.43-12.72)	8	7.66 (3.82-15.35)	5	9.11 (3.78-21.96)	1	3.55 (0.50-25.29)	-	-	-	-	2	57.16 (13.86-235.64)	-	-
ABATACEPT	L04	L04AA24	575	1.19 (1.09-1.29)	8	0.07 (0.04-0.14)	12	0.12 (0.07-0.21)	-	-	4	0.09 (0.03-0.23)	12	0.27 (0.15-0.48)	3	0.08 (0.02-0.24)	1	0.03 (0.00-0.21)	6	0.18 (0.08-0.40)	393	17.09 (15.40-18.97)	22	1.84 (1.21-2.80)	-	-	114	14.70 (12.13-17.81)	-	-	-	-	-	-	-	-	-	-	-	-
AZITHROMYCIN	J01	J01FA10	574	3.49 (3.21-3.79)	239	6.35 (5.58-7.21)	87	2.49 (2.02-3.08)	131	5.73 (4.82-6.81)	16	1.00 (0.61-1.63)	53	3.49 (2.66-4.58)	35	2.58 (1.85-3.60)	35	2.98 (2.13-4.15)	29	2.56 (1.77-3.68)	8	0.91 (0.46-1.82)	13	3.14 (1.82-5.42)	9	2.38 (1.23-4.58)	4	1.37 (0.51-3.67)	2	1.31 (0.33-5.23)	3	3.86 (1.24-12.02)	8	20.02 (9.87-40.64)	-	-	-	-	-	-
DIPHENHYDRAMINE	D04	D04AA32	564	0.95 (0.87-1.03)	137	1.01 (0.85-1.19)	44	0.35 (0.26-0.47)	52	0.63 (0.48-0.83)	5	0.09 (0.04-0.21)	54	1.00 (0.76-1.30)	53	1.10 (0.84-1.44)	38	0.91 (0.66-1.25)	41	1.02 (0.75-1.38)	139	4.59 (3.88-5.44)	24	1.64 (1.09-2.45)	25	1.87 (1.26-2.77)	11	1.07 (0.59-1.93)	1	0.18 (0.03-1.30)	-	-	-	-	-	-	-	-	-	-
DOXYCYCLINE	A01	A01AB22	553	2.49 (2.29-2.70)	159	3.12 (2.66-3.64)	137	2.93 (2.48-3.47)	125	4.06 (3.40-4.84)	17	0.79 (0.49-1.27)	25	1.22 (0.82-1.81)	28	1.54 (1.06-2.23)	54	3.43 (2.62-4.49)	49	3.23 (2.43-4.28)	9	0.76 (0.40-1.47)	15	2.70 (1.62-4.49)	3	0.59 (0.19-1.82)	8	2.05 (1.02-4.11)	5	2.44 (1.01-5.88)	-	-	5	9.16 (3.77-22.28)	-	-	1	7.49 (1.03-54.32)	-	-
AZATHIOPRINE	L04	L04AX01	549	1.72 (1.58-1.87)	45	0.61 (0.45-0.82)	160	2.39 (2.04-2.79)	48	1.08 (0.81-1.43)	18	0.58 (0.37-0.93)	31	1.06 (0.74-1.50)	37	1.42 (1.03-1.96)	21	0.92 (0.60-1.42)	35	1.60 (1.15-2.24)	98	5.93 (4.86-7.25)	30	3.80 (2.65-5.45)	19	2.62 (1.67-4.12)	40	7.33 (5.35-10.05)	3	1.02 (0.33-3.17)	1	0.66 (0.09-4.73)	-	-	-	-	-	-	-	-
RIVAROXABAN	B01	B01AF01	546	0.60 (0.55-0.65)	87	0.42 (0.34-0.52)	82	0.43 (0.35-0.54)	34	0.27 (0.19-0.38)	85	0.99 (0.80-1.22)	35	0.42 (0.30-0.59)	31	0.42 (0.30-0.60)	25	0.39 (0.26-0.58)	61	1.00 (0.77-1.28)	73	1.56 (1.23-1.96)	19	0.85 (0.54-1.33)	11	0.54 (0.30-0.97)	31	2.00 (1.40-2.86)	2	0.24 (0.06-0.96)	-	-	-	-	-	-	2	3.79 (0.92-15.62)	3	63.96 (14.31-285.77)
HYDROCHLOROTHIAZIDE	C03	C03AA03	544	0.94 (0.86-1.02)	173	1.31 (1.13-1.52)	97	0.80 (0.65-0.98)	59	0.74 (0.57-0.95)	19	0.34 (0.22-0.54)	33	0.62 (0.44-0.88)	42	0.89 (0.66-1.21)	31	0.76 (0.53-1.08)	50	1.27 (0.96-1.68)	43	1.42 (1.05-1.92)	26	1.82 (1.24-2.68)	10	0.76 (0.41-1.42)	12	1.19 (0.68-2.11)	9	1.71 (0.89-3.30)	-	-	-	-	-	-	-	-	-	-
METOCLOPRAMIDE	A03	A03FA01	541	1.71 (1.57-1.86)	150	2.07 (1.76-2.43)	47	0.70 (0.53-0.94)	246	5.71 (5.03-6.48)	30	0.99 (0.69-1.41)	35	1.21 (0.87-1.68)	47	1.82 (1.37-2.43)	24	1.07 (0.72-1.60)	23	1.06 (0.70-1.60)	21	1.26 (0.82-1.93)	16	2.03 (1.24-3.32)	7	0.97 (0.46-2.04)	1	0.18 (0.03-1.28)	-	-	2	1.35 (0.34-5.40)	1	1.27 (0.18-9.03)	-	-	-	-	-	-
CARBOPLATIN	L01	L01XA02	540	1.38 (1.27-1.51)	81	0.90 (0.73-1.13)	12	0.15 (0.08-0.26)	120	2.23 (1.87-2.67)	90	2.43 (1.97-2.99)	83	2.34 (1.89-2.91)	52	1.64 (1.25-2.16)	15	0.54 (0.33-0.90)	40	1.51 (1.10-2.06)	41	2.01 (1.48-2.74)	26	2.70 (1.83-3.98)	16	1.81 (1.11-2.96)	7	1.03 (0.49-2.16)	7	1.97 (0.93-4.14)	2	1.10 (0.27-4.40)	7	7.44 (3.50-15.83)	-	-	2	8.79 (2.13-36.23)	-	-
BORTEZOMIB	L01	L01XX32	539	1.64 (1.51-1.78)	63	0.83 (0.65-1.07)	142	2.06 (1.75-2.43)	54	1.18 (0.90-1.54)	90	2.88 (2.34-3.54)	50	1.66 (1.26-2.20)	52	1.95 (1.48-2.56)	37	1.59 (1.15-2.20)	9	0.40 (0.21-0.77)	21	1.21 (0.79-1.86)	21	2.58 (1.68-3.96)	22	2.96 (1.94-4.51)	12	2.10 (1.19-3.70)	2	0.66 (0.16-2.65)	1	0.65 (0.09-4.60)	1	1.22 (0.17-8.70)	8	44.60 (20.94-95.01)	-	-	3	175.61 (39.30-784.69)
HYDROXYZINE	N05	N05BB01	539	3.28 (3.01-3.57)	74	1.94 (1.54-2.44)	175	5.06 (4.36-5.88)	91	3.97 (3.23-4.88)	38	2.39 (1.74-3.28)	34	2.24 (1.60-3.13)	68	5.06 (3.98-6.43)	41	3.50 (2.57-4.76)	32	2.83 (2.00-4.00)	14	1.60 (0.95-2.70)	12	2.90 (1.65-5.12)	38	10.23 (7.42-14.12)	5	1.72 (0.72-4.14)	6	3.95 (1.77-8.82)	1	1.28 (0.18-9.12)	2	4.86 (1.21-19.56)	-	-	-	-	-	-
CYCLOSPORINE	L04	L04AD01	537	1.44 (1.32-1.57)	58	0.68 (0.52-0.87)	30	0.38 (0.27-0.55)	101	1.96 (1.61-2.39)	21	0.59 (0.38-0.90)	26	0.76 (0.52-1.12)	98	3.26 (2.67-3.99)	17	0.64 (0.40-1.04)	36	1.42 (1.02-1.97)	150	7.92 (6.72-9.32)	13	1.40 (0.81-2.42)	40	4.80 (3.51-6.57)	19	2.95 (1.87-4.64)	9	2.65 (1.37-5.12)	1	0.57 (0.08-4.07)	1	1.08 (0.15-7.68)	-	-	1	4.49 (0.62-32.59)	1	34.45 (4.15-286.20)
DULOXETINE	N06	N06AX21	523	0.67 (0.62-0.73)	198	1.12 (0.98-1.29)	58	0.36 (0.28-0.46)	51	0.48 (0.36-0.63)	32	0.43 (0.30-0.61)	55	0.78 (0.60-1.02)	32	0.51 (0.36-0.72)	29	0.53 (0.37-0.76)	50	0.95 (0.72-1.26)	22	0.54 (0.36-0.82)	36	1.90 (1.36-2.64)	8	0.45 (0.23-0.91)	10	0.74 (0.40-1.38)	9	1.28 (0.66-2.47)	-	-	-	-	-	-	-	-	-	-
ONDANSETRON	A04	A04AA01	520	1.42 (1.30-1.55)	84	1.00 (0.80-1.24)	72	0.93 (0.74-1.18)	128	2.53 (2.13-3.02)	75	2.15 (1.71-2.69)	28	0.83 (0.57-1.21)	31	1.04 (0.73-1.48)	54	2.09 (1.60-2.73)	31	1.24 (0.87-1.76)	27	1.40 (0.96-2.05)	15	1.65 (0.99-2.74)	17	2.05 (1.27-3.30)	5	0.78 (0.32-1.88)	1	0.30 (0.04-2.10)	-	-	1	1.09 (0.15-7.81)	-	-	1	4.57 (0.63-33.12)	-	-
COLCHICINE	M04	M04AC01	519	5.14 (4.71-5.61)	70	2.96 (2.34-3.75)	173	8.10 (6.97-9.42)	63	4.42 (3.45-5.67)	21	2.13 (1.38-3.26)	8	0.85 (0.42-1.69)	23	2.74 (1.82-4.13)	18	2.47 (1.55-3.92)	16	2.27 (1.39-3.72)	128	24.44 (20.48-29.16)	5	1.95 (0.81-4.68)	8	3.42 (1.71-6.84)	30	17.02 (11.85-24.44)	6	6.37 (2.85-14.24)	-	-	-	-	-	-	-	-	-	-
POTASSIUM CHLORIDE	A12	A12BA01	518	1.24 (1.14-1.35)	120	1.25 (1.05-1.50)	33	0.37 (0.27-0.53)	216	3.79 (3.31-4.34)	48	1.20 (0.90-1.60)	21	0.55 (0.36-0.84)	61	1.80 (1.40-2.32)	19	0.64 (0.41-1.01)	31	1.09 (0.77-1.55)	31	1.42 (0.99-2.02)	15	1.45 (0.87-2.41)	4	0.42 (0.16-1.12)	6	0.82 (0.37-1.84)	2	0.52 (0.13-2.09)	-	-	-	-	-	-	-	-	-	-
NEVIRAPINE	J05	J05AG01	511	7.89 (7.22-8.62)	299	20.13 (17.93-22.60)	39	2.77 (2.02-3.79)	144	15.79 (13.38-18.63)	28	4.37 (3.01-6.33)	19	3.10 (1.97-4.86)	49	9.04 (6.82-11.98)	3	0.63 (0.20-1.95)	19	4.16 (2.65-6.53)	1	0.28 (0.04-2.01)	3	1.79 (0.58-5.57)	22	14.58 (9.57-22.21)	2	1.71 (0.43-6.83)	4	6.51 (2.44-17.41)	1	3.18 (0.45-22.64)	1	6.00 (0.84-42.79)	-	-	-	-	-	-
ALBUTEROL SULFATE	R03	R03CC02	505	0.45 (0.42-0.49)	159	0.63 (0.54-0.73)	56	0.24 (0.18-0.31)	85	0.55 (0.45-0.69)	21	0.20 (0.13-0.30)	43	0.42 (0.31-0.57)	30	0.33 (0.23-0.48)	21	0.27 (0.17-0.41)	49	0.65 (0.49-0.86)	39	0.67 (0.49-0.92)	29	1.06 (0.74-1.53)	5	0.20 (0.08-0.48)	14	0.73 (0.43-1.23)	5	0.49 (0.20-1.19)	-	-	2	0.73 (0.18-2.93)	-	-	-	-	-	-
OLANZAPINE	N05	N05AH03	504	1.25 (1.15-1.37)	132	1.44 (1.21-1.71)	154	1.84 (1.57-2.15)	61	1.10 (0.85-1.41)	55	1.43 (1.10-1.87)	36	0.98 (0.71-1.36)	36	1.10 (0.79-1.53)	37	1.31 (0.95-1.80)	25	0.91 (0.62-1.35)	9	0.43 (0.22-0.82)	4	0.40 (0.15-1.06)	11	1.21 (0.67-2.18)	1	0.14 (0.02-1.01)	3	0.81 (0.26-2.53)	1	0.53 (0.07-3.78)	-	-	-	-	-	-	-	-
ERGOCALCIFEROL	A11	A11CC01	503	0.36 (0.33-0.39)	119	0.37 (0.31-0.45)	61	0.21 (0.16-0.27)	71	0.37 (0.29-0.46)	13	0.10 (0.06-0.17)	34	0.27 (0.19-0.37)	27	0.24 (0.16-0.35)	17	0.17 (0.11-0.28)	38	0.40 (0.29-0.55)	76	1.05 (0.84-1.32)	56	1.65 (1.27-2.16)	9	0.28 (0.15-0.55)	17	0.70 (0.44-1.14)	9	0.71 (0.37-1.37)	-	-	-	-	-	-	-	-	-	-
FAMOTIDINE	A02	A02BA03	502	1.37 (1.25-1.49)	136	1.62 (1.37-1.92)	42	0.54 (0.40-0.73)	113	2.23 (1.85-2.68)	44	1.25 (0.93-1.68)	95	2.85 (2.33-3.49)	27	0.90 (0.62-1.32)	22	0.85 (0.56-1.29)	14	0.56 (0.33-0.94)	23	1.19 (0.79-1.80)	20	2.20 (1.42-3.42)	3	0.36 (0.12-1.11)	6	0.94 (0.42-2.09)	3	0.89 (0.29-2.76)	7	4.13 (1.95-8.72)	1	1.09 (0.15-7.80)	-	-	-	-	-	-
MYCOPHENOLIC ACID	L04	L04AA06	500	0.99 (0.91-1.08)	51	0.44 (0.33-0.58)	41	0.39 (0.28-0.52)	57	0.82 (0.63-1.06)	26	0.54 (0.37-0.79)	23	0.50 (0.33-0.75)	48	1.17 (0.88-1.56)	21	0.59 (0.38-0.90)	45	1.31 (0.98-1.76)	138	5.37 (4.53-6.37)	23	1.85 (1.22-2.79)	25	2.20 (1.48-3.27)	35	4.07 (2.91-5.69)	14	3.08 (1.81-5.22)	-	-	-	-	-	-	-	-	-	-
PEMBROLIZUMAB	L01	L01XC18	491	2.67 (2.44-2.92)	145	3.44 (2.92-4.05)	26	0.67 (0.45-0.98)	155	6.12 (5.22-7.17)	28	1.58 (1.09-2.29)	72	4.29 (3.40-5.41)	25	1.66 (1.12-2.46)	11	0.84 (0.46-1.51)	37	2.94 (2.13-4.06)	6	0.61 (0.28-1.37)	16	3.49 (2.13-5.71)	15	3.58 (2.15-5.95)	6	1.86 (0.83-4.14)	4	2.36 (0.88-6.30)	4	4.64 (1.73-12.44)	5	11.09 (4.56-26.95)	1	8.51 (1.17-61.61)	-	-	-	-
LINEZOLID	J01	J01XX08	479	5.09 (4.65-5.58)	76	3.46 (2.76-4.34)	184	9.27 (8.01-10.73)	105	7.97 (6.57-9.66)	27	2.94 (2.01-4.29)	9	1.02 (0.53-1.97)	30	3.85 (2.69-5.51)	36	5.32 (3.83-7.39)	12	1.83 (1.04-3.23)	12	2.38 (1.35-4.19)	18	7.58 (4.76-12.06)	12	5.52 (3.13-9.73)	12	7.20 (4.08-12.72)	3	3.41 (1.10-10.59)	-	-	9	39.35 (20.15-76.84)	-	-	-	-	-	-
TERBINAFINE HYDROCHLORIDE	D01	D01AE15	477	8.48 (7.73-9.29)	72	5.40 (4.28-6.81)	35	2.85 (2.05-3.97)	37	4.57 (3.31-6.32)	76	13.75 (10.96-17.25)	77	14.61 (11.66-18.30)	63	13.39 (10.44-17.18)	152	38.19 (32.47-44.92)	31	7.81 (5.49-11.13)	10	3.25 (1.75-6.05)	8	5.50 (2.75-11.03)	8	6.03 (3.01-12.08)	3	2.94 (0.95-9.12)	5	9.36 (3.88-22.56)	2	7.32 (1.82-29.38)	-	-	-	-	-	-	-	-
DAPTOMYCIN	J01	J01XX09	477	9.32 (8.49-10.22)	56	4.59 (3.52-5.97)	255	23.57 (20.79-26.71)	63	8.57 (6.68-10.98)	42	8.26 (6.09-11.19)	7	1.43 (0.68-3.00)	27	6.23 (4.26-9.09)	51	13.64 (10.35-17.98)	8	2.19 (1.10-4.39)	15	5.35 (3.22-8.88)	2	1.50 (0.37-6.01)	12	9.92 (5.62-17.51)	-	-	1	2.04 (0.29-14.48)	-	-	2	15.14 (3.76-60.99)	-	-	-	-	-	-
TOFACITINIB	L04	L04AA29	477	0.72 (0.66-0.79)	14	0.09 (0.05-0.15)	13	0.09 (0.05-0.16)	2	0.02 (0.01-0.09)	2	0.03 (0.01-0.13)	5	0.08 (0.03-0.20)	5	0.09 (0.04-0.22)	6	0.13 (0.06-0.28)	7	0.15 (0.07-0.32)	321	9.99 (8.91-11.20)	17	1.04 (0.64-1.67)	3	0.20 (0.06-0.62)	86	7.92 (6.37-9.85)	1	0.16 (0.02-1.17)	-	-	-	-	-	-	-	-	-	-
VENLAFAXINE	N06	N06AX16	476	0.90 (0.82-0.99)	129	1.07 (0.90-1.27)	104	0.94 (0.78-1.14)	44	0.60 (0.45-0.81)	59	1.17 (0.91-1.51)	47	0.98 (0.73-1.30)	36	0.84 (0.60-1.17)	39	1.05 (0.77-1.44)	37	1.03 (0.75-1.43)	9	0.32 (0.17-0.62)	16	1.22 (0.75-2.00)	2	0.17 (0.04-0.67)	4	0.43 (0.16-1.16)	1	0.21 (0.03-1.47)	-	-	-	-	-	-	-	-	-	-
TACROLIMUS	D11	D11AH01	475	0.91 (0.83-1.00)	60	0.50 (0.39-0.65)	36	0.33 (0.24-0.46)	84	1.17 (0.94-1.45)	23	0.46 (0.31-0.70)	34	0.72 (0.51-1.00)	45	1.07 (0.80-1.43)	10	0.27 (0.15-0.50)	34	0.96 (0.69-1.35)	136	5.14 (4.33-6.10)	11	0.85 (0.47-1.54)	15	1.28 (0.77-2.12)	16	1.78 (1.09-2.91)	11	2.34 (1.29-4.24)	-	-	-	-	-	-	-	-	-	-
FLUOXETINE	N06	N06AB03	472	0.88 (0.81-0.97)	148	1.21 (1.03-1.43)	99	0.88 (0.73-1.08)	58	0.78 (0.61-1.01)	29	0.57 (0.39-0.82)	39	0.80 (0.58-1.10)	48	1.11 (0.83-1.47)	28	0.74 (0.51-1.08)	34	0.94 (0.67-1.31)	16	0.57 (0.35-0.93)	18	1.36 (0.86-2.17)	19	1.58 (1.00-2.48)	17	1.84 (1.14-2.97)	2	0.41 (0.10-1.63)	-	-	-	-	-	-	-	-	-	-
ESCITALOPRAM	N06	N06AB10	463	0.88 (0.81-0.97)	121	1.01 (0.85-1.21)	122	1.11 (0.93-1.33)	79	1.09 (0.88-1.36)	42	0.84 (0.62-1.14)	53	1.11 (0.85-1.46)	21	0.49 (0.32-0.76)	28	0.76 (0.52-1.10)	23	0.65 (0.43-0.97)	18	0.66 (0.41-1.04)	15	1.16 (0.70-1.92)	6	0.50 (0.23-1.12)	6	0.66 (0.30-1.47)	5	1.05 (0.43-2.52)	-	-	-	-	-	-	5	17.58 (6.95-44.43)	-	-
CITALOPRAM	N06	N06AB04	448	0.75 (0.69-0.83)	161	1.19 (1.02-1.39)	55	0.44 (0.34-0.57)	65	0.79 (0.62-1.01)	33	0.58 (0.41-0.82)	47	0.87 (0.65-1.16)	41	0.85 (0.63-1.16)	19	0.45 (0.29-0.71)	18	0.44 (0.28-0.71)	31	1.00 (0.70-1.42)	10	0.68 (0.36-1.26)	5	0.37 (0.15-0.89)	7	0.68 (0.32-1.42)	2	0.37 (0.09-1.47)	-	-	-	-	-	-	-	-	-	-
CEFEPIME HYDROCHLORIDE	J01	J01DE01	441	9.02 (8.19-9.92)	55	4.73 (3.62-6.16)	175	16.76 (14.42-19.48)	62	8.84 (6.89-11.36)	23	4.72 (3.13-7.11)	10	2.14 (1.15-3.99)	21	5.07 (3.30-7.79)	82	23.22 (18.65-28.91)	29	8.39 (5.82-12.09)	21	7.87 (5.13-12.10)	1	0.79 (0.11-5.59)	4	3.45 (1.29-9.21)	1	1.12 (0.16-7.98)	8	17.27 (8.60-34.69)	-	-	-	-	-	-	-	-	-	-
MIDAZOLAM	N05	N05CD08	439	5.03 (4.57-5.53)	56	2.75 (2.11-3.57)	201	10.96 (9.53-12.60)	100	8.18 (6.72-9.97)	30	3.52 (2.46-5.05)	18	2.21 (1.39-3.51)	29	4.01 (2.78-5.78)	25	3.98 (2.68-5.89)	35	5.79 (4.15-8.08)	8	1.71 (0.85-3.42)	-	-	24	11.99 (8.01-17.95)	1	0.64 (0.09-4.56)	2	2.45 (0.61-9.80)	-	-	3	13.70 (4.38-42.86)	-	-	-	-	-	-
AMIKACIN	J01	J01GB06	438	8.36 (7.59-9.20)	35	2.81 (2.01-3.91)	171	15.31 (13.15-17.82)	72	9.63 (7.63-12.16)	70	13.61 (10.74-17.23)	10	2.01 (1.08-3.73)	34	7.72 (5.51-10.82)	34	8.89 (6.34-12.46)	16	4.32 (2.64-7.06)	14	4.90 (2.90-8.29)	2	1.47 (0.37-5.90)	7	5.67 (2.70-11.91)	4	4.22 (1.58-11.25)	2	4.01 (1.00-16.06)	-	-	-	-	-	-	-	-	-	-
FENTANYL	N02	N02AB03	434	0.69 (0.63-0.76)	93	0.65 (0.53-0.80)	106	0.81 (0.67-0.98)	116	1.35 (1.13-1.62)	23	0.38 (0.26-0.58)	22	0.39 (0.25-0.59)	33	0.65 (0.46-0.92)	17	0.39 (0.24-0.62)	52	1.23 (0.94-1.62)	20	0.61 (0.39-0.95)	8	0.52 (0.26-1.03)	13	0.92 (0.53-1.59)	2	0.18 (0.05-0.73)	6	1.05 (0.47-2.35)	-	-	2	1.30 (0.32-5.22)	-	-	-	-	-	-
VEMURAFENIB	L01	L01XE15	428	7.85 (7.12-8.65)	75	5.83 (4.64-7.32)	143	12.27 (10.40-14.49)	33	4.22 (3.00-5.94)	64	11.97 (9.35-15.32)	58	11.35 (8.76-14.71)	51	11.20 (8.50-14.76)	5	1.25 (0.52-3.00)	17	4.42 (2.74-7.12)	2	0.67 (0.17-2.69)	5	3.56 (1.48-8.56)	19	14.94 (9.50-23.49)	3	3.04 (0.98-9.45)	-	-	-	-	-	-	-	-	-	-	-	-
APIXABAN	B01	B01AF02	427	0.51 (0.46-0.56)	62	0.32 (0.25-0.41)	89	0.50 (0.41-0.62)	28	0.24 (0.17-0.35)	62	0.77 (0.60-0.99)	27	0.35 (0.24-0.51)	25	0.37 (0.25-0.54)	14	0.24 (0.14-0.40)	43	0.75 (0.56-1.02)	56	1.28 (0.98-1.67)	11	0.53 (0.29-0.95)	18	0.95 (0.60-1.51)	26	1.80 (1.22-2.66)	1	0.13 (0.02-0.92)	-	-	4	1.94 (0.72-5.23)	-	-	3	6.26 (1.94-20.17)	-	-
DIGOXIN	C01	C01AA05	416	1.23 (1.12-1.35)	97	1.25 (1.03-1.53)	10	0.14 (0.08-0.26)	127	2.73 (2.29-3.25)	49	1.52 (1.15-2.01)	26	0.84 (0.57-1.24)	67	2.45 (1.93-3.12)	15	0.63 (0.38-1.04)	45	1.96 (1.46-2.63)	39	2.21 (1.61-3.03)	9	1.07 (0.56-2.06)	8	1.04 (0.52-2.09)	14	2.39 (1.41-4.05)	1	0.32 (0.05-2.29)	1	0.63 (0.09-4.49)	-	-	-	-	1	4.96 (0.68-36.00)	-	-
MIRTAZAPINE	N06	N06AX11	415	1.25 (1.14-1.38)	122	1.61 (1.35-1.93)	111	1.60 (1.33-1.93)	47	1.03 (0.77-1.37)	31	0.98 (0.69-1.39)	32	1.06 (0.75-1.50)	27	1.00 (0.69-1.47)	22	0.94 (0.62-1.43)	37	1.65 (1.19-2.28)	9	0.52 (0.27-0.99)	5	0.61 (0.25-1.46)	7	0.93 (0.44-1.96)	10	1.74 (0.93-3.24)	1	0.33 (0.05-2.34)	1	0.65 (0.09-4.59)	-	-	-	-	-	-	-	-
HALOPERIDOL	N05	N05AD01	410	2.38 (2.16-2.62)	94	2.37 (1.93-2.90)	83	2.28 (1.84-2.83)	145	6.11 (5.18-7.20)	39	2.35 (1.72-3.22)	13	0.82 (0.47-1.41)	46	3.27 (2.45-4.37)	23	1.88 (1.25-2.83)	33	2.80 (1.99-3.94)	8	0.88 (0.44-1.75)	-	-	6	1.52 (0.68-3.39)	1	0.33 (0.05-2.34)	1	0.63 (0.09-4.46)	-	-	-	-	-	-	-	-	-	-
PEGINTERFERON ALFA-2A	L03	L03AB11	409	1.45 (1.32-1.60)	68	1.05 (0.83-1.33)	127	2.15 (1.81-2.57)	6	0.15 (0.07-0.34)	81	3.02 (2.43-3.76)	53	2.06 (1.58-2.71)	25	1.09 (0.74-1.61)	7	0.35 (0.17-0.73)	26	1.35 (0.92-1.99)	3	0.20 (0.07-0.63)	21	3.01 (1.96-4.64)	-	-	2	0.41 (0.10-1.62)	1	0.39 (0.05-2.74)	-	-	-	-	-	-	-	-	-	-
MONTELUKAST	R03	R03DC03	405	0.64 (0.58-0.70)	80	0.55 (0.44-0.68)	79	0.59 (0.48-0.74)	48	0.55 (0.41-0.72)	36	0.59 (0.43-0.82)	49	0.85 (0.64-1.12)	34	0.66 (0.47-0.92)	15	0.33 (0.20-0.55)	31	0.72 (0.50-1.02)	19	0.57 (0.36-0.90)	13	0.83 (0.48-1.43)	15	1.05 (0.63-1.74)	19	1.74 (1.10-2.73)	3	0.52 (0.17-1.60)	6	2.05 (0.91-4.59)	-	-	-	-	-	-	-	-
CANDESARTAN	C09	C09CA06	402	1.96 (1.77-2.16)	61	1.29 (1.00-1.66)	62	1.43 (1.12-1.84)	46	1.61 (1.21-2.15)	71	3.62 (2.87-4.58)	47	2.50 (1.88-3.34)	35	2.09 (1.50-2.92)	37	2.55 (1.84-3.52)	31	2.21 (1.55-3.15)	27	2.50 (1.71-3.65)	18	3.53 (2.22-5.62)	9	1.92 (1.00-3.71)	4	1.11 (0.42-2.97)	2	1.06 (0.26-4.24)	1	1.04 (0.15-7.37)	2	3.93 (0.97-15.81)	-	-	2	16.66 (4.04-68.69)	-	-
OXCARBAZEPINE	N03	N03AF02	402	3.12 (2.82-3.44)	177	6.00 (5.17-6.96)	109	4.01 (3.32-4.84)	50	2.77 (2.10-3.66)	16	1.28 (0.78-2.09)	27	2.27 (1.56-3.31)	32	3.03 (2.14-4.28)	3	0.32 (0.10-1.01)	22	2.48 (1.63-3.77)	10	1.46 (0.78-2.72)	2	0.62 (0.15-2.46)	2	0.67 (0.17-2.70)	1	0.44 (0.06-3.12)	7	5.90 (2.80-12.42)	-	-	-	-	-	-	-	-	-	-
ARIPIPRAZOLE	N05	N05AX12	398	0.80 (0.72-0.88)	128	1.13 (0.95-1.34)	108	1.04 (0.86-1.25)	35	0.51 (0.36-0.71)	25	0.52 (0.35-0.78)	66	1.46 (1.15-1.86)	26	0.64 (0.44-0.94)	22	0.63 (0.41-0.95)	11	0.32 (0.18-0.58)	6	0.23 (0.10-0.51)	5	0.40 (0.17-0.97)	-	-	7	0.81 (0.38-1.70)	5	1.10 (0.46-2.65)	4	1.73 (0.65-4.63)	-	-	11	43.78 (22.42-85.49)	-	-	-	-
RIFAMPIN	J04	J04AB02	394	14.23 (12.84-15.77)	23	3.39 (2.25-5.11)	328	56.97 (50.90-63.77)	19	4.63 (2.95-7.27)	4	1.41 (0.53-3.75)	2	0.74 (0.18-2.95)	14	5.82 (3.44-9.84)	9	4.30 (2.23-8.27)	2	0.99 (0.25-3.95)	5	3.21 (1.34-7.72)	-	-	7	10.43 (4.96-21.91)	2	3.87 (0.97-15.49)	-	-	-	-	-	-	-	-	2	116.09 (28.15-478.66)	-	-
PACLITAXEL	L01	L01CD01	394	1.34 (1.21-1.48)	54	0.80 (0.61-1.04)	6	0.10 (0.04-0.21)	79	1.94 (1.56-2.42)	64	2.28 (1.78-2.92)	89	3.34 (2.71-4.12)	46	1.93 (1.44-2.57)	10	0.48 (0.26-0.89)	15	0.75 (0.45-1.24)	29	1.88 (1.30-2.71)	14	1.92 (1.13-3.24)	16	2.40 (1.47-3.93)	4	0.78 (0.29-2.08)	3	1.11 (0.36-3.45)	2	1.45 (0.36-5.83)	-	-	-	-	-	-	-	-
PHENOBARBITAL	N03	N03AA02	387	7.79 (7.04-8.63)	80	6.84 (5.49-8.53)	232	22.25 (19.51-25.36)	56	7.91 (6.08-10.30)	7	1.42 (0.68-2.98)	21	4.48 (2.92-6.88)	23	5.51 (3.66-8.31)	2	0.55 (0.14-2.20)	8	2.28 (1.14-4.56)	2	0.74 (0.18-2.96)	1	0.78 (0.11-5.54)	-	-	-	-	4	8.51 (3.19-22.75)	2	8.33 (2.08-33.46)	-	-	-	-	-	-	-	-
VALACYCLOVIR HYDROCHLORIDE	J05	J05AB11	386	1.78 (1.61-1.97)	74	1.49 (1.18-1.87)	72	1.58 (1.26-2.00)	32	1.06 (0.75-1.50)	50	2.42 (1.83-3.19)	69	3.51 (2.77-4.45)	43	2.45 (1.81-3.30)	31	2.03 (1.42-2.89)	25	1.69 (1.14-2.51)	10	0.88 (0.47-1.63)	7	1.30 (0.62-2.73)	21	4.30 (2.80-6.61)	5	1.32 (0.55-3.18)	4	2.02 (0.75-5.39)	6	5.99 (2.67-13.42)	-	-	-	-	-	-	-	-
LAMIVUDINE	J05	J05AF05	385	2.88 (2.61-3.19)	177	5.80 (5.00-6.73)	46	1.63 (1.22-2.17)	77	4.15 (3.31-5.19)	27	2.10 (1.44-3.06)	23	1.87 (1.24-2.81)	44	4.03 (3.00-5.43)	12	1.26 (0.71-2.22)	20	2.18 (1.40-3.38)	16	2.26 (1.38-3.70)	6	1.79 (0.80-3.99)	4	1.31 (0.49-3.48)	7	2.99 (1.42-6.28)	6	4.88 (2.19-10.91)	1	1.58 (0.22-11.28)	1	2.99 (0.42-21.32)	-	-	-	-	-	-
RITONAVIR	J05	J05AE03	381	2.81 (2.54-3.11)	61	1.95 (1.52-2.51)	102	3.58 (2.94-4.35)	23	1.21 (0.81-1.83)	76	5.87 (4.68-7.36)	24	1.92 (1.29-2.87)	64	5.81 (4.54-7.44)	41	4.27 (3.14-5.81)	16	1.72 (1.05-2.81)	1	0.14 (0.02-0.99)	7	2.06 (0.98-4.33)	24	7.82 (5.23-11.70)	3	1.26 (0.41-3.91)	7	5.63 (2.67-11.85)	-	-	-	-	-	-	-	-	-	-
SITAGLIPTIN	A10	A10BH01	373	1.20 (1.08-1.33)	72	1.01 (0.80-1.27)	65	1.00 (0.78-1.27)	27	0.63 (0.43-0.91)	44	1.48 (1.10-1.99)	42	1.48 (1.09-2.01)	46	1.83 (1.37-2.44)	28	1.28 (0.88-1.85)	34	1.61 (1.15-2.25)	7	0.43 (0.20-0.90)	13	1.69 (0.98-2.91)	14	1.99 (1.18-3.37)	-	-	-	-	6	4.18 (1.86-9.36)	-	-	-	-	-	-	-	-
VORICONAZOLE	J02	J02AC03	368	3.26 (2.94-3.62)	43	1.65 (1.22-2.22)	43	1.80 (1.33-2.43)	76	4.84 (3.86-6.07)	58	5.35 (4.13-6.93)	12	1.15 (0.65-2.03)	48	5.21 (3.92-6.92)	9	1.12 (0.58-2.15)	47	6.10 (4.57-8.13)	43	7.25 (5.37-9.79)	5	1.76 (0.73-4.24)	12	4.65 (2.64-8.21)	7	3.53 (1.68-7.42)	3	2.87 (0.92-8.94)	-	-	-	-	-	-	-	-	-	-
CEFUROXIME	J01	J01DC02	362	6.33 (5.70-7.03)	77	5.76 (4.60-7.21)	119	9.79 (8.16-11.73)	112	13.99 (11.60-16.87)	34	6.07 (4.33-8.51)	12	2.23 (1.27-3.94)	23	4.83 (3.20-7.27)	33	8.00 (5.68-11.27)	12	3.00 (1.70-5.29)	5	1.62 (0.67-3.89)	4	2.74 (1.03-7.30)	6	4.50 (2.02-10.04)	9	8.83 (4.58-17.02)	5	9.33 (3.87-22.49)	2	7.30 (1.82-29.29)	-	-	-	-	-	-	-	-
LORATADINE	R06	R06AX13	359	0.84 (0.75-0.93)	108	1.10 (0.91-1.33)	61	0.68 (0.53-0.87)	72	1.22 (0.97-1.54)	24	0.59 (0.39-0.87)	41	1.05 (0.77-1.43)	34	0.98 (0.70-1.37)	13	0.43 (0.25-0.74)	38	1.31 (0.95-1.80)	8	0.36 (0.18-0.71)	9	0.85 (0.44-1.63)	5	0.51 (0.21-1.24)	5	0.67 (0.28-1.61)	6	1.54 (0.69-3.44)	-	-	-	-	-	-	-	-	-	-
TOPIRAMATE	N03	N03AX11	356	0.97 (0.88-1.08)	134	1.61 (1.35-1.90)	131	1.72 (1.44-2.04)	38	0.75 (0.54-1.03)	7	0.20 (0.10-0.42)	29	0.87 (0.60-1.25)	16	0.54 (0.33-0.88)	-	-	20	0.80 (0.52-1.25)	4	0.21 (0.08-0.55)	7	0.77 (0.37-1.62)	-	-	3	0.47 (0.15-1.46)	1	0.30 (0.04-2.12)	1	0.58 (0.08-4.16)	-	-	-	-	-	-	-	-
CYTARABINE	L01	L01BC01	355	1.80 (1.62-2.00)	35	0.77 (0.55-1.08)	47	1.13 (0.85-1.51)	84	3.09 (2.49-3.83)	55	2.93 (2.25-3.82)	20	1.11 (0.71-1.72)	42	2.63 (1.94-3.56)	12	0.86 (0.49-1.51)	51	3.82 (2.90-5.04)	27	2.62 (1.79-3.82)	4	0.81 (0.31-2.17)	15	3.37 (2.02-5.60)	2	0.58 (0.15-2.32)	13	7.30 (4.22-12.64)	-	-	-	-	-	-	-	-	-	-
DAPSONE	J04	J04BA02	354	10.05 (9.03-11.19)	29	3.44 (2.39-4.95)	248	33.61 (29.58-38.19)	28	5.49 (3.79-7.97)	5	1.41 (0.59-3.40)	14	4.16 (2.46-7.03)	23	7.70 (5.11-11.60)	2	0.77 (0.19-3.06)	7	2.78 (1.33-5.84)	12	6.21 (3.52-10.94)	6	6.55 (2.94-14.60)	7	8.38 (3.99-17.60)	4	6.23 (2.33-16.62)	6	17.87 (8.00-39.92)	-	-	2	21.97 (5.45-88.52)	-	-	-	-	-	-
USTEKINUMAB	L04	L04AC05	341	1.01 (0.91-1.13)	12	0.16 (0.09-0.27)	3	0.04 (0.01-0.13)	17	0.36 (0.23-0.59)	18	0.56 (0.35-0.89)	19	0.62 (0.39-0.97)	112	4.17 (3.46-5.03)	3	0.13 (0.04-0.39)	6	0.26 (0.12-0.58)	133	7.79 (6.55-9.26)	8	0.96 (0.48-1.92)	54	7.29 (5.56-9.56)	13	2.24 (1.30-3.86)	-	-	-	-	-	-	-	-	-	-	-	-
LACTULOSE	A06	A06AD11	340	2.30 (2.07-2.56)	76	2.24 (1.79-2.81)	38	1.22 (0.89-1.68)	134	6.60 (5.56-7.83)	11	0.77 (0.43-1.40)	26	1.92 (1.31-2.82)	8	0.66 (0.33-1.32)	17	1.62 (1.01-2.61)	38	3.78 (2.74-5.20)	9	1.15 (0.60-2.22)	9	2.44 (1.27-4.70)	-	-	6	2.32 (1.04-5.18)	1	0.73 (0.10-5.22)	-	-	-	-	-	-	-	-	-	-
MINOCYCLINE	J01	J01AA08	334	5.82 (5.22-6.49)	39	2.90 (2.11-3.97)	215	17.93 (15.65-20.54)	21	2.58 (1.68-3.95)	12	2.13 (1.21-3.75)	17	3.17 (1.97-5.10)	24	5.03 (3.37-7.51)	10	2.41 (1.29-4.47)	8	1.99 (1.00-3.99)	4	1.29 (0.48-3.45)	12	8.24 (4.67-14.54)	6	4.50 (2.02-10.02)	2	1.95 (0.49-7.80)	4	7.44 (2.79-19.89)	1	3.63 (0.51-25.87)	1	6.85 (0.96-48.89)	-	-	-	-	-	-
CEFOTAXIME	J01	J01DD01	334	23.75 (21.19-26.62)	24	6.68 (4.47-9.98)	155	49.73 (42.28-58.51)	77	36.33 (28.95-45.59)	21	14.02 (9.12-21.55)	3	2.08 (0.67-6.46)	18	14.13 (8.88-22.47)	29	26.36 (18.27-38.04)	9	8.40 (4.36-16.16)	10	12.12 (6.51-22.57)	2	5.10 (1.27-20.41)	3	8.38 (2.70-26.03)	1	3.64 (0.51-25.83)	-	-	-	-	-	-	-	-	2	218.36 (52.95-900.56)	-	-
PAROXETINE	N06	N06AB05	334	0.82 (0.74-0.91)	94	1.01 (0.83-1.24)	40	0.47 (0.34-0.64)	40	0.71 (0.52-0.97)	48	1.24 (0.93-1.65)	33	0.89 (0.63-1.25)	28	0.85 (0.59-1.23)	51	1.79 (1.36-2.36)	20	0.72 (0.47-1.12)	9	0.42 (0.22-0.81)	5	0.49 (0.21-1.19)	8	0.87 (0.43-1.74)	6	0.85 (0.38-1.89)	5	1.35 (0.56-3.25)	6	3.20 (1.43-7.17)	-	-	-	-	-	-	-	-
CARVEDILOL	C07	C07AG02	330	0.58 (0.52-0.65)	84	0.65 (0.52-0.80)	50	0.42 (0.32-0.56)	60	0.77 (0.60-0.99)	24	0.44 (0.30-0.66)	21	0.41 (0.26-0.62)	27	0.59 (0.40-0.86)	19	0.48 (0.30-0.75)	26	0.68 (0.46-0.99)	16	0.54 (0.33-0.88)	26	1.87 (1.27-2.75)	5	0.39 (0.16-0.94)	8	0.81 (0.41-1.63)	-	-	1	0.38 (0.05-2.69)	2	1.43 (0.36-5.77)	-	-	-	-	-	-
IRBESARTAN	C09	C09CA04	326	1.93 (1.73-2.16)	38	0.98 (0.71-1.34)	55	1.55 (1.19-2.02)	29	1.24 (0.86-1.78)	48	2.98 (2.24-3.95)	17	1.10 (0.68-1.77)	57	4.17 (3.21-5.41)	18	1.51 (0.95-2.39)	39	3.40 (2.48-4.66)	9	1.01 (0.53-1.95)	19	4.55 (2.89-7.14)	13	3.40 (1.97-5.86)	17	5.82 (3.61-9.39)	1	0.64 (0.09-4.57)	-	-	-	-	-	-	-	-	-	-
RALTEGRAVIR	J05	J05AX08	321	4.34 (3.88-4.85)	71	4.14 (3.28-5.23)	154	9.92 (8.45-11.63)	21	2.01 (1.31-3.09)	37	5.16 (3.74-7.14)	8	1.16 (0.58-2.33)	45	7.41 (5.52-9.94)	6	1.13 (0.51-2.51)	8	1.56 (0.78-3.12)	3	0.76 (0.24-2.35)	5	2.67 (1.11-6.43)	6	3.52 (1.58-7.84)	-	-	4	5.82 (2.18-15.56)	-	-	-	-	-	-	-	-	-	-
BEVACIZUMAB	L01	L01XC07	320	0.69 (0.62-0.77)	33	0.31 (0.22-0.44)	6	0.06 (0.03-0.14)	11	0.17 (0.10-0.31)	40	0.91 (0.67-1.24)	69	1.65 (1.31-2.10)	36	0.97 (0.70-1.34)	6	0.18 (0.08-0.41)	19	0.61 (0.39-0.95)	76	3.20 (2.55-4.02)	24	2.12 (1.42-3.17)	7	0.67 (0.32-1.41)	7	0.88 (0.42-1.84)	-	-	1	0.46 (0.07-3.31)	-	-	-	-	-	-	-	-
TELMISARTAN	C09	C09CA07	316	2.38 (2.13-2.66)	62	2.03 (1.58-2.60)	44	1.57 (1.17-2.11)	62	3.36 (2.62-4.32)	47	3.69 (2.77-4.92)	44	3.62 (2.69-4.87)	34	3.14 (2.24-4.40)	10	1.06 (0.57-1.97)	17	1.87 (1.16-3.01)	13	1.85 (1.08-3.20)	2	0.60 (0.15-2.40)	4	1.32 (0.49-3.51)	6	2.58 (1.16-5.76)	9	7.43 (3.85-14.33)	1	1.60 (0.22-11.39)	-	-	-	-	-	-	-	-
CEFAZOLIN SODIUM	J01	J01DB04	314	8.02 (7.16-8.98)	50	5.40 (4.09-7.14)	71	8.42 (6.66-10.64)	66	11.87 (9.31-15.13)	26	6.72 (4.57-9.88)	17	4.59 (2.85-7.40)	17	5.16 (3.20-8.31)	71	25.25 (19.95-31.94)	7	2.53 (1.21-5.31)	5	2.34 (0.97-5.64)	3	2.97 (0.96-9.22)	2	2.17 (0.54-8.67)	7	9.93 (4.72-20.88)	3	8.08 (2.60-25.13)	4	21.26 (7.93-56.96)	-	-	-	-	-	-	-	-
DOXORUBICIN	L01	L01DB01	313	0.93 (0.83-1.04)	42	0.54 (0.40-0.74)	27	0.38 (0.26-0.56)	71	1.53 (1.21-1.93)	37	1.15 (0.83-1.59)	30	0.98 (0.68-1.40)	25	0.91 (0.62-1.35)	9	0.38 (0.20-0.73)	27	1.18 (0.81-1.72)	39	2.22 (1.62-3.05)	12	1.44 (0.82-2.54)	7	0.92 (0.44-1.93)	1	0.17 (0.02-1.21)	12	3.95 (2.23-6.98)	-	-	-	-	-	-	-	-	-	-
SODIUM CHLORIDE	A12	A12CA01	312	1.73 (1.54-1.93)	94	2.27 (1.85-2.78)	16	0.42 (0.26-0.69)	146	5.90 (5.01-6.95)	9	0.52 (0.27-1.00)	27	1.63 (1.12-2.38)	18	1.22 (0.77-1.94)	3	0.23 (0.08-0.73)	20	1.62 (1.05-2.52)	14	1.47 (0.87-2.49)	7	1.56 (0.74-3.27)	2	0.49 (0.12-1.94)	6	1.90 (0.85-4.25)	-	-	-	-	1	2.22 (0.31-15.87)	-	-	-	-	-	-
LITHIUM	D11	D11AX04	312	1.86 (1.66-2.08)	104	2.70 (2.23-3.28)	140	3.99 (3.38-4.72)	34	1.46 (1.04-2.04)	11	0.68 (0.38-1.23)	28	1.82 (1.26-2.64)	15	1.09 (0.66-1.82)	2	0.17 (0.04-0.67)	11	0.96 (0.53-1.73)	2	0.23 (0.06-0.90)	2	0.48 (0.12-1.91)	4	1.04 (0.39-2.79)	-	-	2	1.29 (0.32-5.19)	2	2.54 (0.63-10.21)	-	-	-	-	-	-	-	-
ISOSORBIDE DINITRATE	C05	C05AE02	309	1.84 (1.64-2.05)	73	1.89 (1.50-2.38)	12	0.34 (0.19-0.59)	141	6.11 (5.17-7.22)	23	1.42 (0.95-2.15)	18	1.17 (0.73-1.85)	65	4.78 (3.74-6.10)	6	0.50 (0.23-1.12)	15	1.30 (0.79-2.17)	6	0.68 (0.30-1.51)	11	2.63 (1.45-4.76)	2	0.52 (0.13-2.08)	3	1.02 (0.33-3.16)	3	1.94 (0.62-6.04)	-	-	-	-	-	-	-	-	-	-
DOCETAXEL	L01	L01CD02	309	1.20 (1.07-1.34)	61	1.03 (0.80-1.33)	2	0.04 (0.01-0.15)	35	0.98 (0.70-1.37)	45	1.83 (1.37-2.46)	44	1.88 (1.40-2.53)	31	1.48 (1.04-2.11)	18	0.99 (0.62-1.57)	47	2.70 (2.02-3.59)	22	1.63 (1.07-2.48)	11	1.72 (0.95-3.12)	11	1.89 (1.04-3.41)	-	-	7	2.99 (1.42-6.29)	-	-	3	4.74 (1.52-14.84)	-	-	2	13.35 (3.24-55.04)	-	-
INSULIN LISPRO	A10	A10AD04	307	0.54 (0.48-0.60)	71	0.54 (0.43-0.69)	25	0.21 (0.14-0.31)	67	0.85 (0.67-1.08)	31	0.57 (0.40-0.81)	17	0.33 (0.20-0.53)	16	0.34 (0.21-0.56)	20	0.50 (0.32-0.77)	49	1.27 (0.96-1.68)	14	0.47 (0.28-0.79)	8	0.57 (0.28-1.13)	-	-	12	1.22 (0.69-2.15)	2	0.38 (0.10-1.53)	-	-	1	0.71 (0.10-5.04)	-	-	-	-	-	-
GLIMEPIRIDE	A10	A10BB12	306	1.14 (1.02-1.27)	54	0.88 (0.67-1.14)	23	0.41 (0.27-0.61)	83	2.24 (1.81-2.78)	37	1.44 (1.04-1.99)	44	1.80 (1.34-2.42)	57	2.63 (2.02-3.41)	17	0.90 (0.56-1.44)	20	1.09 (0.70-1.70)	16	1.13 (0.69-1.85)	3	0.45 (0.14-1.39)	3	0.49 (0.16-1.52)	2	0.43 (0.11-1.71)	-	-	2	1.59 (0.40-6.40)	-	-	-	-	-	-	-	-
LIDOCAINE	C05	C05AD01	305	1.07 (0.95-1.19)	52	0.79 (0.60-1.04)	17	0.28 (0.18-0.45)	62	1.57 (1.22-2.02)	28	1.02 (0.71-1.49)	42	1.61 (1.19-2.19)	19	0.82 (0.52-1.28)	52	2.59 (1.97-3.41)	16	0.82 (0.50-1.34)	40	2.69 (1.97-3.67)	10	1.41 (0.76-2.63)	8	1.23 (0.62-2.47)	1	0.20 (0.03-1.42)	-	-	-	-	-	-	-	-	-	-	-	-
CEFTAZIDIME	J01	J01DD02	305	12.34 (10.99-13.86)	35	5.86 (4.20-8.18)	101	18.81 (15.44-22.93)	87	24.53 (19.82-30.35)	44	17.78 (13.20-23.94)	5	2.09 (0.87-5.02)	13	6.12 (3.55-10.55)	24	13.06 (8.74-19.52)	8	4.49 (2.24-8.98)	8	5.82 (2.91-11.66)	1	1.53 (0.22-10.89)	2	3.36 (0.84-13.45)	1	2.19 (0.31-15.55)	1	4.16 (0.59-29.61)	-	-	-	-	-	-	-	-	-	-
IPILIMUMAB	L01	L01XC11	302	2.03 (1.81-2.28)	63	1.84 (1.44-2.36)	51	1.63 (1.24-2.15)	48	2.33 (1.75-3.09)	28	1.96 (1.35-2.85)	75	5.56 (4.42-6.98)	13	1.07 (0.62-1.84)	4	0.38 (0.14-1.01)	14	1.38 (0.81-2.33)	4	0.51 (0.19-1.36)	5	1.35 (0.56-3.24)	7	2.07 (0.98-4.34)	6	2.31 (1.04-5.15)	-	-	1	1.43 (0.20-10.19)	-	-	-	-	-	-	-	-
AMPHOTERICIN B	J02	J02AA01	298	5.27 (4.70-5.92)	45	3.41 (2.54-4.57)	30	2.48 (1.73-3.55)	134	17.11 (14.42-20.32)	21	3.81 (2.48-5.85)	13	2.47 (1.43-4.25)	50	10.75 (8.14-14.21)	12	2.94 (1.67-5.19)	9	2.29 (1.19-4.40)	23	7.63 (5.06-11.49)	1	0.70 (0.10-4.94)	6	4.58 (2.06-10.22)	3	2.98 (0.96-9.26)	1	1.89 (0.27-13.43)	-	-	-	-	-	-	-	-	-	-
MELOXICAM	M01	M01AC06	295	0.96 (0.86-1.08)	75	1.07 (0.85-1.34)	64	1.00 (0.78-1.28)	38	0.90 (0.65-1.23)	7	0.24 (0.11-0.50)	21	0.75 (0.49-1.15)	12	0.48 (0.27-0.85)	38	1.77 (1.28-2.43)	23	1.11 (0.73-1.67)	10	0.62 (0.33-1.16)	11	1.45 (0.80-2.63)	4	0.58 (0.22-1.54)	5	0.94 (0.39-2.26)	3	1.07 (0.35-3.33)	4	2.82 (1.05-7.56)	1	1.32 (0.18-9.41)	-	-	-	-	-	-
CASPOFUNGIN ACETATE	J02	J02AX04	294	15.55 (13.80-17.51)	37	7.99 (5.78-11.05)	71	16.94 (13.39-21.44)	75	27.22 (21.64-34.23)	51	26.64 (20.19-35.15)	4	2.15 (0.81-5.73)	30	18.30 (12.76-26.23)	31	21.79 (15.29-31.06)	3	2.16 (0.70-6.70)	6	5.61 (2.52-12.51)	-	-	8	17.38 (8.67-34.82)	5	14.13 (5.87-34.02)	-	-	-	-	-	-	-	-	-	-	-	-
DARUNAVIR	J05	J05AE10	294	4.47 (3.98-5.02)	46	3.01 (2.25-4.02)	96	6.90 (5.64-8.44)	26	2.81 (1.91-4.13)	29	4.54 (3.15-6.55)	11	1.80 (1.00-3.25)	54	10.02 (7.66-13.11)	48	10.25 (7.71-13.63)	14	3.07 (1.82-5.19)	-	-	2	1.20 (0.30-4.80)	25	16.68 (11.23-24.76)	3	2.57 (0.83-7.99)	1	1.63 (0.23-11.58)	-	-	-	-	-	-	-	-	-	-
OSELTAMIVIR	J05	J05AH02	293	2.90 (2.58-3.25)	101	4.35 (3.57-5.29)	47	2.20 (1.65-2.93)	82	5.85 (4.70-7.27)	7	0.72 (0.34-1.50)	38	4.10 (2.98-5.64)	12	1.45 (0.82-2.55)	13	1.80 (1.05-3.11)	9	1.29 (0.67-2.49)	4	0.75 (0.28-1.99)	3	1.18 (0.38-3.67)	1	0.43 (0.06-3.06)	-	-	-	-	4	8.45 (3.16-22.65)	-	-	-	-	-	-	-	-
EMTRICITABINE AND TENOFOVIR DISOPROXIL FUMARATE	J05	J05AR03	291	1.45 (1.30-1.63)	63	1.37 (1.07-1.76)	86	2.05 (1.66-2.54)	15	0.54 (0.33-0.90)	61	3.21 (2.49-4.13)	17	0.93 (0.58-1.50)	27	1.66 (1.14-2.43)	12	0.85 (0.48-1.49)	17	1.25 (0.77-2.01)	-	-	4	0.80 (0.30-2.14)	3	0.66 (0.21-2.05)	7	2.01 (0.96-4.23)	5	2.74 (1.14-6.60)	-	-	-	-	-	-	-	-	-	-
CAPECITABINE	L01	L01BC06	289	0.82 (0.73-0.92)	80	0.99 (0.80-1.23)	16	0.22 (0.13-0.35)	34	0.70 (0.50-0.97)	24	0.71 (0.48-1.06)	35	1.09 (0.78-1.52)	35	1.22 (0.88-1.71)	4	0.16 (0.06-0.43)	28	1.17 (0.81-1.69)	29	1.57 (1.09-2.27)	11	1.26 (0.70-2.28)	9	1.13 (0.58-2.17)	1	0.16 (0.02-1.15)	2	0.62 (0.15-2.48)	2	1.21 (0.30-4.88)	-	-	-	-	-	-	-	-
SECUKINUMAB	L04	L04AC10	289	0.52 (0.47-0.59)	11	0.09 (0.05-0.16)	8	0.07 (0.03-0.14)	2	0.03 (0.01-0.10)	19	0.36 (0.23-0.56)	23	0.46 (0.30-0.69)	96	2.17 (1.77-2.65)	4	0.10 (0.04-0.27)	12	0.32 (0.18-0.56)	72	2.53 (2.00-3.19)	28	2.07 (1.42-3.00)	61	5.04 (3.90-6.50)	21	2.21 (1.44-3.41)	1	0.20 (0.03-1.41)	-	-	-	-	-	-	-	-	-	-
NITROGLYCERIN	C01	C01DA02	287	1.19 (1.06-1.34)	91	1.65 (1.35-2.03)	15	0.30 (0.18-0.49)	49	1.47 (1.11-1.95)	21	0.91 (0.59-1.40)	41	1.87 (1.38-2.54)	27	1.38 (0.95-2.02)	11	0.65 (0.36-1.17)	41	2.51 (1.85-3.42)	22	1.75 (1.15-2.65)	15	2.52 (1.52-4.19)	3	0.55 (0.18-1.70)	7	1.67 (0.80-3.52)	2	0.91 (0.23-3.63)	-	-	-	-	-	-	-	-	-	-
ERYTHROMYCIN	J01	J01FA01	286	3.96 (3.53-4.46)	86	5.16 (4.18-6.39)	28	1.82 (1.26-2.64)	107	10.70 (8.84-12.96)	14	2.00 (1.18-3.38)	15	2.24 (1.35-3.73)	7	1.17 (0.56-2.47)	38	7.40 (5.38-10.19)	13	2.61 (1.51-4.50)	7	1.82 (0.87-3.82)	5	2.75 (1.14-6.61)	1	0.60 (0.08-4.27)	1	0.78 (0.11-5.56)	-	-	-	-	1	5.51 (0.77-39.31)	-	-	1	22.99 (3.17-166.74)	-	-
PEMETREXED	L01	L01BA04	285	2.57 (2.28-2.89)	41	1.60 (1.18-2.17)	8	0.34 (0.17-0.68)	75	4.88 (3.88-6.12)	57	5.37 (4.13-6.97)	20	1.96 (1.26-3.04)	29	3.20 (2.22-4.61)	21	2.66 (1.73-4.09)	40	5.29 (3.87-7.22)	7	1.19 (0.57-2.50)	13	4.70 (2.72-8.11)	6	2.37 (1.06-5.27)	-	-	5	4.90 (2.03-11.82)	1	1.91 (0.27-13.61)	-	-	-	-	-	-	-	-
ETOPOSIDE	L01	L01CB01	284	1.20 (1.06-1.34)	33	0.61 (0.43-0.85)	22	0.44 (0.29-0.67)	65	1.98 (1.55-2.53)	43	1.90 (1.41-2.56)	16	0.74 (0.45-1.20)	44	2.29 (1.70-3.08)	4	0.24 (0.09-0.63)	20	1.24 (0.80-1.92)	38	3.07 (2.23-4.23)	9	1.53 (0.79-2.94)	16	2.99 (1.83-4.89)	6	1.45 (0.65-3.24)	11	5.12 (2.82-9.30)	-	-	-	-	-	-	-	-	-	-
GOLIMUMAB	L04	L04AB06	284	0.99 (0.88-1.11)	10	0.15 (0.08-0.28)	5	0.08 (0.03-0.20)	-	-	19	0.69 (0.44-1.09)	15	0.57 (0.34-0.95)	14	0.60 (0.36-1.01)	5	0.25 (0.10-0.59)	14	0.72 (0.42-1.21)	172	11.93 (10.24-13.91)	12	1.69 (0.96-2.98)	6	0.92 (0.41-2.06)	18	3.64 (2.29-5.80)	-	-	-	-	-	-	-	-	-	-	-	-
BUPROPION	N06	N06AX12	284	0.53 (0.47-0.59)	129	1.05 (0.88-1.25)	22	0.19 (0.13-0.30)	18	0.24 (0.15-0.38)	5	0.10 (0.04-0.23)	37	0.75 (0.55-1.04)	27	0.62 (0.42-0.90)	39	1.03 (0.75-1.41)	8	0.22 (0.11-0.44)	8	0.28 (0.14-0.57)	8	0.60 (0.30-1.20)	2	0.16 (0.04-0.65)	3	0.32 (0.10-0.99)	-	-	-	-	-	-	-	-	-	-	-	-
PROPRANOLOL HYDROCHLORIDE	C07	C07AA05	283	1.19 (1.06-1.34)	40	0.74 (0.54-1.00)	28	0.56 (0.39-0.82)	39	1.19 (0.87-1.63)	25	1.10 (0.75-1.64)	14	0.65 (0.38-1.09)	32	1.67 (1.18-2.36)	36	2.16 (1.56-3.00)	49	3.06 (2.31-4.06)	23	1.86 (1.23-2.80)	5	0.85 (0.35-2.04)	4	0.74 (0.28-1.98)	9	2.19 (1.14-4.22)	3	1.38 (0.45-4.30)	1	0.90 (0.13-6.43)	5	8.69 (3.58-21.13)	-	-	-	-	-	-
FEBUXOSTAT	M04	M04AA03	282	5.42 (4.82-6.11)	34	2.79 (2.00-3.91)	41	3.69 (2.71-5.01)	28	3.81 (2.63-5.52)	7	1.37 (0.65-2.89)	18	3.71 (2.34-5.90)	11	2.54 (1.41-4.60)	3	0.80 (0.26-2.47)	17	4.70 (2.92-7.58)	131	49.01 (41.14-58.40)	5	3.79 (1.57-9.11)	3	2.48 (0.80-7.71)	-	-	-	-	-	-	-	-	-	-	1	31.66 (4.37-229.61)	-	-
TIOTROPIUM BROMIDE	R03	R03BB04	282	0.41 (0.37-0.46)	61	0.39 (0.30-0.50)	17	0.12 (0.07-0.19)	39	0.41 (0.30-0.57)	34	0.52 (0.37-0.73)	24	0.39 (0.26-0.58)	41	0.74 (0.55-1.01)	21	0.44 (0.29-0.67)	42	0.91 (0.67-1.24)	18	0.51 (0.32-0.80)	11	0.65 (0.36-1.18)	2	0.13 (0.03-0.52)	8	0.68 (0.34-1.36)	1	0.16 (0.02-1.14)	-	-	1	0.59 (0.08-4.23)	-	-	-	-	-	-
CERTOLIZUMAB PEGOL	L04	L04AB05	280	0.79 (0.70-0.89)	15	0.18 (0.11-0.31)	1	0.01 (0.00-0.10)	-	-	15	0.44 (0.27-0.74)	25	0.78 (0.52-1.15)	10	0.35 (0.19-0.65)	7	0.28 (0.13-0.59)	13	0.54 (0.31-0.93)	160	8.97 (7.66-10.51)	11	1.26 (0.69-2.27)	2	0.25 (0.06-1.00)	25	4.13 (2.78-6.13)	-	-	-	-	-	-	-	-	-	-	-	-
ZONISAMIDE	N03	N03AX15	280	5.28 (4.69-5.95)	115	9.40 (7.81-11.30)	67	5.94 (4.67-7.55)	69	9.29 (7.32-11.78)	11	2.12 (1.17-3.84)	16	3.24 (1.98-5.29)	9	2.04 (1.06-3.93)	-	-	5	1.35 (0.56-3.25)	4	1.40 (0.53-3.75)	2	1.48 (0.37-5.94)	-	-	-	-	1	2.01 (0.28-14.31)	8	32.24 (15.99-64.98)	2	14.97 (3.72-60.30)	-	-	-	-	-	-
IPRATROPIUM BROMIDE	R03	R03BB01	277	1.99 (1.77-2.24)	48	1.50 (1.13-1.99)	34	1.16 (0.83-1.63)	113	5.91 (4.91-7.12)	27	2.03 (1.39-2.96)	17	1.33 (0.83-2.15)	16	1.41 (0.86-2.30)	29	2.95 (2.05-4.25)	14	1.47 (0.87-2.49)	11	1.50 (0.83-2.72)	-	-	1	0.32 (0.04-2.24)	2	0.82 (0.21-3.29)	-	-	-	-	-	-	-	-	-	-	-	-
MOXIFLOXACIN HYDROCHLORIDE	S01	S01AE07	276	5.13 (4.55-5.78)	45	3.58 (2.67-4.80)	149	13.18 (11.21-15.51)	47	6.21 (4.66-8.27)	12	2.28 (1.30-4.02)	9	1.79 (0.93-3.45)	12	2.69 (1.52-4.73)	9	2.32 (1.20-4.46)	11	2.94 (1.63-5.31)	1	0.35 (0.05-2.46)	2	1.46 (0.37-5.85)	3	2.40 (0.77-7.46)	1	1.04 (0.15-7.41)	1	1.98 (0.28-14.11)	1	3.89 (0.55-27.71)	1	7.34 (1.03-52.36)	-	-	-	-	-	-
TRASTUZUMAB	L01	L01XC03	275	1.05 (0.94-1.19)	62	1.04 (0.81-1.33)	3	0.05 (0.02-0.17)	45	1.25 (0.93-1.67)	39	1.57 (1.15-2.15)	38	1.60 (1.16-2.20)	24	1.13 (0.76-1.69)	11	0.60 (0.33-1.08)	21	1.19 (0.77-1.82)	18	1.32 (0.83-2.10)	8	1.24 (0.62-2.48)	1	0.17 (0.02-1.20)	11	2.44 (1.35-4.41)	4	1.68 (0.63-4.49)	1	0.82 (0.12-5.84)	2	3.11 (0.77-12.53)	-	-	-	-	-	-
SORAFENIB	L01	L01XE05	275	2.81 (2.50-3.17)	51	2.26 (1.72-2.98)	14	0.68 (0.40-1.14)	13	0.95 (0.55-1.64)	28	2.98 (2.05-4.32)	98	11.07 (9.07-13.52)	16	2.00 (1.22-3.26)	6	0.86 (0.39-1.92)	24	3.59 (2.40-5.36)	23	4.47 (2.96-6.73)	15	6.16 (3.71-10.24)	2	0.89 (0.22-3.57)	2	1.16 (0.29-4.66)	1	1.11 (0.16-7.87)	1	2.17 (0.30-15.45)	-	-	-	-	-	-	-	-
CALCIUM	A11	A11AA02	274	0.46 (0.41-0.52)	68	0.51 (0.40-0.64)	41	0.33 (0.24-0.45)	54	0.66 (0.51-0.87)	13	0.23 (0.13-0.40)	12	0.22 (0.13-0.39)	12	0.25 (0.14-0.44)	15	0.36 (0.22-0.60)	23	0.58 (0.38-0.87)	27	0.88 (0.60-1.28)	26	1.80 (1.22-2.65)	1	0.07 (0.01-0.53)	7	0.69 (0.33-1.44)	-	-	-	-	-	-	-	-	-	-	-	-
CLOBAZAM	N05	N05BA09	274	3.64 (3.23-4.10)	80	4.61 (3.70-5.74)	123	7.79 (6.52-9.31)	53	5.05 (3.85-6.61)	9	1.23 (0.64-2.37)	10	1.44 (0.77-2.67)	25	4.05 (2.73-5.99)	9	1.67 (0.87-3.21)	6	1.15 (0.52-2.57)	1	0.25 (0.04-1.77)	5	2.64 (1.10-6.35)	16	9.32 (5.69-15.25)	1	0.75 (0.11-5.34)	4	5.75 (2.15-15.36)	-	-	2	10.64 (2.64-42.85)	-	-	-	-	-	-
NIFEDIPINE	C08	C08CA05	270	1.51 (1.34-1.70)	59	1.44 (1.11-1.86)	48	1.28 (0.96-1.69)	68	2.75 (2.17-3.49)	16	0.93 (0.57-1.52)	25	1.53 (1.03-2.26)	22	1.51 (0.99-2.30)	20	1.58 (1.02-2.45)	19	1.56 (0.99-2.44)	12	1.27 (0.72-2.25)	8	1.80 (0.90-3.60)	3	0.74 (0.24-2.28)	5	1.60 (0.67-3.85)	4	2.44 (0.91-6.52)	1	1.19 (0.17-8.48)	-	-	-	-	-	-	-	-
LIDOCAINE HYDROCHLORIDE AND EPINEPHRINE BITARTRATE	N01	N01BB52	270	1.49 (1.32-1.68)	50	1.20 (0.91-1.59)	16	0.42 (0.26-0.68)	52	2.07 (1.58-2.72)	28	1.61 (1.11-2.34)	41	2.48 (1.83-3.38)	15	1.02 (0.61-1.69)	47	3.69 (2.77-4.92)	14	1.13 (0.67-1.91)	34	3.59 (2.56-5.03)	6	1.33 (0.60-2.97)	8	1.94 (0.97-3.90)	1	0.32 (0.04-2.24)	-	-	-	-	-	-	-	-	-	-	-	-
DENOSUMAB	M05	M05BX04	268	0.31 (0.28-0.35)	25	0.13 (0.09-0.19)	33	0.18 (0.13-0.26)	8	0.07 (0.03-0.13)	25	0.31 (0.21-0.45)	55	0.71 (0.54-0.92)	13	0.19 (0.11-0.32)	16	0.27 (0.16-0.43)	33	0.57 (0.40-0.80)	21	0.47 (0.31-0.72)	37	1.77 (1.28-2.45)	5	0.26 (0.11-0.62)	11	0.74 (0.41-1.34)	4	0.51 (0.19-1.37)	-	-	-	-	-	-	2	4.03 (0.98-16.59)	-	-
NYSTATIN	A07	A07AA02	266	2.60 (2.30-2.93)	87	3.70 (2.99-4.57)	7	0.32 (0.15-0.68)	96	6.78 (5.55-8.30)	11	1.11 (0.62-2.01)	28	2.98 (2.05-4.32)	9	1.07 (0.56-2.06)	21	2.89 (1.88-4.43)	11	1.56 (0.87-2.83)	8	1.48 (0.74-2.95)	7	2.73 (1.30-5.74)	2	0.85 (0.21-3.41)	-	-	1	1.06 (0.15-7.51)	-	-	-	-	-	-	-	-	-	-
FLUOROURACIL	L01	L01BC02	265	1.02 (0.90-1.15)	30	0.50 (0.35-0.72)	5	0.09 (0.04-0.22)	20	0.55 (0.36-0.86)	73	2.95 (2.35-3.72)	46	1.94 (1.45-2.60)	25	1.18 (0.80-1.75)	13	0.71 (0.41-1.22)	15	0.85 (0.51-1.40)	32	2.35 (1.66-3.33)	10	1.55 (0.83-2.88)	6	1.02 (0.46-2.26)	7	1.55 (0.74-3.25)	3	1.26 (0.41-3.91)	2	1.65 (0.41-6.61)	-	-	-	-	-	-	-	-
FILGRASTIM	L03	L03AA02	259	1.91 (1.69-2.16)	55	1.77 (1.36-2.30)	22	0.77 (0.51-1.17)	82	4.38 (3.53-5.45)	16	1.23 (0.75-2.01)	21	1.69 (1.10-2.60)	28	2.54 (1.75-3.68)	25	2.61 (1.76-3.87)	23	2.49 (1.65-3.75)	9	1.26 (0.66-2.42)	2	0.59 (0.15-2.36)	8	2.60 (1.30-5.20)	5	2.11 (0.88-5.09)	6	4.85 (2.17-10.82)	-	-	-	-	-	-	-	-	-	-
ENALAPRIL MALEATE	C09	C09AA02	254	2.15 (1.90-2.44)	63	2.33 (1.82-2.98)	6	0.24 (0.11-0.54)	76	4.66 (3.72-5.85)	16	1.41 (0.86-2.31)	29	2.69 (1.87-3.87)	26	2.71 (1.84-3.98)	16	1.91 (1.17-3.13)	19	2.36 (1.50-3.70)	11	1.77 (0.98-3.20)	8	2.72 (1.36-5.45)	-	-	11	5.36 (2.96-9.71)	-	-	3	5.45 (1.75-16.97)	-	-	-	-	-	-	-	-
LACOSAMIDE	N03	N03AX18	254	2.15 (1.90-2.43)	62	2.28 (1.78-2.93)	129	5.22 (4.39-6.21)	32	1.94 (1.37-2.75)	11	0.97 (0.53-1.75)	19	1.75 (1.12-2.75)	8	0.83 (0.41-1.65)	3	0.36 (0.11-1.11)	4	0.49 (0.18-1.31)	1	0.16 (0.02-1.13)	5	1.69 (0.70-4.07)	-	-	5	2.42 (1.00-5.82)	-	-	-	-	1	3.39 (0.48-24.19)	-	-	-	-	-	-
DALTEPARIN SODIUM	B01	B01AB04	250	6.11 (5.38-6.93)	44	4.59 (3.41-6.18)	29	3.30 (2.29-4.75)	141	24.93 (21.08-29.48)	6	1.49 (0.67-3.32)	11	2.87 (1.59-5.19)	40	11.82 (8.66-16.14)	10	3.37 (1.81-6.28)	23	8.08 (5.36-12.18)	8	3.63 (1.81-7.27)	10	9.62 (5.17-17.92)	4	4.20 (1.57-11.20)	5	6.85 (2.85-16.49)	1	2.60 (0.37-18.47)	-	-	-	-	-	-	1	40.10 (5.53-290.81)	-	-
RABEPRAZOLE	A02	A02BC04	249	1.57 (1.38-1.77)	62	1.70 (1.33-2.19)	27	0.81 (0.55-1.18)	69	3.15 (2.48-3.99)	25	1.64 (1.11-2.43)	40	2.76 (2.02-3.77)	28	2.17 (1.50-3.14)	7	0.62 (0.30-1.30)	14	1.29 (0.76-2.18)	8	0.96 (0.48-1.91)	7	1.77 (0.84-3.72)	8	2.22 (1.11-4.44)	-	-	1	0.68 (0.10-4.87)	1	1.34 (0.19-9.56)	-	-	-	-	-	-	-	-
HEPARIN	C05	C05BA03	246	5.43 (4.78-6.16)	28	2.64 (1.82-3.83)	40	4.13 (3.03-5.64)	76	11.99 (9.56-15.04)	15	3.39 (2.04-5.63)	10	2.36 (1.27-4.40)	14	3.72 (2.20-6.29)	26	7.99 (5.43-11.75)	18	5.72 (3.60-9.09)	32	13.28 (9.37-18.82)	1	0.87 (0.12-6.16)	4	3.80 (1.43-10.15)	4	4.96 (1.86-13.24)	1	2.35 (0.33-16.74)	1	4.62 (0.65-32.88)	-	-	-	-	5	199.12 (78.76-503.41)	-	-
COBIMETINIB	L01	L01XE38	244	15.55 (13.64-17.72)	47	12.31 (9.23-16.43)	105	30.74 (25.29-37.36)	12	5.14 (2.91-9.06)	37	23.23 (16.78-32.14)	33	21.67 (15.36-30.56)	18	13.19 (8.29-20.97)	-	-	4	3.48 (1.30-9.27)	1	1.13 (0.16-8.00)	1	2.38 (0.33-16.90)	13	34.22 (19.81-59.11)	3	10.21 (3.29-31.70)	-	-	-	-	-	-	-	-	-	-	-	-
CISPLATIN	L01	L01XA01	239	0.87 (0.77-0.99)	45	0.72 (0.53-0.96)	2	0.03 (0.01-0.14)	66	1.74 (1.37-2.22)	28	1.07 (0.74-1.55)	14	0.56 (0.33-0.94)	24	1.08 (0.72-1.61)	17	0.88 (0.55-1.41)	17	0.91 (0.57-1.47)	26	1.81 (1.23-2.67)	7	1.03 (0.49-2.16)	5	0.80 (0.33-1.93)	4	0.84 (0.31-2.24)	11	4.44 (2.45-8.05)	-	-	-	-	-	-	-	-	-	-
FENOFIBRATE	C10	C10AB05	237	1.14 (1.00-1.29)	31	0.65 (0.46-0.92)	24	0.55 (0.37-0.82)	29	1.00 (0.70-1.45)	37	1.86 (1.35-2.57)	23	1.21 (0.80-1.82)	39	2.31 (1.69-3.17)	19	1.29 (0.82-2.03)	21	1.48 (0.97-2.27)	14	1.28 (0.76-2.16)	12	2.33 (1.32-4.10)	8	1.69 (0.85-3.39)	8	2.21 (1.10-4.43)	1	0.52 (0.07-3.72)	-	-	-	-	-	-	-	-	-	-
AMPICILLIN	J01	J01CA01	236	8.20 (7.20-9.35)	38	5.59 (4.06-7.69)	84	13.65 (11.00-16.94)	63	15.46 (12.05-19.83)	8	2.80 (1.40-5.61)	3	1.10 (0.35-3.41)	13	5.37 (3.11-9.26)	21	10.02 (6.52-15.39)	11	5.42 (3.00-9.80)	10	6.40 (3.44-11.90)	4	5.40 (2.02-14.40)	6	8.88 (3.98-19.80)	5	9.64 (4.01-23.21)	-	-	-	-	-	-	-	-	-	-	-	-
ANAKINRA	L04	L04AC03	234	4.32 (3.79-4.91)	1	0.08 (0.01-0.56)	97	8.49 (6.95-10.38)	-	-	5	0.95 (0.39-2.28)	-	-	7	1.56 (0.74-3.28)	3	0.77 (0.25-2.39)	1	0.27 (0.04-1.89)	2	0.69 (0.17-2.76)	12	8.81 (4.99-15.54)	1	0.80 (0.11-5.67)	105	119.53 (97.85-146.01)	1	1.98 (0.28-14.07)	-	-	-	-	-	-	-	-	-	-
NOREPINEPHRINE	C01	C01CA03	232	6.14 (5.39-7.00)	28	3.16 (2.18-4.58)	72	8.96 (7.10-11.30)	91	17.26 (14.03-21.25)	9	2.43 (1.26-4.67)	4	1.13 (0.42-3.01)	6	1.90 (0.85-4.24)	14	5.13 (3.03-8.67)	10	3.79 (2.04-7.06)	8	3.94 (1.97-7.88)	-	-	3	3.41 (1.10-10.59)	3	4.45 (1.43-13.81)	-	-	-	-	1	10.41 (1.46-74.32)	-	-	-	-	-	-
THALIDOMIDE	L04	L04AX02	232	1.41 (1.24-1.60)	33	0.87 (0.62-1.23)	38	1.10 (0.80-1.51)	32	1.40 (0.99-1.98)	14	0.89 (0.53-1.50)	15	1.00 (0.60-1.65)	25	1.87 (1.26-2.77)	52	4.50 (3.43-5.92)	7	0.62 (0.30-1.31)	8	0.92 (0.46-1.85)	12	2.94 (1.67-5.19)	1	0.27 (0.04-1.89)	5	1.74 (0.72-4.20)	5	3.33 (1.38-8.02)	-	-	-	-	-	-	-	-	-	-
INDAPAMIDE	C03	C03BA11	231	3.67 (3.22-4.19)	70	4.83 (3.81-6.11)	38	2.85 (2.07-3.92)	26	2.95 (2.01-4.34)	20	3.29 (2.12-5.10)	25	4.31 (2.91-6.39)	12	2.32 (1.32-4.09)	25	5.58 (3.77-8.27)	13	3.00 (1.74-5.17)	10	2.99 (1.61-5.57)	2	1.26 (0.32-5.05)	-	-	14	12.74 (7.52-21.58)	-	-	-	-	-	-	-	-	-	-	-	-
APREMILAST	L04	L04AA32	231	0.36 (0.32-0.41)	18	0.12 (0.08-0.19)	7	0.05 (0.02-0.11)	1	0.01 (0.00-0.08)	9	0.15 (0.08-0.28)	10	0.17 (0.09-0.32)	27	0.52 (0.36-0.76)	4	0.09 (0.03-0.24)	9	0.21 (0.11-0.40)	125	3.83 (3.20-4.58)	20	1.27 (0.82-1.97)	19	1.32 (0.84-2.07)	2	0.18 (0.04-0.72)	-	-	-	-	-	-	-	-	-	-	-	-
FLUTICASONE PROPIONATE	R03	R03BA05	231	0.39 (0.34-0.44)	67	0.50 (0.39-0.63)	30	0.24 (0.17-0.35)	24	0.29 (0.20-0.44)	8	0.14 (0.07-0.28)	23	0.43 (0.28-0.65)	27	0.57 (0.39-0.83)	4	0.10 (0.04-0.26)	29	0.73 (0.50-1.05)	21	0.68 (0.44-1.05)	11	0.76 (0.42-1.37)	1	0.07 (0.01-0.53)	5	0.49 (0.20-1.18)	2	0.37 (0.09-1.49)	-	-	1	0.69 (0.10-4.89)	-	-	-	-	-	-
DARBEPOETIN ALFA	B03	B03XA02	230	0.95 (0.83-1.08)	23	0.41 (0.27-0.62)	27	0.53 (0.36-0.77)	34	1.01 (0.72-1.42)	54	2.34 (1.79-3.06)	10	0.45 (0.24-0.84)	39	1.99 (1.45-2.72)	13	0.76 (0.44-1.31)	20	1.21 (0.78-1.88)	15	1.18 (0.71-1.96)	10	1.67 (0.89-3.10)	1	0.18 (0.03-1.29)	1	0.24 (0.03-1.68)	3	1.35 (0.44-4.21)	-	-	5	8.50 (3.50-20.66)	-	-	-	-	-	-
LOSARTAN POTASSIUM	C09	C09CA01	223	0.75 (0.66-0.86)	45	0.66 (0.50-0.89)	19	0.31 (0.19-0.48)	27	0.66 (0.45-0.96)	31	1.10 (0.77-1.56)	34	1.26 (0.90-1.77)	23	0.96 (0.64-1.44)	21	1.01 (0.66-1.55)	19	0.94 (0.60-1.48)	11	0.71 (0.39-1.28)	7	0.95 (0.45-2.00)	1	0.15 (0.02-1.06)	11	2.15 (1.19-3.89)	-	-	-	-	-	-	-	-	-	-	-	-
LOPERAMIDE	A07	A07DA03	222	1.35 (1.18-1.54)	49	1.30 (0.98-1.72)	20	0.58 (0.37-0.90)	66	2.91 (2.29-3.71)	38	2.43 (1.76-3.34)	26	1.74 (1.18-2.55)	21	1.57 (1.03-2.42)	17	1.47 (0.91-2.36)	13	1.16 (0.67-2.00)	4	0.46 (0.17-1.23)	4	0.98 (0.37-2.61)	11	2.96 (1.64-5.36)	9	3.16 (1.64-6.09)	1	0.66 (0.09-4.72)	-	-	-	-	-	-	-	-	-	-
GEMCITABINE HYDROCHLORIDE	L01	L01BC05	221	1.32 (1.16-1.51)	25	0.65 (0.44-0.96)	15	0.43 (0.26-0.71)	26	1.12 (0.76-1.65)	37	2.32 (1.68-3.20)	10	0.65 (0.35-1.22)	35	2.58 (1.85-3.60)	16	1.35 (0.83-2.21)	17	1.49 (0.93-2.40)	41	4.71 (3.46-6.40)	7	1.68 (0.80-3.54)	17	4.51 (2.80-7.27)	5	1.72 (0.71-4.13)	1	0.65 (0.09-4.63)	-	-	-	-	-	-	-	-	-	-
BUDESONIDE	R03	R03BA02	220	1.22 (1.07-1.40)	47	1.14 (0.86-1.52)	24	0.64 (0.43-0.95)	41	1.65 (1.21-2.24)	18	1.05 (0.66-1.66)	21	1.28 (0.83-1.96)	14	0.96 (0.57-1.62)	23	1.81 (1.20-2.73)	7	0.57 (0.27-1.20)	40	4.27 (3.13-5.84)	6	1.34 (0.60-2.99)	2	0.49 (0.12-1.96)	4	1.28 (0.48-3.41)	-	-	-	-	-	-	-	-	-	-	-	-
IMIPENEM AND CILASTATIN SODIUM	J01	J01DH51	217	13.20 (11.50-15.15)	43	10.86 (8.04-14.68)	24	6.58 (4.40-9.83)	48	20.14 (15.14-26.80)	36	21.81 (15.69-30.32)	6	3.76 (1.69-8.37)	36	25.69 (18.48-35.71)	27	22.10 (15.12-32.31)	13	10.96 (6.35-18.91)	5	5.45 (2.27-13.11)	3	6.91 (2.22-21.44)	9	22.80 (11.83-43.94)	3	9.86 (3.17-30.62)	1	6.24 (0.88-44.38)	1	12.24 (1.72-87.16)	-	-	-	-	-	-	-	-
TOBRAMYCIN	J01	J01GB01	217	2.21 (1.93-2.52)	27	1.19 (0.82-1.74)	54	2.61 (2.00-3.41)	57	4.19 (3.23-5.43)	17	1.80 (1.12-2.90)	6	0.66 (0.30-1.48)	20	2.49 (1.61-3.87)	47	6.79 (5.10-9.06)	4	0.59 (0.22-1.58)	4	0.77 (0.29-2.05)	3	1.22 (0.39-3.79)	4	1.78 (0.67-4.76)	-	-	-	-	-	-	1	4.08 (0.57-29.14)	-	-	-	-	-	-
BUDESONIDE AND FORMOTEROL FUMARATE DIHYDRATE	R03	R03AK07	215	0.56 (0.49-0.63)	52	0.59 (0.45-0.77)	19	0.23 (0.15-0.37)	24	0.45 (0.30-0.67)	21	0.57 (0.37-0.87)	26	0.74 (0.50-1.09)	16	0.51 (0.31-0.83)	23	0.85 (0.56-1.27)	24	0.92 (0.61-1.37)	18	0.89 (0.56-1.42)	7	0.73 (0.35-1.54)	1	0.11 (0.02-0.81)	6	0.90 (0.40-2.00)	2	0.57 (0.14-2.27)	-	-	1	1.05 (0.15-7.46)	-	-	-	-	-	-
SUFENTANIL	N01	N01AH03	212	10.69 (9.31-12.28)	13	2.73 (1.58-4.70)	83	19.45 (15.64-24.18)	66	23.35 (18.29-29.80)	8	4.02 (2.01-8.05)	-	-	6	3.54 (1.59-7.90)	15	10.24 (6.16-17.02)	24	17.07 (11.41-25.52)	6	5.49 (2.47-12.24)	-	-	5	10.60 (4.40-25.51)	1	2.75 (0.39-19.57)	-	-	-	-	-	-	-	-	-	-	-	-
MAGNESIUM OXIDE	A02	A02AA02	211	1.47 (1.29-1.69)	57	1.74 (1.34-2.26)	20	0.66 (0.43-1.03)	27	1.36 (0.93-1.98)	24	1.75 (1.17-2.62)	47	3.61 (2.71-4.81)	8	0.69 (0.34-1.37)	7	0.69 (0.33-1.45)	7	0.72 (0.34-1.50)	22	2.93 (1.93-4.46)	3	0.84 (0.27-2.61)	2	0.61 (0.15-2.46)	2	0.80 (0.20-3.20)	2	1.52 (0.38-6.11)	6	9.08 (4.05-20.35)	-	-	-	-	-	-	-	-
ACETYLCYSTEINE	S01	S01XA08	211	7.99 (6.96-9.18)	83	13.48 (10.85-16.75)	14	2.44 (1.44-4.13)	88	23.76 (19.23-29.36)	11	4.21 (2.33-7.61)	16	6.43 (3.93-10.50)	9	4.05 (2.11-7.79)	10	5.18 (2.79-9.65)	21	11.34 (7.38-17.42)	3	2.09 (0.67-6.48)	-	-	-	-	-	-	-	-	-	-	-	-	-	-	-	-	-	-
CEPHALEXIN	J01	J01DB01	208	2.86 (2.49-3.28)	60	3.58 (2.78-4.62)	51	3.32 (2.52-4.38)	42	4.15 (3.06-5.62)	-	-	20	2.99 (1.93-4.64)	8	1.34 (0.67-2.68)	38	7.38 (5.36-10.16)	5	1.00 (0.42-2.40)	13	3.38 (1.96-5.83)	2	1.10 (0.27-4.38)	1	0.60 (0.08-4.26)	1	0.78 (0.11-5.55)	2	2.98 (0.74-11.93)	-	-	1	5.50 (0.77-39.22)	-	-	2	46.90 (11.38-193.36)	-	-
IMATINIB	L01	L01XE01	204	1.17 (1.02-1.35)	37	0.93 (0.67-1.28)	19	0.52 (0.33-0.82)	17	0.70 (0.44-1.13)	40	2.41 (1.77-3.29)	14	0.88 (0.52-1.49)	32	2.27 (1.60-3.21)	7	0.57 (0.27-1.19)	25	2.12 (1.43-3.14)	13	1.43 (0.83-2.46)	13	3.02 (1.75-5.22)	6	1.52 (0.68-3.39)	3	0.99 (0.32-3.07)	6	3.79 (1.70-8.47)	1	1.23 (0.17-8.76)	-	-	-	-	-	-	-	-
IODIXANOL	V08	V08AB09	204	16.52 (14.31-19.06)	5	1.63 (0.68-3.92)	26	9.36 (6.36-13.78)	10	5.42 (2.91-10.08)	41	32.73 (24.02-44.60)	13	10.71 (6.21-18.48)	25	23.29 (15.70-34.57)	75	82.91 (65.79-104.49)	10	11.03 (5.93-20.54)	2	2.85 (0.71-11.41)	3	9.04 (2.91-28.09)	8	26.54 (13.23-53.21)	-	-	4	32.87 (12.29-87.88)	-	-	-	-	-	-	-	-	-	-
LETROZOLE	L02	L02BG04	202	1.00 (0.87-1.15)	23	0.50 (0.33-0.75)	6	0.14 (0.06-0.32)	20	0.72 (0.46-1.11)	39	2.04 (1.49-2.79)	32	1.75 (1.24-2.47)	14	0.86 (0.51-1.45)	14	0.99 (0.58-1.67)	36	2.64 (1.90-3.67)	13	1.23 (0.72-2.13)	6	1.20 (0.54-2.68)	5	1.10 (0.46-2.64)	19	5.50 (3.49-8.64)	2	1.09 (0.27-4.36)	-	-	-	-	-	-	-	-	-	-
LATANOPROST	S01	S01EE01	201	0.99 (0.86-1.13)	23	0.49 (0.33-0.74)	9	0.21 (0.11-0.40)	60	2.14 (1.66-2.75)	13	0.67 (0.39-1.15)	5	0.27 (0.11-0.65)	22	1.33 (0.88-2.02)	30	2.09 (1.46-3.00)	14	1.01 (0.60-1.71)	9	0.84 (0.44-1.62)	6	1.19 (0.53-2.65)	2	0.43 (0.11-1.73)	15	4.27 (2.57-7.10)	8	4.33 (2.16-8.69)	-	-	-	-	-	-	-	-	-	-
CLONIDINE	C02	C02AC01	200	0.90 (0.79-1.04)	71	1.41 (1.11-1.78)	31	0.67 (0.47-0.95)	61	2.00 (1.56-2.58)	6	0.28 (0.13-0.63)	4	0.20 (0.07-0.53)	5	0.28 (0.12-0.67)	7	0.45 (0.21-0.94)	11	0.73 (0.40-1.32)	7	0.60 (0.29-1.27)	16	2.94 (1.79-4.80)	-	-	7	1.83 (0.87-3.84)	3	1.49 (0.48-4.62)	-	-	4	7.43 (2.76-19.99)	-	-	1	7.63 (1.05-55.31)	-	-
EZETIMIBE	C10	C10AX09	195	0.78 (0.68-0.90)	62	1.09 (0.85-1.39)	30	0.57 (0.40-0.82)	17	0.49 (0.31-0.79)	19	0.80 (0.51-1.25)	24	1.06 (0.71-1.58)	18	0.89 (0.56-1.41)	4	0.23 (0.09-0.60)	7	0.41 (0.20-0.86)	17	1.30 (0.81-2.10)	3	0.48 (0.16-1.50)	1	0.18 (0.02-1.25)	5	1.15 (0.48-2.77)	3	1.32 (0.42-4.09)	2	1.72 (0.43-6.91)	-	-	-	-	-	-	-	-
DESLORATADINE	R06	R06AX27	193	4.85 (4.20-5.60)	25	2.70 (1.82-3.99)	40	4.72 (3.46-6.45)	9	1.60 (0.83-3.08)	52	13.57 (10.32-17.84)	11	2.97 (1.65-5.37)	28	8.55 (5.89-12.40)	5	1.75 (0.73-4.20)	45	16.50 (12.29-22.15)	9	4.23 (2.20-8.15)	2	1.98 (0.50-7.94)	8	8.72 (4.35-17.48)	4	5.67 (2.13-15.14)	2	5.39 (1.35-21.61)	-	-	-	-	-	-	-	-	-	-
PROMETHAZINE	R06	R06AD02	188	0.91 (0.79-1.06)	79	1.69 (1.35-2.10)	24	0.56 (0.37-0.83)	16	0.56 (0.34-0.92)	8	0.41 (0.20-0.81)	9	0.48 (0.25-0.92)	9	0.54 (0.28-1.04)	16	1.11 (0.68-1.81)	22	1.58 (1.04-2.40)	14	1.30 (0.77-2.20)	6	1.18 (0.53-2.63)	1	0.21 (0.03-1.52)	1	0.28 (0.04-1.99)	3	1.60 (0.51-4.97)	-	-	-	-	-	-	-	-	-	-
NEBIVOLOL	C07	C07AB12	186	1.46 (1.26-1.68)	19	0.65 (0.41-1.02)	57	2.13 (1.64-2.76)	19	1.07 (0.68-1.68)	30	2.46 (1.72-3.52)	2	0.17 (0.04-0.68)	15	1.44 (0.87-2.40)	9	1.00 (0.52-1.92)	12	1.38 (0.78-2.43)	18	2.69 (1.69-4.28)	8	2.52 (1.26-5.06)	3	1.03 (0.33-3.21)	11	4.97 (2.75-9.00)	-	-	-	-	-	-	-	-	-	-	-	-
AZTREONAM	J01	J01DF01	186	6.16 (5.32-7.13)	20	2.82 (1.82-4.38)	72	11.23 (8.89-14.17)	46	10.82 (8.09-14.47)	23	7.80 (5.17-11.75)	2	0.71 (0.18-2.82)	15	5.97 (3.59-9.91)	25	11.50 (7.76-17.05)	10	4.74 (2.55-8.83)	2	1.23 (0.31-4.91)	3	3.90 (1.25-12.09)	7	9.98 (4.75-20.98)	-	-	-	-	-	-	2	26.18 (6.50-105.48)	-	-	-	-	-	-
KETOPROFEN	M01	M01AE03	184	5.41 (4.67-6.26)	23	2.89 (1.92-4.36)	23	3.16 (2.10-4.76)	40	8.37 (6.13-11.42)	23	6.95 (4.61-10.47)	14	4.42 (2.61-7.47)	9	3.19 (1.66-6.13)	43	17.73 (13.12-23.96)	23	9.77 (6.48-14.73)	4	2.19 (0.82-5.84)	1	1.16 (0.16-8.21)	1	1.27 (0.18-8.99)	6	9.94 (4.46-22.18)	3	9.45 (3.04-29.37)	3	18.58 (5.96-57.91)	-	-	-	-	-	-	-	-
DABIGATRAN ETEXILATE	B01	B01AE07	181	0.49 (0.43-0.57)	27	0.32 (0.22-0.47)	15	0.20 (0.12-0.32)	14	0.28 (0.16-0.47)	22	0.63 (0.41-0.96)	31	0.93 (0.65-1.33)	11	0.37 (0.20-0.67)	8	0.31 (0.15-0.62)	26	1.05 (0.71-1.54)	25	1.31 (0.88-1.94)	3	0.33 (0.11-1.03)	3	0.36 (0.12-1.12)	7	1.10 (0.53-2.32)	1	0.30 (0.04-2.12)	-	-	-	-	-	-	-	-	-	-
AMIODARONE HYDROCHLORIDE	C01	C01BD01	180	1.94 (1.67-2.24)	22	1.03 (0.68-1.56)	15	0.77 (0.46-1.27)	40	3.10 (2.28-4.24)	19	2.13 (1.36-3.35)	6	0.70 (0.32-1.57)	17	2.24 (1.39-3.61)	27	4.11 (2.82-6.01)	21	3.31 (2.16-5.09)	17	3.48 (2.16-5.61)	2	0.86 (0.22-3.45)	2	0.94 (0.24-3.78)	2	1.23 (0.31-4.92)	2	2.34 (0.58-9.39)	-	-	2	8.70 (2.16-35.03)	-	-	1	18.05 (2.49-130.92)	-	-
DOXAZOSIN	C02	C02CA04	179	1.24 (1.07-1.44)	39	1.18 (0.86-1.62)	11	0.36 (0.20-0.66)	45	2.27 (1.69-3.04)	12	0.87 (0.50-1.54)	16	1.22 (0.75-1.99)	18	1.54 (0.97-2.45)	3	0.30 (0.10-0.92)	33	3.39 (2.41-4.77)	7	0.93 (0.44-1.95)	10	2.81 (1.51-5.23)	2	0.61 (0.15-2.45)	1	0.40 (0.06-2.83)	2	1.52 (0.38-6.09)	-	-	-	-	-	-	-	-	-	-
APREPITANT	A04	A04AD12	177	2.72 (2.35-3.16)	15	1.00 (0.60-1.66)	21	1.53 (1.00-2.34)	48	5.32 (4.00-7.06)	30	4.81 (3.36-6.88)	13	2.17 (1.26-3.75)	23	4.33 (2.88-6.53)	17	3.68 (2.29-5.93)	18	4.04 (2.55-6.43)	5	1.45 (0.60-3.49)	-	-	11	7.43 (4.11-13.45)	1	0.88 (0.12-6.22)	1	1.67 (0.23-11.84)	-	-	-	-	-	-	-	-	-	-
DUPILUMAB	D11	D11AH05	176	0.39 (0.33-0.45)	17	0.16 (0.10-0.26)	5	0.05 (0.02-0.13)	3	0.05 (0.02-0.15)	7	0.16 (0.08-0.34)	21	0.51 (0.33-0.78)	78	2.14 (1.72-2.68)	4	0.13 (0.05-0.33)	4	0.13 (0.05-0.35)	2	0.08 (0.02-0.34)	33	2.98 (2.11-4.21)	62	6.25 (4.85-8.05)	4	0.51 (0.19-1.36)	2	0.48 (0.12-1.94)	-	-	-	-	-	-	-	-	-	-
DOCUSATE SODIUM	A06	A06AA02	175	0.72 (0.62-0.84)	51	0.92 (0.70-1.21)	18	0.35 (0.22-0.56)	30	0.90 (0.63-1.28)	-	-	13	0.59 (0.34-1.02)	18	0.92 (0.58-1.46)	2	0.12 (0.03-0.47)	24	1.46 (0.98-2.18)	16	1.26 (0.77-2.07)	23	3.87 (2.57-5.84)	1	0.18 (0.03-1.29)	1	0.24 (0.03-1.69)	1	0.45 (0.06-3.21)	-	-	-	-	-	-	-	-	-	-
SODIUM BICARBONATE	B05	B05CB04	175	2.29 (1.98-2.66)	26	1.48 (1.01-2.17)	25	1.55 (1.05-2.30)	87	8.28 (6.70-10.24)	9	1.23 (0.64-2.36)	8	1.14 (0.57-2.28)	8	1.28 (0.64-2.57)	1	0.18 (0.03-1.31)	14	2.68 (1.59-4.54)	15	3.74 (2.25-6.21)	3	1.57 (0.51-4.89)	-	-	-	-	-	-	-	-	-	-	-	-	-	-	-	-
AMOXICILLIN AND CLAVULANATE POTASSIUM	J01	J01CR02	175	9.32 (8.01-10.85)	56	12.68 (9.73-16.52)	20	4.89 (3.15-7.59)	48	17.97 (13.51-23.91)	18	9.66 (6.08-15.37)	18	10.13 (6.37-16.10)	15	9.47 (5.70-15.73)	15	10.90 (6.56-18.12)	10	7.52 (4.04-14.00)	4	3.89 (1.46-10.39)	2	4.11 (1.03-16.45)	-	-	2	5.87 (1.47-23.49)	1	5.58 (0.78-39.66)	-	-	-	-	-	-	-	-	1	659.99 (79.43-5483.55)
NITROFURANTOIN	J01	J01XE01	175	1.79 (1.54-2.08)	52	2.32 (1.77-3.05)	68	3.32 (2.62-4.22)	14	1.03 (0.61-1.74)	7	0.75 (0.36-1.56)	20	2.24 (1.44-3.47)	7	0.88 (0.42-1.84)	8	1.15 (0.58-2.31)	10	1.50 (0.81-2.79)	4	0.78 (0.29-2.07)	1	0.41 (0.06-2.91)	2	0.90 (0.22-3.59)	5	2.93 (1.22-7.06)	-	-	-	-	-	-	-	-	-	-	-	-
EFAVIRENZ	J05	J05AG03	175	2.43 (2.09-2.82)	67	4.06 (3.19-5.16)	30	1.97 (1.38-2.83)	18	1.79 (1.13-2.85)	17	2.46 (1.52-3.95)	7	1.06 (0.50-2.22)	14	2.38 (1.41-4.02)	9	1.76 (0.91-3.38)	6	1.21 (0.55-2.71)	12	3.16 (1.79-5.57)	3	1.67 (0.54-5.17)	-	-	-	-	3	4.53 (1.46-14.08)	1	2.95 (0.41-21.02)	2	11.19 (2.78-45.09)	-	-	-	-	-	-
CAPTOPRIL	C09	C09AA01	174	3.89 (3.35-4.52)	25	2.41 (1.63-3.57)	46	4.86 (3.64-6.50)	62	9.98 (7.77-12.82)	14	3.23 (1.91-5.47)	5	1.21 (0.50-2.90)	33	9.02 (6.40-12.71)	6	1.87 (0.84-4.18)	8	2.59 (1.30-5.19)	5	2.10 (0.87-5.05)	4	3.55 (1.33-9.48)	3	2.92 (0.94-9.06)	3	3.80 (1.23-11.81)	1	2.41 (0.34-17.13)	-	-	-	-	-	-	-	-	-	-
OFLOXACIN	J01	J01MA01	169	6.96 (5.97-8.12)	29	5.08 (3.53-7.33)	34	6.52 (4.65-9.14)	49	14.32 (10.80-18.99)	15	6.29 (3.79-10.45)	3	1.31 (0.42-4.07)	18	8.89 (5.59-14.14)	19	10.81 (6.89-16.98)	9	5.29 (2.75-10.18)	8	6.10 (3.05-12.22)	-	-	2	3.52 (0.88-14.10)	4	9.20 (3.45-24.56)	1	4.36 (0.61-31.03)	-	-	2	32.45 (8.06-130.75)	-	-	-	-	-	-
CLORAZEPATE DIPOTASSIUM	N05	N05BA05	168	7.38 (6.33-8.61)	15	2.79 (1.68-4.63)	24	4.89 (3.27-7.30)	65	20.34 (15.91-26.00)	29	13.01 (9.02-18.76)	1	0.47 (0.07-3.30)	39	20.68 (15.08-28.37)	12	7.25 (4.11-12.79)	25	15.75 (10.62-23.36)	-	-	-	-	5	9.39 (3.90-22.61)	6	14.72 (6.60-32.84)	-	-	-	-	-	-	-	-	-	-	-	-
INSULIN HUMAN	A10	A10AF01	166	0.72 (0.62-0.84)	45	0.86 (0.64-1.15)	5	0.10 (0.04-0.25)	60	1.90 (1.48-2.45)	9	0.41 (0.21-0.79)	16	0.77 (0.47-1.25)	15	0.81 (0.49-1.34)	1	0.06 (0.01-0.44)	6	0.38 (0.17-0.86)	11	0.92 (0.51-1.66)	4	0.70 (0.26-1.88)	1	0.19 (0.03-1.37)	1	0.25 (0.04-1.78)	1	0.48 (0.07-3.39)	5	4.73 (1.96-11.44)	-	-	-	-	-	-	-	-
DILTIAZEM HYDROCHLORIDE	C08	C08DB01	166	1.15 (0.99-1.34)	40	1.22 (0.89-1.66)	5	0.17 (0.07-0.40)	17	0.85 (0.53-1.37)	23	1.68 (1.11-2.52)	17	1.30 (0.81-2.09)	26	2.23 (1.52-3.28)	32	3.17 (2.24-4.49)	8	0.82 (0.41-1.64)	5	0.66 (0.28-1.59)	11	3.09 (1.71-5.60)	2	0.61 (0.15-2.45)	2	0.80 (0.20-3.20)	4	3.05 (1.14-8.15)	1	1.49 (0.21-10.60)	-	-	-	-	-	-	-	-
ATEZOLIZUMAB	L01	L01XC32	166	2.09 (1.80-2.44)	43	2.36 (1.75-3.19)	8	0.48 (0.24-0.96)	14	1.27 (0.75-2.14)	17	2.23 (1.39-3.60)	54	7.49 (5.73-9.80)	8	1.24 (0.62-2.47)	8	1.42 (0.71-2.85)	10	1.84 (0.99-3.43)	1	0.24 (0.03-1.70)	5	2.53 (1.05-6.08)	8	4.44 (2.22-8.89)	5	3.61 (1.50-8.69)	-	-	-	-	-	-	-	-	-	-	-	-
TENOFOVIR DISOPROXIL FUMARATE	J05	J05AF07	165	1.08 (0.93-1.26)	48	1.38 (1.04-1.83)	23	0.72 (0.48-1.08)	19	0.90 (0.57-1.41)	20	1.38 (0.89-2.13)	8	0.58 (0.29-1.15)	25	2.03 (1.37-3.00)	5	0.46 (0.19-1.12)	10	0.96 (0.52-1.79)	6	0.75 (0.34-1.67)	6	1.59 (0.71-3.54)	2	0.58 (0.14-2.32)	5	1.89 (0.79-4.55)	5	3.61 (1.50-8.69)	-	-	2	5.33 (1.32-21.47)	-	-	-	-	-	-
TRIMETHOPRIM	J01	J01EA01	164	3.73 (3.20-4.36)	54	5.33 (4.08-6.97)	47	5.06 (3.80-6.74)	30	4.88 (3.41-6.99)	4	0.94 (0.35-2.50)	21	5.18 (3.38-7.96)	9	2.49 (1.29-4.79)	1	0.32 (0.04-2.25)	4	1.32 (0.49-3.51)	2	0.85 (0.21-3.42)	4	3.62 (1.36-9.65)	-	-	2	2.58 (0.64-10.32)	-	-	-	-	-	-	-	-	-	-	-	-
MELPHALAN	L01	L01AA03	164	1.44 (1.24-1.68)	15	0.57 (0.35-0.95)	26	1.09 (0.74-1.60)	14	0.89 (0.52-1.50)	43	3.97 (2.94-5.36)	14	1.35 (0.80-2.28)	31	3.36 (2.36-4.79)	1	0.12 (0.02-0.88)	9	1.16 (0.60-2.23)	9	1.51 (0.78-2.90)	9	3.19 (1.66-6.14)	9	3.49 (1.81-6.73)	2	1.01 (0.25-4.04)	3	2.88 (0.93-8.96)	-	-	-	-	-	-	-	-	-	-
SENNOSIDES	A06	A06AB57	163	1.54 (1.32-1.79)	47	1.94 (1.45-2.58)	32	1.44 (1.02-2.03)	42	2.86 (2.12-3.88)	5	0.49 (0.20-1.18)	16	1.65 (1.01-2.70)	6	0.69 (0.31-1.55)	1	0.13 (0.02-0.95)	13	1.80 (1.04-3.10)	3	0.54 (0.17-1.67)	19	7.27 (4.62-11.42)	1	0.41 (0.06-2.94)	3	1.62 (0.52-5.04)	2	2.06 (0.51-8.25)	1	2.02 (0.28-14.35)	-	-	-	-	-	-	-	-
OXALIPLATIN	L01	L01XA03	163	0.73 (0.62-0.85)	24	0.47 (0.31-0.70)	9	0.19 (0.10-0.37)	8	0.26 (0.13-0.52)	37	1.74 (1.26-2.40)	27	1.32 (0.91-1.93)	15	0.83 (0.50-1.37)	4	0.25 (0.09-0.67)	7	0.46 (0.22-0.96)	23	1.97 (1.31-2.96)	9	1.62 (0.84-3.12)	3	0.59 (0.19-1.83)	2	0.51 (0.13-2.05)	-	-	1	0.96 (0.13-6.81)	-	-	-	-	-	-	-	-
DEXLANSOPRAZOLE	A02	A02BC06	162	0.87 (0.75-1.02)	9	0.21 (0.11-0.41)	15	0.39 (0.23-0.64)	9	0.35 (0.18-0.67)	1	0.06 (0.01-0.40)	3	0.18 (0.06-0.55)	1	0.07 (0.01-0.47)	-	-	2	0.16 (0.04-0.63)	115	12.20 (10.13-14.69)	3	0.65 (0.21-2.02)	-	-	3	0.93 (0.30-2.89)	3	1.77 (0.57-5.51)	-	-	-	-	-	-	-	-	-	-
INTERFERON BETA-1A	L03	L03AB07	159	0.16 (0.14-0.19)	41	0.18 (0.13-0.25)	2	0.01 (0.00-0.04)	5	0.04 (0.02-0.09)	8	0.09 (0.04-0.17)	10	0.11 (0.06-0.21)	4	0.05 (0.02-0.13)	-	-	27	0.41 (0.28-0.59)	66	1.31 (1.02-1.66)	5	0.21 (0.09-0.50)	-	-	2	0.12 (0.03-0.47)	1	0.11 (0.02-0.79)	-	-	-	-	-	-	-	-	-	-
TRAMADOL HYDROCHLORIDE	N02	N02AX02	158	0.95 (0.81-1.11)	45	1.18 (0.88-1.59)	28	0.80 (0.55-1.17)	24	1.04 (0.70-1.56)	13	0.82 (0.48-1.41)	8	0.53 (0.26-1.06)	12	0.89 (0.51-1.57)	19	1.62 (1.04-2.55)	9	0.80 (0.41-1.53)	7	0.80 (0.38-1.69)	8	1.95 (0.97-3.90)	3	0.80 (0.26-2.47)	3	1.04 (0.33-3.22)	-	-	-	-	-	-	1	9.53 (1.32-69.04)	-	-	-	-
DONEPEZIL HYDROCHLORIDE	N06	N06DA02	158	1.13 (0.97-1.32)	47	1.47 (1.11-1.96)	7	0.24 (0.11-0.50)	24	1.24 (0.83-1.86)	16	1.20 (0.74-1.96)	27	2.13 (1.46-3.11)	8	0.71 (0.35-1.41)	14	1.42 (0.84-2.41)	27	2.86 (1.96-4.17)	4	0.55 (0.20-1.46)	1	0.29 (0.04-2.05)	-	-	9	3.73 (1.94-7.18)	-	-	-	-	-	-	-	-	-	-	-	-
BENDAMUSTINE HYDROCHLORIDE	L01	L01AA09	157	3.70 (3.16-4.33)	74	7.59 (6.03-9.54)	23	2.55 (1.69-3.84)	22	3.70 (2.43-5.63)	16	3.90 (2.38-6.37)	4	1.02 (0.38-2.71)	20	5.74 (3.70-8.91)	3	0.99 (0.32-3.06)	4	1.36 (0.51-3.64)	4	1.77 (0.66-4.72)	2	1.87 (0.47-7.48)	6	6.16 (2.76-13.73)	2	2.67 (0.67-10.69)	-	-	-	-	-	-	-	-	-	-	-	-
DIMENHYDRINATE	R06	R06AA11	156	4.78 (4.08-5.60)	13	1.71 (0.99-2.94)	7	1.00 (0.48-2.10)	15	3.26 (1.96-5.41)	-	-	6	1.98 (0.89-4.40)	1	0.37 (0.05-2.62)	2	0.85 (0.21-3.40)	1	0.44 (0.06-3.13)	115	68.95 (57.19-83.14)	2	2.42 (0.60-9.68)	-	-	-	-	-	-	-	-	-	-	-	-	-	-	-	-
SILDENAFIL CITRATE	G04	G04BE03	156	0.28 (0.24-0.33)	32	0.26 (0.18-0.36)	26	0.23 (0.15-0.33)	17	0.22 (0.14-0.36)	13	0.25 (0.14-0.43)	26	0.52 (0.36-0.77)	13	0.29 (0.17-0.50)	1	0.03 (0.00-0.18)	10	0.27 (0.14-0.50)	14	0.49 (0.29-0.83)	11	0.81 (0.45-1.47)	4	0.32 (0.12-0.86)	2	0.21 (0.05-0.84)	1	0.20 (0.03-1.42)	-	-	-	-	-	-	-	-	-	-
ERTAPENEM	J01	J01DH03	155	6.32 (5.39-7.42)	28	4.88 (3.36-7.07)	45	8.60 (6.41-11.54)	17	4.89 (3.04-7.87)	10	4.16 (2.24-7.74)	11	4.80 (2.65-8.67)	9	4.40 (2.29-8.47)	27	15.32 (10.49-22.39)	4	2.33 (0.87-6.22)	6	4.55 (2.04-10.13)	5	8.01 (3.33-19.27)	2	3.50 (0.87-14.01)	3	6.85 (2.21-21.28)	-	-	-	-	2	32.25 (8.01-129.94)	-	-	-	-	-	-
IOHEXOL	V08	V08AB02	152	5.41 (4.60-6.35)	15	2.28 (1.37-3.79)	71	11.96 (9.46-15.12)	11	2.77 (1.53-5.00)	27	9.89 (6.77-14.45)	9	3.43 (1.79-6.61)	10	4.29 (2.30-7.98)	17	8.41 (5.22-13.56)	6	3.07 (1.38-6.83)	3	1.99 (0.64-6.17)	-	-	6	9.23 (4.14-20.57)	1	2.00 (0.28-14.19)	1	3.80 (0.53-27.02)	-	-	-	-	-	-	-	-	-	-
POSACONAZOLE	J02	J02AC04	150	3.19 (2.71-3.74)	7	0.64 (0.31-1.35)	24	2.41 (1.61-3.60)	24	3.65 (2.45-5.46)	26	5.74 (3.91-8.44)	7	1.61 (0.77-3.38)	26	6.76 (4.60-9.94)	6	1.79 (0.80-3.98)	6	1.85 (0.83-4.13)	29	11.72 (8.13-16.90)	-	-	12	11.19 (6.34-19.75)	-	-	-	-	-	-	5	43.38 (17.84-105.46)	-	-	-	-	-	-
OXAZEPAM	N05	N05BA04	149	2.46 (2.09-2.89)	30	2.15 (1.50-3.08)	22	1.72 (1.13-2.62)	69	8.26 (6.52-10.48)	9	1.55 (0.80-2.97)	3	0.54 (0.17-1.67)	17	3.44 (2.14-5.54)	14	3.26 (1.93-5.51)	3	0.72 (0.23-2.24)	4	1.25 (0.47-3.34)	-	-	8	5.81 (2.90-11.64)	2	1.89 (0.47-7.55)	-	-	-	-	-	-	-	-	-	-	-	-
FONDAPARINUX SODIUM	B01	B01AX05	146	3.77 (3.20-4.45)	4	0.44 (0.17-1.18)	20	2.44 (1.57-3.78)	7	1.29 (0.61-2.70)	38	10.22 (7.43-14.07)	13	3.64 (2.11-6.27)	20	6.30 (4.06-9.78)	17	6.16 (3.83-9.93)	13	4.88 (2.83-8.42)	36	17.71 (12.75-24.61)	-	-	9	10.16 (5.28-19.58)	-	-	1	2.79 (0.39-19.81)	1	5.46 (0.77-38.90)	-	-	-	-	-	-	-	-
ZIDOVUDINE	J05	J05AF01	146	2.29 (1.95-2.70)	75	5.16 (4.11-6.48)	14	1.04 (0.62-1.76)	39	4.42 (3.23-6.06)	14	2.29 (1.36-3.87)	14	2.40 (1.42-4.06)	9	1.73 (0.90-3.33)	-	-	8	1.84 (0.92-3.68)	6	1.79 (0.80-3.98)	2	1.26 (0.31-5.03)	2	1.38 (0.34-5.51)	-	-	-	-	-	-	-	-	-	-	-	-	-	-
FLUDARABINE PHOSPHATE	L01	L01BB05	144	1.08 (0.92-1.27)	15	0.49 (0.30-0.81)	20	0.72 (0.46-1.11)	39	2.12 (1.55-2.90)	23	1.81 (1.20-2.73)	13	1.07 (0.62-1.84)	24	2.22 (1.49-3.32)	4	0.42 (0.16-1.13)	8	0.88 (0.44-1.77)	3	0.43 (0.14-1.33)	3	0.91 (0.29-2.81)	12	3.99 (2.26-7.04)	-	-	3	2.47 (0.79-7.67)	-	-	-	-	-	-	-	-	-	-
DABRAFENIB	L01	L01XE23	143	1.86 (1.57-2.19)	25	1.41 (0.95-2.09)	45	2.78 (2.08-3.73)	6	0.56 (0.25-1.25)	12	1.62 (0.92-2.86)	38	5.42 (3.94-7.45)	17	2.71 (1.68-4.36)	-	-	10	1.90 (1.02-3.54)	3	0.74 (0.24-2.29)	2	1.04 (0.26-4.16)	13	7.46 (4.32-12.87)	-	-	-	-	-	-	-	-	-	-	-	-	-	-
IDELALISIB	L01	L01XX47	143	4.21 (3.57-4.97)	24	3.05 (2.04-4.55)	24	3.33 (2.23-4.97)	6	1.26 (0.56-2.80)	15	4.56 (2.75-7.57)	4	1.27 (0.48-3.39)	39	14.07 (10.26-19.29)	15	6.18 (3.72-10.27)	13	5.55 (3.22-9.58)	4	2.21 (0.83-5.90)	15	17.66 (10.62-29.38)	18	23.27 (14.62-37.05)	-	-	-	-	-	-	-	-	-	-	-	-	-	-
THIAMINE HYDROCHLORIDE	A11	A11DA01	142	3.71 (3.14-4.38)	27	3.05 (2.09-4.45)	11	1.35 (0.75-2.44)	83	15.72 (12.65-19.53)	7	1.89 (0.90-3.96)	1	0.28 (0.04-2.00)	6	1.90 (0.85-4.24)	2	0.73 (0.18-2.92)	3	1.14 (0.37-3.52)	3	1.47 (0.47-4.57)	1	1.04 (0.15-7.37)	1	1.14 (0.16-8.07)	1	1.48 (0.21-10.51)	-	-	-	-	-	-	2	83.32 (20.25-342.88)	-	-	3	1499.97 (335.64-6703.28)
TEMOZOLOMIDE	L01	L01AX03	142	1.98 (1.67-2.33)	29	1.76 (1.22-2.53)	38	2.52 (1.83-3.46)	24	2.41 (1.61-3.59)	2	0.29 (0.07-1.16)	27	4.12 (2.82-6.01)	8	1.36 (0.68-2.73)	10	1.96 (1.06-3.65)	2	0.41 (0.10-1.63)	7	1.85 (0.88-3.88)	5	2.79 (1.16-6.72)	2	1.22 (0.31-4.89)	-	-	1	1.51 (0.21-10.76)	-	-	-	-	-	-	-	-	-	-
TRAMETINIB	L01	L01XE25	141	1.67 (1.42-1.98)	26	1.35 (0.92-1.98)	37	2.09 (1.52-2.89)	7	0.60 (0.29-1.26)	11	1.36 (0.75-2.46)	39	5.09 (3.72-6.98)	16	2.34 (1.43-3.82)	1	0.17 (0.02-1.19)	9	1.57 (0.82-3.01)	3	0.68 (0.22-2.10)	3	1.43 (0.46-4.44)	14	7.37 (4.35-12.47)	1	0.68 (0.10-4.83)	-	-	-	-	-	-	-	-	-	-	-	-
MICAFUNGIN SODIUM	J02	J02AX05	139	4.88 (4.12-5.78)	12	1.80 (1.02-3.18)	13	2.14 (1.24-3.68)	28	7.00 (4.83-10.15)	14	5.06 (2.99-8.55)	-	-	25	10.67 (7.20-15.81)	16	7.84 (4.79-12.81)	9	4.56 (2.37-8.77)	32	21.26 (15.00-30.13)	2	2.77 (0.69-11.10)	11	16.81 (9.28-30.42)	-	-	-	-	-	-	-	-	-	-	-	-	-	-
PIROXICAM	M01	M01AC01	139	4.62 (3.91-5.47)	41	5.89 (4.33-8.00)	14	2.18 (1.29-3.69)	30	7.12 (4.97-10.19)	8	2.73 (1.37-5.47)	12	4.30 (2.44-7.58)	3	1.20 (0.39-3.74)	22	10.24 (6.73-15.58)	11	5.29 (2.93-9.56)	7	4.36 (2.08-9.16)	2	2.63 (0.66-10.52)	1	1.44 (0.20-10.22)	2	3.75 (0.94-15.03)	-	-	-	-	-	-	-	-	-	-	-	-
TEMAZEPAM	N05	N05CD07	139	0.82 (0.70-0.97)	43	1.12 (0.83-1.51)	31	0.88 (0.62-1.25)	10	0.43 (0.23-0.80)	5	0.31 (0.13-0.75)	9	0.59 (0.30-1.13)	11	0.81 (0.45-1.46)	16	1.35 (0.83-2.21)	7	0.61 (0.29-1.28)	7	0.79 (0.38-1.67)	3	0.72 (0.23-2.23)	-	-	8	2.75 (1.37-5.50)	2	1.30 (0.32-5.21)	-	-	-	-	-	-	-	-	-	-
ESTRADIOL	G03	G03CA03	136	0.43 (0.37-0.51)	27	0.38 (0.26-0.55)	14	0.21 (0.13-0.36)	51	1.18 (0.90-1.56)	1	0.03 (0.00-0.24)	12	0.42 (0.24-0.74)	5	0.20 (0.08-0.47)	3	0.14 (0.04-0.42)	7	0.33 (0.16-0.69)	13	0.80 (0.46-1.37)	13	1.69 (0.98-2.91)	-	-	3	0.55 (0.18-1.72)	7	2.47 (1.17-5.20)	-	-	-	-	-	-	-	-	-	-
SENNA	A06	A06AB56	134	1.67 (1.41-1.98)	40	2.17 (1.59-2.97)	27	1.60 (1.10-2.34)	31	2.79 (1.96-3.97)	4	0.52 (0.19-1.38)	10	1.36 (0.73-2.53)	4	0.61 (0.23-1.63)	-	-	13	2.38 (1.38-4.10)	3	0.71 (0.23-2.20)	17	8.57 (5.32-13.83)	1	0.55 (0.08-3.89)	3	2.14 (0.69-6.65)	1	1.36 (0.19-9.65)	-	-	-	-	-	-	-	-	-	-
BACLOFEN	M03	M03BX01	134	0.39 (0.33-0.46)	37	0.47 (0.34-0.65)	32	0.44 (0.31-0.63)	9	0.19 (0.10-0.36)	3	0.09 (0.03-0.28)	10	0.32 (0.17-0.59)	18	0.64 (0.40-1.02)	4	0.16 (0.06-0.44)	12	0.51 (0.29-0.90)	12	0.66 (0.38-1.17)	11	1.29 (0.71-2.33)	13	1.67 (0.97-2.89)	1	0.17 (0.02-1.18)	-	-	-	-	-	-	-	-	-	-	-	-
FERROUS SULFATE	B03	B03AD03	133	0.78 (0.66-0.92)	46	1.18 (0.88-1.58)	29	0.81 (0.56-1.17)	24	1.02 (0.68-1.52)	13	0.80 (0.46-1.38)	15	0.97 (0.58-1.60)	6	0.43 (0.19-0.97)	3	0.25 (0.08-0.77)	5	0.43 (0.18-1.04)	6	0.67 (0.30-1.50)	8	1.90 (0.95-3.80)	4	1.04 (0.39-2.76)	3	1.01 (0.33-3.14)	1	0.64 (0.09-4.56)	-	-	-	-	-	-	-	-	-	-
PERTUZUMAB	L01	L01XC13	133	1.60 (1.35-1.90)	27	1.42 (0.97-2.07)	1	0.06 (0.01-0.41)	31	2.70 (1.90-3.84)	14	1.76 (1.04-2.98)	25	3.31 (2.23-4.90)	10	1.48 (0.80-2.76)	6	1.02 (0.46-2.28)	13	2.30 (1.34-3.97)	6	1.38 (0.62-3.07)	-	-	-	-	2	1.38 (0.35-5.53)	-	-	-	-	-	-	-	-	-	-	-	-
ERLOTINIB HYDROCHLORIDE	L01	L01XE03	132	0.63 (0.53-0.74)	20	0.42 (0.27-0.65)	3	0.07 (0.02-0.21)	6	0.21 (0.09-0.46)	18	0.90 (0.57-1.43)	16	0.84 (0.51-1.37)	9	0.53 (0.27-1.02)	7	0.47 (0.23-0.99)	11	0.77 (0.43-1.39)	5	0.45 (0.19-1.09)	29	5.65 (3.91-8.15)	1	0.21 (0.03-1.49)	8	2.20 (1.10-4.41)	-	-	1	1.02 (0.14-7.27)	-	-	-	-	-	-	-	-
CALCITRIOL	A11	A11CC04	131	1.35 (1.14-1.60)	19	0.85 (0.54-1.34)	7	0.34 (0.16-0.72)	38	2.83 (2.06-3.90)	16	1.72 (1.06-2.82)	14	1.58 (0.93-2.67)	11	1.39 (0.77-2.52)	8	1.17 (0.58-2.33)	7	1.06 (0.50-2.22)	13	2.56 (1.48-4.41)	4	1.66 (0.62-4.42)	1	0.45 (0.06-3.22)	3	1.77 (0.57-5.51)	1	1.12 (0.16-7.99)	-	-	-	-	-	-	-	-	-	-
ATAZANAVIR	J05	J05AE08	131	1.86 (1.57-2.22)	19	1.18 (0.75-1.85)	13	0.88 (0.51-1.51)	5	0.51 (0.21-1.23)	42	6.28 (4.63-8.50)	9	1.40 (0.73-2.69)	32	5.62 (3.97-7.96)	7	1.41 (0.67-2.95)	6	1.25 (0.56-2.79)	-	-	2	1.14 (0.29-4.57)	23	14.58 (9.66-22.00)	-	-	4	6.23 (2.33-16.64)	-	-	-	-	-	-	-	-	-	-
OMALIZUMAB	R03	R03DX05	130	0.53 (0.44-0.62)	15	0.27 (0.16-0.44)	16	0.31 (0.19-0.51)	30	0.88 (0.62-1.26)	8	0.34 (0.17-0.68)	8	0.36 (0.18-0.71)	37	1.86 (1.34-2.57)	2	0.11 (0.03-0.46)	5	0.30 (0.12-0.72)	5	0.39 (0.16-0.93)	9	1.48 (0.77-2.84)	31	5.64 (3.95-8.05)	2	0.47 (0.12-1.87)	1	0.44 (0.06-3.15)	-	-	-	-	-	-	-	-	-	-
ANASTROZOLE	L02	L02BG03	129	0.94 (0.79-1.11)	18	0.57 (0.36-0.91)	10	0.35 (0.19-0.64)	6	0.31 (0.14-0.70)	23	1.75 (1.17-2.64)	4	0.32 (0.12-0.85)	7	0.63 (0.30-1.32)	2	0.21 (0.05-0.82)	19	2.04 (1.30-3.20)	9	1.25 (0.65-2.40)	6	1.76 (0.79-3.93)	3	0.96 (0.31-2.99)	21	8.91 (5.79-13.72)	2	1.59 (0.40-6.38)	4	6.29 (2.35-16.85)	-	-	-	-	-	-	-	-
SOLIFENACIN	G04	G04BD08	125	0.89 (0.75-1.06)	18	0.56 (0.35-0.89)	18	0.61 (0.39-0.97)	3	0.15 (0.05-0.48)	22	1.65 (1.08-2.51)	18	1.41 (0.89-2.24)	8	0.70 (0.35-1.41)	21	2.13 (1.39-3.27)	7	0.74 (0.35-1.54)	6	0.82 (0.37-1.82)	4	1.15 (0.43-3.07)	-	-	7	2.89 (1.37-6.07)	1	0.78 (0.11-5.55)	-	-	-	-	-	-	1	12.05 (1.66-87.40)	-	-
CISATRACURIUM BESYLATE	M03	M03AC11	124	12.15 (10.13-14.58)	20	8.16 (5.25-12.67)	33	14.81 (10.49-20.90)	44	30.14 (22.34-40.66)	13	12.67 (7.34-21.88)	3	3.04 (0.98-9.45)	9	10.30 (5.35-19.84)	5	6.57 (2.73-15.81)	3	4.08 (1.32-12.68)	8	14.18 (7.08-28.42)	2	7.46 (1.86-29.88)	6	24.61 (11.03-54.93)	-	-	-	-	-	-	-	-	-	-	-	-	-	-
MAGNESIUM SULFATE	A06	A06AD04	123	2.67 (2.23-3.19)	23	2.16 (1.44-3.26)	10	1.03 (0.55-1.91)	73	11.49 (9.12-14.48)	2	0.45 (0.11-1.80)	12	2.83 (1.61-4.99)	4	1.06 (0.40-2.82)	1	0.30 (0.04-2.16)	6	1.90 (0.85-4.23)	5	2.05 (0.85-4.93)	-	-	-	-	-	-	-	-	-	-	-	-	-	-	-	-	-	-
PHYTONADIONE	B02	B02BA01	121	3.76 (3.14-4.50)	14	1.87 (1.11-3.17)	25	3.66 (2.47-5.43)	50	11.18 (8.46-14.78)	8	2.57 (1.28-5.13)	1	0.34 (0.05-2.38)	9	3.40 (1.77-6.54)	6	2.60 (1.17-5.80)	4	1.80 (0.68-4.80)	7	4.09 (1.95-8.59)	2	2.47 (0.62-9.87)	1	1.35 (0.19-9.59)	2	3.52 (0.88-14.10)	-	-	-	-	-	-	-	-	-	-	-	-
ITRACONAZOLE	J02	J02AC02	121	2.60 (2.17-3.11)	15	1.40 (0.84-2.32)	13	1.32 (0.77-2.28)	36	5.58 (4.02-7.75)	17	3.81 (2.36-6.13)	22	5.17 (3.40-7.86)	8	2.10 (1.05-4.21)	3	0.91 (0.29-2.81)	8	2.51 (1.25-5.03)	8	3.26 (1.63-6.53)	1	0.86 (0.12-6.10)	1	0.94 (0.13-6.68)	-	-	2	4.67 (1.17-18.72)	-	-	2	17.34 (4.31-69.87)	-	-	-	-	-	-
LOPINAVIR AND RITONAVIR	J05	J05AE06	121	1.84 (1.54-2.20)	34	2.25 (1.61-3.16)	19	1.37 (0.88-2.15)	38	4.18 (3.04-5.75)	18	2.86 (1.80-4.54)	11	1.83 (1.01-3.30)	10	1.87 (1.00-3.47)	1	0.21 (0.03-1.52)	6	1.34 (0.60-2.98)	3	0.87 (0.28-2.69)	2	1.22 (0.30-4.88)	1	0.67 (0.09-4.74)	2	1.74 (0.44-6.97)	7	11.69 (5.55-24.63)	-	-	-	-	-	-	-	-	-	-
BRENTUXIMAB VEDOTIN	L01	L01XC12	121	4.20 (3.51-5.03)	20	2.99 (1.93-4.64)	26	4.25 (2.89-6.25)	19	4.70 (3.00-7.38)	25	8.99 (6.06-13.32)	3	1.12 (0.36-3.48)	20	8.45 (5.45-13.12)	2	0.97 (0.24-3.87)	3	1.50 (0.49-4.67)	4	2.61 (0.98-6.95)	1	1.37 (0.19-9.76)	18	27.44 (17.23-43.68)	2	3.93 (0.98-15.72)	-	-	-	-	-	-	-	-	-	-	-	-
PIOGLITAZONE	A10	A10BG03	120	0.56 (0.47-0.67)	37	0.76 (0.55-1.05)	7	0.16 (0.07-0.33)	10	0.34 (0.18-0.63)	7	0.34 (0.16-0.72)	20	1.03 (0.67-1.60)	16	0.93 (0.57-1.52)	10	0.67 (0.36-1.24)	7	0.48 (0.23-1.02)	5	0.45 (0.19-1.08)	4	0.76 (0.28-2.03)	1	0.21 (0.03-1.47)	2	0.54 (0.14-2.17)	1	0.51 (0.07-3.66)	-	-	-	-	-	-	-	-	-	-
FINASTERIDE	G04	G04CB01	119	0.59 (0.49-0.70)	27	0.58 (0.40-0.85)	26	0.61 (0.42-0.90)	14	0.50 (0.30-0.85)	8	0.41 (0.21-0.83)	13	0.71 (0.41-1.22)	7	0.43 (0.20-0.89)	6	0.42 (0.19-0.94)	12	0.87 (0.50-1.54)	12	1.13 (0.64-2.00)	2	0.40 (0.10-1.59)	-	-	3	0.85 (0.28-2.65)	2	1.08 (0.27-4.34)	-	-	-	-	-	-	-	-	-	-
SUNITINIB MALATE	L01	L01XE04	118	0.60 (0.50-0.71)	14	0.31 (0.18-0.52)	-	-	15	0.55 (0.33-0.91)	6	0.32 (0.14-0.71)	18	1.00 (0.63-1.59)	15	0.94 (0.56-1.55)	1	0.07 (0.01-0.51)	28	2.09 (1.44-3.03)	19	1.84 (1.17-2.89)	6	1.23 (0.55-2.73)	2	0.45 (0.11-1.79)	2	0.58 (0.15-2.33)	-	-	1	1.09 (0.15-7.73)	-	-	-	-	-	-	-	-
FOSPHENYTOIN	N03	N03AB05	117	13.94 (11.55-16.82)	62	31.39 (24.35-40.47)	43	23.49 (17.34-31.80)	35	28.84 (20.62-40.33)	4	4.67 (1.75-12.47)	15	18.51 (11.13-30.79)	2	2.75 (0.69-10.99)	16	25.57 (15.61-41.86)	8	13.18 (6.57-26.40)	3	6.39 (2.06-19.83)	-	-	-	-	-	-	2	24.44 (6.10-97.99)	-	-	-	-	-	-	-	-	-	-
ABACAVIR SULFATE	J05	J05AF06	116	2.85 (2.37-3.43)	27	2.88 (1.97-4.21)	46	5.38 (4.03-7.20)	25	4.42 (2.98-6.55)	11	2.81 (1.55-5.08)	4	1.07 (0.40-2.85)	18	5.42 (3.41-8.61)	2	0.69 (0.17-2.76)	1	0.36 (0.05-2.54)	2	0.93 (0.23-3.72)	-	-	2	2.15 (0.54-8.60)	2	2.80 (0.70-11.22)	2	5.34 (1.33-21.38)	-	-	-	-	-	-	-	-	-	-
CIPROFLOXACIN HYDROCHLORIDE AND HYDROCORTISONE	S03	S03CA04	115	1.15 (0.96-1.38)	64	2.80 (2.19-3.59)	3	0.14 (0.05-0.44)	32	2.31 (1.64-3.28)	4	0.42 (0.16-1.11)	9	0.99 (0.51-1.89)	7	0.86 (0.41-1.81)	1	0.14 (0.02-1.00)	1	0.15 (0.02-1.04)	4	0.76 (0.29-2.03)	8	3.23 (1.61-6.46)	-	-	1	0.57 (0.08-4.07)	-	-	-	-	-	-	-	-	-	-	-	-
URSODIOL	A05	-	114	1.85 (1.54-2.23)	23	1.63 (1.08-2.45)	5	0.39 (0.16-0.93)	41	4.82 (3.54-6.55)	10	1.69 (0.91-3.15)	33	5.89 (4.18-8.29)	4	0.80 (0.30-2.12)	3	0.69 (0.22-2.13)	2	0.48 (0.12-1.90)	3	0.93 (0.30-2.87)	2	1.30 (0.33-5.21)	1	0.71 (0.10-5.06)	-	-	1	1.77 (0.25-12.57)	-	-	-	-	-	-	-	-	-	-
IRON	A11	A11AA01	114	0.46 (0.39-0.56)	30	0.54 (0.37-0.77)	15	0.29 (0.18-0.48)	21	0.62 (0.40-0.95)	7	0.30 (0.14-0.63)	8	0.36 (0.18-0.72)	4	0.20 (0.08-0.54)	3	0.17 (0.06-0.54)	7	0.42 (0.20-0.88)	17	1.33 (0.83-2.14)	14	2.32 (1.37-3.92)	-	-	-	-	1	0.45 (0.06-3.17)	-	-	-	-	-	-	-	-	-	-
TORSEMIDE	C03	C03CA04	114	1.35 (1.13-1.63)	34	1.76 (1.26-2.47)	5	0.28 (0.12-0.68)	31	2.66 (1.87-3.79)	3	0.37 (0.12-1.15)	6	0.78 (0.35-1.74)	14	2.05 (1.21-3.46)	5	0.84 (0.35-2.02)	8	1.39 (0.70-2.79)	12	2.72 (1.54-4.79)	3	1.43 (0.46-4.45)	-	-	5	3.42 (1.42-8.22)	-	-	-	-	-	-	-	-	-	-	-	-
PANITUMUMAB	L01	L01XC08	114	2.02 (1.68-2.44)	29	2.24 (1.56-3.23)	-	-	4	0.51 (0.19-1.36)	14	2.59 (1.53-4.38)	22	4.28 (2.81-6.51)	6	1.31 (0.59-2.91)	4	1.00 (0.38-2.67)	11	2.86 (1.58-5.17)	12	4.06 (2.30-7.15)	8	5.72 (2.85-11.45)	-	-	1	1.02 (0.14-7.21)	1	1.93 (0.27-13.74)	2	7.60 (1.89-30.52)	-	-	-	-	-	-	-	-
GANCICLOVIR SODIUM	J05	J05AB06	112	3.10 (2.57-3.74)	15	1.80 (1.08-2.98)	28	3.67 (2.53-5.32)	41	8.18 (6.01-11.12)	2	0.57 (0.14-2.29)	10	3.01 (1.62-5.59)	13	4.40 (2.55-7.58)	-	-	11	4.44 (2.46-8.02)	1	0.52 (0.07-3.71)	2	2.21 (0.55-8.83)	-	-	-	-	1	2.99 (0.42-21.29)	-	-	-	-	-	-	-	-	-	-
CETUXIMAB	L01	L01XC06	112	0.84 (0.70-1.01)	12	0.39 (0.22-0.69)	-	-	9	0.49 (0.25-0.94)	15	1.18 (0.71-1.95)	9	0.74 (0.38-1.42)	16	1.48 (0.90-2.41)	7	0.74 (0.35-1.56)	10	1.10 (0.59-2.05)	17	2.44 (1.51-3.92)	19	5.78 (3.68-9.09)	1	0.33 (0.05-2.34)	1	0.43 (0.06-3.06)	1	0.82 (0.12-5.82)	-	-	-	-	-	-	-	-	-	-
BUMETANIDE	C03	C03CA02	111	1.18 (0.98-1.43)	48	2.24 (1.69-2.98)	14	0.71 (0.42-1.20)	25	1.93 (1.30-2.86)	11	1.23 (0.68-2.22)	5	0.58 (0.24-1.40)	12	1.58 (0.89-2.78)	12	1.82 (1.03-3.20)	4	0.63 (0.23-1.67)	12	2.44 (1.39-4.31)	10	4.31 (2.32-8.03)	-	-	2	1.23 (0.31-4.91)	-	-	-	-	-	-	-	-	-	-	-	-
POVIDONE-IODINE	D08	D08AG02	111	7.16 (5.92-8.65)	10	2.73 (1.47-5.09)	13	3.89 (2.25-6.70)	16	7.26 (4.44-11.87)	25	16.51 (11.13-24.50)	5	3.43 (1.43-8.24)	18	13.95 (8.77-22.19)	15	13.37 (8.04-22.22)	25	23.23 (15.66-34.47)	4	4.77 (1.79-12.73)	-	-	10	27.77 (14.90-51.75)	1	3.59 (0.51-25.51)	4	27.47 (10.27-73.44)	-	-	-	-	-	-	-	-	-	-
OLMESARTAN MEDOXOMIL	C09	C09CA08	110	0.69 (0.57-0.83)	25	0.69 (0.46-1.02)	5	0.15 (0.06-0.36)	12	0.55 (0.31-0.96)	10	0.66 (0.35-1.23)	20	1.38 (0.89-2.15)	12	0.93 (0.53-1.64)	6	0.54 (0.24-1.19)	6	0.56 (0.25-1.24)	12	1.45 (0.82-2.55)	6	1.53 (0.68-3.40)	6	1.67 (0.75-3.73)	1	0.36 (0.05-2.57)	3	2.07 (0.67-6.44)	-	-	-	-	-	-	-	-	-	-
TAMSULOSIN HYDROCHLORIDE	G04	G04CA02	110	0.52 (0.43-0.63)	27	0.56 (0.38-0.82)	10	0.23 (0.12-0.42)	21	0.72 (0.47-1.11)	7	0.35 (0.17-0.73)	21	1.10 (0.71-1.68)	10	0.59 (0.31-1.09)	5	0.34 (0.14-0.81)	7	0.49 (0.23-1.03)	11	1.00 (0.55-1.80)	4	0.77 (0.29-2.04)	2	0.42 (0.10-1.68)	1	0.27 (0.04-1.94)	-	-	-	-	-	-	-	-	-	-	-	-
AMPICILLIN AND SULBACTAM	J01	J01CR01	110	10.22 (8.43-12.38)	23	8.99 (5.96-13.56)	6	2.54 (1.14-5.66)	30	19.50 (13.59-27.97)	13	12.13 (7.03-20.94)	12	11.72 (6.64-20.69)	1	1.09 (0.15-7.74)	17	21.56 (13.36-34.77)	7	9.14 (4.35-19.22)	5	8.47 (3.52-20.37)	-	-	-	-	-	-	-	-	2	38.13 (9.49-153.15)	-	-	-	-	-	-	-	-
ERYTHROPOIETIN	B03	B03XA01	110	0.78 (0.64-0.94)	21	0.65 (0.42-0.99)	6	0.20 (0.09-0.45)	20	1.02 (0.66-1.58)	5	0.37 (0.15-0.89)	12	0.93 (0.53-1.64)	15	1.31 (0.79-2.17)	2	0.20 (0.05-0.80)	8	0.83 (0.42-1.66)	14	1.89 (1.12-3.20)	17	4.88 (3.03-7.87)	1	0.31 (0.04-2.21)	2	0.81 (0.20-3.25)	1	0.77 (0.11-5.49)	-	-	-	-	-	-	-	-	-	-
HYDRALAZINE HYDROCHLORIDE	C02	C02DB01	107	0.96 (0.79-1.16)	27	1.06 (0.73-1.55)	7	0.30 (0.14-0.63)	24	1.56 (1.05-2.33)	-	-	1	0.10 (0.01-0.70)	2	0.22 (0.06-0.89)	4	0.51 (0.19-1.36)	31	4.12 (2.90-5.87)	5	0.86 (0.36-2.06)	3	1.09 (0.35-3.37)	-	-	14	7.31 (4.32-12.38)	-	-	-	-	-	-	-	-	-	-	-	-
GLYBURIDE	A10	A10BB01	106	0.87 (0.72-1.05)	27	0.97 (0.66-1.41)	7	0.27 (0.13-0.57)	27	1.60 (1.10-2.34)	5	0.43 (0.18-1.03)	6	0.54 (0.24-1.20)	9	0.91 (0.47-1.75)	2	0.23 (0.06-0.93)	13	1.57 (0.91-2.71)	9	1.41 (0.73-2.71)	6	1.99 (0.89-4.43)	-	-	2	0.94 (0.24-3.78)	1	0.90 (0.13-6.38)	3	5.31 (1.70-16.54)	-	-	-	-	-	-	-	-
DUTASTERIDE	G04	G04CB02	106	1.24 (1.03-1.51)	9	0.46 (0.24-0.89)	14	0.78 (0.46-1.32)	4	0.34 (0.13-0.90)	25	3.08 (2.08-4.56)	4	0.51 (0.19-1.37)	27	3.92 (2.68-5.72)	11	1.83 (1.01-3.31)	18	3.11 (1.96-4.95)	6	1.34 (0.60-2.99)	1	0.47 (0.07-3.36)	6	3.11 (1.40-6.94)	1	0.67 (0.09-4.79)	-	-	-	-	-	-	-	-	-	-	-	-
HYDROXYUREA	L01	L01XX05	106	1.41 (1.16-1.70)	10	0.58 (0.31-1.08)	8	0.51 (0.25-1.01)	19	1.82 (1.16-2.86)	13	1.81 (1.05-3.11)	6	0.87 (0.39-1.94)	16	2.62 (1.60-4.28)	7	1.32 (0.63-2.76)	10	1.95 (1.05-3.63)	17	4.31 (2.68-6.95)	3	1.60 (0.52-4.97)	3	1.75 (0.57-5.45)	7	5.36 (2.55-11.26)	1	1.45 (0.20-10.30)	-	-	-	-	-	-	-	-	-	-
GLATIRAMER	L03	L03AX13	106	0.38 (0.31-0.46)	16	0.25 (0.15-0.41)	1	0.02 (0.00-0.12)	1	0.03 (0.00-0.18)	2	0.07 (0.02-0.30)	3	0.12 (0.04-0.36)	3	0.13 (0.04-0.41)	-	-	6	0.31 (0.14-0.70)	67	4.64 (3.64-5.91)	2	0.29 (0.07-1.15)	-	-	5	1.03 (0.43-2.48)	-	-	-	-	-	-	-	-	-	-	-	-
LAMIVUDINE AND ZIDOVUDINE	J05	J05AR01	105	2.70 (2.22-3.27)	50	5.61 (4.24-7.41)	12	1.46 (0.83-2.57)	32	5.92 (4.18-8.39)	13	3.47 (2.02-5.99)	5	1.40 (0.58-3.36)	2	0.63 (0.16-2.51)	-	-	6	2.25 (1.01-5.01)	1	0.49 (0.07-3.45)	-	-	-	-	-	-	3	8.38 (2.70-26.06)	-	-	-	-	-	-	-	-	-	-
METHYLPHENIDATE	N06	N06BA04	105	0.35 (0.29-0.42)	47	0.68 (0.51-0.91)	9	0.14 (0.07-0.27)	12	0.29 (0.16-0.51)	-	-	10	0.36 (0.20-0.68)	7	0.29 (0.14-0.60)	6	0.28 (0.13-0.63)	20	0.98 (0.63-1.52)	5	0.32 (0.13-0.76)	3	0.40 (0.13-1.25)	-	-	2	0.38 (0.10-1.53)	-	-	-	-	-	-	-	-	-	-	-	-
GLIPIZIDE	A10	A10BB07	104	0.36 (0.30-0.44)	48	0.74 (0.56-0.98)	6	0.10 (0.05-0.22)	8	0.20 (0.10-0.41)	1	0.04 (0.01-0.26)	8	0.31 (0.15-0.62)	14	0.61 (0.36-1.02)	1	0.05 (0.01-0.35)	11	0.57 (0.31-1.03)	7	0.47 (0.22-0.98)	9	1.28 (0.66-2.46)	1	0.15 (0.02-1.10)	3	0.61 (0.20-1.88)	2	0.77 (0.19-3.08)	-	-	-	-	-	-	-	-	-	-
TIGECYCLINE	J01	J01AA12	104	5.11 (4.20-6.21)	19	4.01 (2.55-6.29)	49	11.40 (8.59-15.11)	19	6.63 (4.23-10.42)	4	2.01 (0.76-5.37)	2	1.05 (0.26-4.22)	8	4.75 (2.37-9.50)	4	2.73 (1.02-7.27)	2	1.41 (0.35-5.65)	4	3.67 (1.38-9.79)	-	-	-	-	1	2.76 (0.39-19.64)	2	10.54 (2.63-42.23)	-	-	-	-	-	-	-	-	-	-
VARENICLINE	N07	N07BA03	104	0.25 (0.21-0.30)	39	0.41 (0.30-0.57)	2	0.02 (0.01-0.09)	5	0.09 (0.04-0.21)	5	0.13 (0.05-0.30)	15	0.40 (0.24-0.66)	10	0.30 (0.16-0.56)	6	0.21 (0.09-0.46)	13	0.46 (0.27-0.80)	1	0.05 (0.01-0.33)	14	1.38 (0.81-2.33)	4	0.43 (0.16-1.14)	2	0.28 (0.07-1.12)	-	-	-	-	-	-	-	-	-	-	-	-
ASCORBIC ACID	A11	A11GA01	103	1.10 (0.90-1.33)	34	1.58 (1.13-2.22)	6	0.30 (0.14-0.68)	26	2.00 (1.36-2.95)	5	0.56 (0.23-1.34)	11	1.29 (0.71-2.32)	5	0.66 (0.27-1.58)	4	0.60 (0.23-1.61)	2	0.31 (0.08-1.25)	4	0.81 (0.30-2.17)	9	3.88 (2.01-7.46)	2	0.94 (0.23-3.76)	2	1.22 (0.31-4.90)	2	2.33 (0.58-9.34)	-	-	-	-	-	-	1	17.97 (2.48-130.34)	-	-
FISH OIL	-	-	102	0.27 (0.22-0.33)	29	0.34 (0.23-0.49)	4	0.05 (0.02-0.14)	10	0.19 (0.10-0.36)	2	0.06 (0.01-0.22)	11	0.32 (0.18-0.58)	3	0.10 (0.03-0.31)	4	0.15 (0.06-0.40)	11	0.43 (0.24-0.78)	11	0.56 (0.31-1.01)	22	2.39 (1.57-3.63)	-	-	1	0.15 (0.02-1.09)	3	0.88 (0.28-2.72)	-	-	-	-	-	-	-	-	-	-
PRAVASTATIN SODIUM	C10	C10AA03	102	1.41 (1.16-1.72)	19	1.15 (0.73-1.80)	18	1.19 (0.75-1.89)	2	0.20 (0.05-0.80)	30	4.36 (3.05-6.25)	14	2.13 (1.26-3.59)	13	2.22 (1.29-3.82)	7	1.37 (0.65-2.88)	11	2.24 (1.24-4.05)	3	0.79 (0.25-2.45)	1	0.56 (0.08-3.96)	1	0.61 (0.09-4.33)	3	2.39 (0.77-7.41)	-	-	1	2.97 (0.42-21.11)	-	-	-	-	-	-	-	-
OXACILLIN SODIUM	J01	J01CF04	102	25.58 (20.80-31.47)	3	2.91 (0.94-9.04)	36	39.80 (28.49-55.59)	24	39.60 (26.38-59.46)	16	37.89 (23.09-62.17)	-	-	2	5.47 (1.37-21.91)	11	35.06 (19.33-63.59)	13	43.09 (24.90-74.58)	2	8.47 (2.11-33.95)	-	-	-	-	3	38.42 (12.35-119.52)	-	-	-	-	-	-	-	-	-	-	-	-
CYANOCOBALAMIN	B03	B03BA01	101	1.05 (0.86-1.28)	23	1.05 (0.69-1.58)	4	0.20 (0.07-0.53)	20	1.51 (0.97-2.34)	12	1.31 (0.74-2.31)	13	1.49 (0.86-2.56)	9	1.15 (0.60-2.22)	5	0.74 (0.31-1.77)	2	0.31 (0.08-1.22)	18	3.59 (2.26-5.70)	2	0.84 (0.21-3.36)	3	1.38 (0.44-4.28)	2	1.20 (0.30-4.79)	-	-	-	-	-	-	-	-	-	-	-	-
INSULIN DETEMIR	A10	A10AE05	99	0.56 (0.46-0.68)	16	0.39 (0.24-0.64)	8	0.21 (0.11-0.43)	12	0.49 (0.28-0.86)	15	0.88 (0.53-1.47)	11	0.68 (0.38-1.23)	9	0.62 (0.32-1.20)	11	0.88 (0.49-1.59)	10	0.83 (0.45-1.54)	7	0.75 (0.36-1.58)	7	1.59 (0.76-3.34)	-	-	3	0.97 (0.31-3.02)	-	-	-	-	1	2.28 (0.32-16.25)	-	-	-	-	-	-
REPAGLINIDE	A10	A10BX02	99	3.77 (3.09-4.61)	10	1.64 (0.88-3.06)	37	6.69 (4.84-9.25)	-	-	16	6.32 (3.87-10.33)	1	0.41 (0.06-2.92)	25	11.66 (7.87-17.29)	6	3.20 (1.44-7.13)	10	5.54 (2.98-10.31)	2	1.43 (0.36-5.74)	-	-	14	23.44 (13.84-39.69)	3	6.49 (2.09-20.17)	-	-	-	-	-	-	-	-	-	-	-	-
EVEROLIMUS	L01	L01XE10	99	0.45 (0.37-0.55)	14	0.28 (0.17-0.47)	3	0.07 (0.02-0.20)	6	0.20 (0.09-0.44)	26	1.25 (0.85-1.84)	23	1.16 (0.77-1.75)	5	0.28 (0.12-0.68)	2	0.13 (0.03-0.52)	9	0.61 (0.32-1.17)	14	1.23 (0.73-2.08)	3	0.56 (0.18-1.72)	3	0.61 (0.20-1.89)	1	0.26 (0.04-1.87)	-	-	-	-	-	-	-	-	-	-	-	-
CHLORPHENIRAMINE MALEATE	R06	R06AB02	99	5.86 (4.80-7.16)	26	6.61 (4.49-9.72)	13	3.59 (2.08-6.20)	49	20.83 (15.70-27.63)	3	1.81 (0.58-5.63)	12	7.63 (4.33-13.46)	1	0.71 (0.10-5.05)	1	0.82 (0.12-5.81)	5	4.25 (1.77-10.22)	-	-	1	2.33 (0.33-16.53)	-	-	-	-	1	6.32 (0.89-44.93)	-	-	-	-	-	-	-	-	-	-
PEGFILGRASTIM	L03	L03AA13	98	0.25 (0.21-0.30)	17	0.19 (0.12-0.31)	11	0.13 (0.07-0.24)	11	0.20 (0.11-0.37)	19	0.51 (0.33-0.80)	4	0.11 (0.04-0.30)	6	0.19 (0.09-0.42)	8	0.29 (0.15-0.58)	8	0.30 (0.15-0.60)	9	0.44 (0.23-0.85)	1	0.10 (0.01-0.73)	-	-	2	0.29 (0.07-1.18)	-	-	-	-	10	10.88 (5.76-20.57)	-	-	-	-	-	-
HYDROMORPHONE HYDROCHLORIDE	N02	N02AA03	97	0.26 (0.21-0.32)	22	0.26 (0.17-0.40)	5	0.06 (0.03-0.16)	18	0.35 (0.22-0.56)	-	-	5	0.15 (0.06-0.36)	8	0.27 (0.13-0.54)	-	-	14	0.56 (0.33-0.95)	10	0.52 (0.28-0.97)	8	0.88 (0.44-1.76)	6	0.72 (0.32-1.61)	12	1.89 (1.07-3.33)	-	-	-	-	-	-	-	-	-	-	-	-
MOMETASONE	R03	R03BA07	97	2.01 (1.64-2.45)	29	2.62 (1.82-3.77)	8	0.79 (0.39-1.57)	5	0.74 (0.31-1.79)	6	1.29 (0.58-2.88)	23	5.21 (3.46-7.86)	11	2.79 (1.55-5.05)	5	1.46 (0.61-3.51)	11	3.34 (1.85-6.03)	1	0.39 (0.06-2.79)	1	0.83 (0.12-5.89)	3	2.73 (0.88-8.46)	1	1.18 (0.17-8.41)	-	-	-	-	-	-	-	-	-	-	-	-
VINCRISTINE SULFATE	L01	L01CA02	96	0.95 (0.78-1.17)	11	0.48 (0.26-0.86)	8	0.38 (0.19-0.76)	31	2.24 (1.57-3.18)	17	1.77 (1.10-2.86)	7	0.76 (0.36-1.60)	7	0.86 (0.41-1.80)	-	-	8	1.17 (0.59-2.34)	10	1.90 (1.02-3.54)	2	0.80 (0.20-3.21)	4	1.76 (0.66-4.69)	-	-	9	9.91 (5.14-19.13)	-	-	-	-	-	-	-	-	-	-
OSIMERTINIB	L01	L01XE35	95	1.45 (1.18-1.77)	19	1.26 (0.80-1.98)	4	0.29 (0.11-0.77)	10	1.10 (0.59-2.04)	9	1.43 (0.74-2.75)	42	7.05 (5.21-9.56)	4	0.75 (0.28-1.99)	-	-	6	1.34 (0.60-2.99)	2	0.58 (0.14-2.32)	2	1.22 (0.31-4.90)	2	1.34 (0.33-5.37)	5	4.38 (1.82-10.54)	-	-	-	-	-	-	-	-	-	-	-	-
CYCLOBENZAPRINE	M03	M03BX08	95	0.54 (0.44-0.66)	11	0.27 (0.15-0.49)	50	1.36 (1.03-1.80)	2	0.08 (0.02-0.33)	-	-	7	0.44 (0.21-0.92)	8	0.56 (0.28-1.12)	-	-	2	0.17 (0.04-0.67)	6	0.65 (0.29-1.45)	10	2.30 (1.24-4.29)	4	1.00 (0.38-2.68)	3	0.98 (0.32-3.05)	-	-	-	-	-	-	-	-	-	-	-	-
ATOVAQUONE	P01	P01AX06	94	4.92 (4.00-6.03)	20	4.50 (2.90-6.98)	35	8.64 (6.19-12.06)	9	3.34 (1.74-6.42)	6	3.22 (1.45-7.18)	4	2.25 (0.84-6.00)	5	3.16 (1.31-7.60)	9	6.56 (3.41-12.62)	3	2.26 (0.73-7.02)	6	5.88 (2.64-13.10)	2	4.13 (1.03-16.54)	4	9.06 (3.40-24.19)	1	2.95 (0.41-20.94)	-	-	-	-	1	20.73 (2.90-147.97)	-	-	-	-	-	-
ACITRETIN	D05	D05BB02	93	5.92 (4.81-7.27)	7	1.90 (0.90-3.98)	5	1.48 (0.62-3.56)	15	6.75 (4.07-11.22)	2	1.30 (0.32-5.19)	2	1.36 (0.34-5.44)	40	31.12 (22.76-42.56)	10	8.83 (4.74-16.43)	7	6.40 (3.05-13.44)	7	8.30 (3.95-17.45)	3	7.51 (2.42-23.31)	27	75.60 (51.61-110.76)	1	3.57 (0.50-25.34)	-	-	-	-	-	-	-	-	-	-	-	-
DEFLAZACORT	H02	H02AB13	93	3.55 (2.89-4.36)	19	3.14 (2.00-4.93)	34	6.16 (4.40-8.64)	30	8.24 (5.75-11.80)	4	1.58 (0.59-4.21)	5	2.07 (0.86-4.98)	4	1.86 (0.70-4.96)	3	1.60 (0.52-4.98)	-	-	3	2.16 (0.70-6.70)	1	1.52 (0.21-10.80)	1	1.66 (0.23-11.82)	4	8.70 (3.26-23.22)	5	20.77 (8.61-50.07)	-	-	-	-	-	-	-	-	-	-
OXYCODONE HYDROCHLORIDE AND ACETAMINOPHEN	N02	N02AJ17	93	0.25 (0.20-0.30)	35	0.41 (0.29-0.57)	6	0.08 (0.03-0.17)	11	0.21 (0.12-0.38)	1	0.03 (0.00-0.20)	9	0.26 (0.14-0.51)	6	0.20 (0.09-0.44)	4	0.15 (0.06-0.41)	5	0.20 (0.08-0.47)	13	0.67 (0.39-1.15)	10	1.08 (0.58-2.02)	-	-	2	0.31 (0.08-1.23)	-	-	-	-	-	-	-	-	-	-	-	-
REGORAFENIB	L01	L01XE21	92	2.04 (1.66-2.50)	23	2.22 (1.47-3.34)	8	0.84 (0.42-1.68)	4	0.64 (0.24-1.70)	19	4.40 (2.80-6.91)	23	5.59 (3.71-8.42)	5	1.36 (0.56-3.26)	-	-	7	2.27 (1.08-4.77)	1	0.42 (0.06-2.98)	4	3.56 (1.33-9.49)	2	1.95 (0.49-7.79)	1	1.27 (0.18-9.01)	-	-	-	-	-	-	-	-	-	-	-	-
THEOPHYLLINE	R03	R03DA04	92	1.89 (1.54-2.32)	35	3.14 (2.25-4.37)	4	0.39 (0.15-1.04)	47	7.00 (5.25-9.33)	4	0.86 (0.32-2.28)	3	0.67 (0.22-2.08)	5	1.26 (0.52-3.03)	7	2.03 (0.97-4.26)	3	0.90 (0.29-2.80)	1	0.39 (0.05-2.77)	1	0.82 (0.12-5.85)	1	0.90 (0.13-6.40)	-	-	-	-	-	-	-	-	-	-	-	-	-	-
SULFADIAZINE	J01	J01EC02	91	16.35 (13.19-20.26)	20	14.76 (9.48-22.98)	23	18.60 (12.30-28.11)	38	47.29 (34.20-65.39)	4	6.97 (2.61-18.62)	-	-	7	14.41 (6.85-30.30)	-	-	1	2.44 (0.34-17.35)	3	9.53 (3.07-29.60)	1	6.69 (0.94-47.59)	5	36.86 (15.29-88.84)	-	-	-	-	-	-	-	-	-	-	-	-	-	-
STAVUDINE	J05	J05AF04	91	3.73 (3.03-4.59)	61	10.94 (8.49-14.09)	8	1.54 (0.77-3.09)	25	7.35 (4.96-10.90)	2	0.85 (0.21-3.38)	3	1.33 (0.43-4.13)	5	2.49 (1.04-5.99)	1	0.57 (0.08-4.07)	1	0.59 (0.08-4.22)	5	3.86 (1.61-9.29)	-	-	-	-	-	-	3	13.31 (4.28-41.40)	-	-	1	16.36 (2.29-116.76)	-	-	-	-	-	-
MOMETASONE FUROATE	R01	R01AD09	91	0.53 (0.44-0.66)	16	0.41 (0.25-0.67)	9	0.25 (0.13-0.49)	7	0.30 (0.14-0.63)	8	0.49 (0.25-0.99)	15	0.97 (0.58-1.61)	15	1.09 (0.66-1.81)	6	0.50 (0.23-1.12)	13	1.13 (0.65-1.95)	6	0.68 (0.30-1.50)	2	0.48 (0.12-1.90)	5	1.30 (0.54-3.13)	5	1.70 (0.71-4.09)	1	0.64 (0.09-4.58)	-	-	-	-	-	-	-	-	-	-
ACETAZOLAMIDE SODIUM	S01	S01EC01	91	5.17 (4.20-6.37)	19	4.64 (2.95-7.28)	25	6.68 (4.50-9.90)	23	9.31 (6.17-14.03)	2	1.16 (0.29-4.65)	2	1.22 (0.30-4.88)	2	1.37 (0.34-5.48)	16	12.69 (7.76-20.75)	3	2.45 (0.79-7.61)	1	1.06 (0.15-7.53)	1	2.24 (0.32-15.91)	-	-	12	38.79 (21.95-68.54)	-	-	-	-	-	-	-	-	-	-	-	-
MESALAMINE	A07	A07EC02	90	0.51 (0.41-0.62)	17	0.42 (0.26-0.67)	15	0.40 (0.24-0.67)	5	0.20 (0.08-0.49)	16	0.95 (0.58-1.54)	9	0.56 (0.29-1.07)	9	0.62 (0.32-1.20)	7	0.56 (0.27-1.17)	3	0.25 (0.08-0.77)	3	0.32 (0.10-1.00)	11	2.51 (1.39-4.54)	3	0.75 (0.24-2.32)	3	0.97 (0.31-3.02)	2	1.23 (0.31-4.95)	-	-	-	-	-	-	-	-	-	-
TICAGRELOR	B01	B01AC24	90	0.73 (0.59-0.89)	20	0.71 (0.46-1.10)	38	1.47 (1.07-2.02)	11	0.64 (0.36-1.16)	11	0.93 (0.52-1.69)	11	0.98 (0.54-1.77)	3	0.30 (0.10-0.93)	3	0.34 (0.11-1.07)	-	-	5	0.77 (0.32-1.86)	4	1.31 (0.49-3.49)	2	0.71 (0.18-2.86)	2	0.93 (0.23-3.73)	-	-	-	-	-	-	-	-	-	-	-	-
METHADONE	N07	N07BC02	90	0.48 (0.39-0.59)	33	0.78 (0.55-1.09)	18	0.46 (0.29-0.73)	23	0.90 (0.60-1.35)	5	0.28 (0.12-0.68)	4	0.24 (0.09-0.63)	4	0.27 (0.10-0.71)	-	-	1	0.08 (0.01-0.56)	4	0.41 (0.15-1.10)	4	0.87 (0.33-2.32)	2	0.48 (0.12-1.90)	-	-	1	0.59 (0.08-4.19)	-	-	-	-	-	-	-	-	-	-
ALUMINUM HYDROXIDE AND MAGNESIUM CARBONATE	A02	A02AD03	89	3.30 (2.67-4.06)	6	0.96 (0.43-2.14)	21	3.68 (2.40-5.65)	15	3.98 (2.40-6.61)	14	5.38 (3.18-9.10)	1	0.40 (0.06-2.85)	3	1.35 (0.44-4.19)	9	4.68 (2.43-9.00)	13	7.02 (4.07-12.11)	6	4.20 (1.88-9.35)	1	1.47 (0.21-10.47)	-	-	3	6.32 (2.04-19.64)	1	4.00 (0.56-28.47)	-	-	-	-	-	-	-	-	-	-
PANCRELIPASE	A09	A09AA02	89	0.80 (0.65-0.98)	13	0.51 (0.30-0.88)	15	0.64 (0.39-1.06)	31	2.01 (1.41-2.86)	8	0.75 (0.38-1.50)	7	0.69 (0.33-1.44)	-	-	3	0.38 (0.12-1.18)	5	0.66 (0.27-1.58)	9	1.54 (0.80-2.96)	3	1.08 (0.35-3.36)	-	-	2	1.03 (0.26-4.13)	1	0.98 (0.14-6.97)	-	-	1	3.62 (0.51-25.85)	-	-	-	-	-	-
TRIAMCINOLONE ACETONIDE	H02	H02AB08	89	0.88 (0.71-1.08)	19	0.82 (0.52-1.28)	4	0.19 (0.07-0.50)	9	0.64 (0.33-1.23)	5	0.52 (0.21-1.24)	29	3.15 (2.19-4.54)	7	0.85 (0.41-1.78)	4	0.56 (0.21-1.49)	3	0.43 (0.14-1.35)	3	0.56 (0.18-1.75)	6	2.39 (1.07-5.33)	3	1.31 (0.42-4.05)	2	1.13 (0.28-4.54)	3	3.24 (1.04-10.08)	-	-	1	3.99 (0.56-28.45)	-	-	-	-	-	-
ETHAMBUTOL HYDROCHLORIDE	J04	J04AK02	89	8.86 (7.17-10.97)	12	5.04 (2.86-8.89)	27	12.49 (8.54-18.27)	19	13.26 (8.44-20.84)	18	18.21 (11.44-28.98)	2	2.10 (0.52-8.39)	9	10.65 (5.53-20.51)	3	4.07 (1.31-12.64)	5	7.05 (2.93-16.95)	1	1.82 (0.26-12.96)	1	3.85 (0.54-27.38)	1	4.22 (0.59-29.98)	-	-	-	-	-	-	-	-	-	-	-	-	-	-
BASILIXIMAB	L04	L04AC02	89	2.19 (1.77-2.69)	6	0.64 (0.29-1.42)	9	1.05 (0.55-2.02)	6	1.06 (0.48-2.36)	-	-	1	0.27 (0.04-1.90)	10	3.01 (1.62-5.61)	-	-	6	2.16 (0.97-4.80)	50	23.72 (17.93-31.37)	3	2.96 (0.95-9.17)	2	2.16 (0.54-8.63)	-	-	3	8.04 (2.59-24.99)	-	-	-	-	-	-	-	-	-	-
ATROPINE SULFATE	A03	A03BA01	88	2.29 (1.86-2.83)	18	2.04 (1.28-3.24)	18	2.23 (1.40-3.54)	24	4.51 (3.02-6.74)	17	4.63 (2.87-7.45)	5	1.42 (0.59-3.42)	10	3.20 (1.72-5.95)	12	4.42 (2.51-7.79)	2	0.76 (0.19-3.05)	2	0.99 (0.25-3.95)	-	-	4	4.58 (1.72-12.22)	-	-	-	-	-	-	-	-	-	-	-	-	-	-
NATALIZUMAB	L04	L04AA23	87	0.10 (0.08-0.12)	11	0.05 (0.03-0.10)	9	0.05 (0.02-0.09)	2	0.02 (0.00-0.06)	3	0.04 (0.01-0.11)	5	0.06 (0.03-0.15)	2	0.03 (0.01-0.11)	-	-	27	0.45 (0.31-0.65)	17	0.36 (0.23-0.59)	10	0.45 (0.24-0.84)	-	-	2	0.13 (0.03-0.52)	1	0.12 (0.02-0.87)	-	-	-	-	-	-	-	-	-	-
MODAFINIL	N06	N06BA07	87	0.61 (0.49-0.75)	51	1.56 (1.19-2.06)	4	0.13 (0.05-0.36)	13	0.66 (0.38-1.13)	-	-	13	1.00 (0.58-1.72)	2	0.17 (0.04-0.69)	-	-	6	0.62 (0.28-1.37)	7	0.94 (0.45-1.96)	3	0.85 (0.27-2.63)	-	-	2	0.80 (0.20-3.22)	1	0.77 (0.11-5.44)	-	-	-	-	-	-	-	-	-	-
RIVASTIGMINE	N06	N06DA03	87	1.17 (0.95-1.45)	15	0.88 (0.53-1.46)	1	0.06 (0.01-0.45)	4	0.39 (0.15-1.04)	23	3.25 (2.16-4.90)	8	1.18 (0.59-2.36)	6	0.99 (0.45-2.21)	7	1.34 (0.64-2.80)	23	4.57 (3.03-6.89)	5	1.28 (0.53-3.09)	3	1.63 (0.52-5.05)	2	1.19 (0.30-4.75)	1	0.77 (0.11-5.49)	-	-	-	-	-	-	-	-	-	-	-	-
TESTOSTERONE	G03	G03BA03	86	0.38 (0.31-0.47)	41	0.79 (0.58-1.07)	6	0.13 (0.06-0.28)	4	0.13 (0.05-0.34)	1	0.05 (0.01-0.33)	5	0.24 (0.10-0.58)	2	0.11 (0.03-0.43)	19	1.19 (0.76-1.87)	4	0.26 (0.10-0.69)	1	0.08 (0.01-0.60)	6	1.07 (0.48-2.38)	-	-	-	-	-	-	-	-	-	-	-	-	-	-	-	-
IFOSFAMIDE	L01	L01AA06	86	1.26 (1.02-1.56)	4	0.26 (0.10-0.68)	1	0.07 (0.01-0.49)	18	1.90 (1.20-3.02)	11	1.69 (0.93-3.04)	9	1.44 (0.75-2.78)	3	0.54 (0.17-1.67)	-	-	15	3.23 (1.95-5.37)	19	5.33 (3.39-8.36)	6	3.54 (1.59-7.90)	-	-	1	0.84 (0.12-5.97)	5	8.04 (3.34-19.39)	-	-	-	-	-	-	-	-	-	-
TRIAZOLAM	N05	N05CD05	85	2.17 (1.75-2.68)	23	2.55 (1.70-3.85)	10	1.21 (0.65-2.25)	14	2.57 (1.52-4.34)	17	4.53 (2.81-7.29)	15	4.18 (2.52-6.94)	11	3.44 (1.90-6.22)	1	0.36 (0.05-2.55)	4	1.49 (0.56-3.98)	4	1.94 (0.73-5.16)	1	1.02 (0.14-7.25)	1	1.12 (0.16-7.94)	1	1.46 (0.21-10.35)	6	16.77 (7.50-37.46)	2	10.91 (2.72-43.80)	-	-	-	-	-	-	-	-
CIMETIDINE	A02	A02BA01	84	2.00 (1.61-2.48)	13	1.35 (0.78-2.32)	4	0.45 (0.17-1.20)	36	6.21 (4.47-8.62)	12	2.98 (1.69-5.26)	11	2.86 (1.59-5.18)	2	0.58 (0.15-2.33)	3	1.01 (0.32-3.13)	9	3.14 (1.63-6.05)	4	1.81 (0.68-4.83)	2	1.91 (0.48-7.65)	-	-	-	-	-	-	-	-	-	-	-	-	-	-	-	-
CLOMIPRAMINE	N06	N06AA04	84	3.72 (3.00-4.62)	14	2.68 (1.58-4.53)	14	2.93 (1.73-4.95)	17	5.39 (3.35-8.68)	29	13.39 (9.29-19.31)	4	1.92 (0.72-5.11)	13	7.03 (4.07-12.12)	3	1.86 (0.60-5.77)	3	1.93 (0.62-5.98)	1	0.83 (0.12-5.92)	-	-	6	11.61 (5.21-25.90)	-	-	2	9.58 (2.39-38.39)	1	9.38 (1.32-66.77)	-	-	-	-	-	-	-	-
VALGANCICLOVIR	J05	J05AB14	83	1.37 (1.10-1.70)	14	1.01 (0.60-1.70)	19	1.49 (0.95-2.34)	17	2.02 (1.26-3.26)	7	1.21 (0.57-2.53)	4	0.72 (0.27-1.92)	9	1.83 (0.95-3.51)	-	-	4	0.97 (0.36-2.58)	13	4.09 (2.37-7.06)	2	1.33 (0.33-5.31)	3	2.18 (0.70-6.76)	1	0.95 (0.13-6.72)	-	-	-	-	-	-	-	-	-	-	-	-
CLADRIBINE	L01	L01BB04	83	4.32 (3.47-5.37)	1	0.22 (0.03-1.58)	41	10.13 (7.44-13.78)	-	-	26	14.05 (9.55-20.68)	-	-	1	0.63 (0.09-4.47)	18	13.14 (8.27-20.90)	-	-	5	4.89 (2.03-11.75)	-	-	-	-	2	5.89 (1.47-23.57)	-	-	-	-	-	-	-	-	-	-	-	-
BETAMETHASONE DIPROPIONATE	D07	D07CC01	82	2.93 (2.36-3.65)	33	5.14 (3.65-7.24)	1	0.17 (0.02-1.20)	6	1.54 (0.69-3.42)	5	1.86 (0.77-4.46)	11	4.28 (2.37-7.74)	14	6.13 (3.63-10.37)	5	2.51 (1.05-6.04)	4	2.08 (0.78-5.56)	1	0.68 (0.10-4.80)	3	4.29 (1.38-13.31)	8	12.57 (6.27-25.18)	2	4.08 (1.02-16.32)	1	3.88 (0.55-27.56)	-	-	-	-	-	-	-	-	-	-
BUSULFAN	L01	L01AB01	82	1.25 (1.01-1.55)	18	1.20 (0.76-1.90)	-	-	31	3.43 (2.41-4.88)	13	2.08 (1.21-3.58)	2	0.33 (0.08-1.34)	5	0.94 (0.39-2.26)	-	-	14	3.15 (1.86-5.32)	4	1.16 (0.44-3.10)	5	3.08 (1.28-7.40)	3	2.02 (0.65-6.27)	-	-	2	3.34 (0.83-13.38)	-	-	-	-	-	-	-	-	-	-
PROCHLORPERAZINE	N05	N05AB04	82	0.65 (0.52-0.80)	23	0.80 (0.53-1.20)	10	0.38 (0.20-0.70)	19	1.09 (0.69-1.71)	1	0.08 (0.01-0.59)	7	0.61 (0.29-1.28)	6	0.59 (0.26-1.30)	4	0.45 (0.17-1.20)	10	1.17 (0.63-2.17)	5	0.76 (0.31-1.82)	4	1.28 (0.48-3.41)	2	0.70 (0.17-2.80)	1	0.46 (0.06-3.24)	1	0.87 (0.12-6.16)	-	-	1	3.20 (0.45-22.86)	-	-	-	-	-	-
TRANEXAMIC ACID	B02	B02AA02	81	3.06 (2.45-3.81)	30	4.92 (3.44-7.05)	15	2.68 (1.61-4.45)	18	4.87 (3.07-7.75)	4	1.56 (0.59-4.17)	6	2.46 (1.10-5.48)	3	1.38 (0.44-4.28)	3	1.59 (0.51-4.93)	5	2.75 (1.14-6.60)	1	0.71 (0.10-5.05)	1	1.50 (0.21-10.68)	1	1.65 (0.23-11.70)	4	8.61 (3.22-22.98)	2	8.18 (2.04-32.78)	-	-	-	-	-	-	-	-	-	-
ALBUMIN HUMAN	B05	B05AA01	81	7.14 (5.72-8.91)	35	13.27 (9.50-18.54)	7	2.86 (1.36-6.00)	25	15.62 (10.52-23.17)	4	3.58 (1.34-9.55)	2	1.87 (0.47-7.49)	2	2.10 (0.53-8.42)	1	1.21 (0.17-8.59)	1	1.25 (0.18-8.91)	11	18.04 (9.97-32.65)	-	-	-	-	-	-	-	-	3	55.33 (17.75-172.50)	-	-	-	-	-	-	-	-
FESOTERODINE FUMARATE	G04	G04BD11	81	0.63 (0.51-0.79)	20	0.68 (0.44-1.06)	7	0.26 (0.12-0.55)	7	0.40 (0.19-0.83)	6	0.49 (0.22-1.09)	25	2.15 (1.45-3.18)	4	0.38 (0.14-1.03)	5	0.55 (0.23-1.33)	4	0.46 (0.17-1.22)	2	0.30 (0.07-1.19)	2	0.63 (0.16-2.52)	2	0.69 (0.17-2.76)	3	1.35 (0.43-4.19)	1	0.85 (0.12-6.08)	-	-	-	-	-	-	-	-	-	-
EMTRICITABINE	J05	J05AF09	81	2.69 (2.16-3.34)	20	2.88 (1.86-4.47)	29	4.57 (3.17-6.59)	2	0.47 (0.12-1.90)	10	3.45 (1.85-6.42)	2	0.72 (0.18-2.88)	11	4.47 (2.47-8.07)	2	0.93 (0.23-3.73)	1	0.48 (0.07-3.43)	-	-	3	3.98 (1.28-12.35)	2	2.90 (0.73-11.62)	2	3.78 (0.95-15.15)	3	10.83 (3.48-33.66)	-	-	-	-	-	-	-	-	-	-
AMITRIPTYLINE HYDROCHLORIDE	N06	N06AA09	81	2.00 (1.60-2.49)	7	0.75 (0.36-1.57)	16	1.88 (1.15-3.07)	14	2.49 (1.47-4.20)	2	0.51 (0.13-2.05)	10	2.70 (1.45-5.02)	8	2.42 (1.21-4.85)	1	0.35 (0.05-2.47)	18	6.53 (4.11-10.37)	1	0.47 (0.07-3.32)	1	0.99 (0.14-7.02)	2	2.17 (0.54-8.67)	5	7.08 (2.94-17.04)	1	2.69 (0.38-19.09)	-	-	-	-	-	-	-	-	-	-
SEVELAMER	V03	V03AE02	80	1.03 (0.83-1.29)	7	0.39 (0.19-0.83)	14	0.86 (0.51-1.46)	12	1.12 (0.64-1.97)	8	1.08 (0.54-2.16)	5	0.71 (0.29-1.70)	11	1.75 (0.97-3.16)	4	0.73 (0.27-1.95)	5	0.95 (0.39-2.28)	11	2.71 (1.50-4.91)	11	5.75 (3.18-10.40)	1	0.57 (0.08-4.04)	1	0.74 (0.10-5.27)	-	-	-	-	-	-	-	-	-	-	-	-
BISACODYL	A06	A06AB02	79	1.59 (1.27-1.98)	40	3.52 (2.58-4.81)	11	1.05 (0.58-1.90)	22	3.20 (2.11-4.87)	-	-	3	0.66 (0.21-2.05)	3	0.74 (0.24-2.30)	2	0.57 (0.14-2.28)	9	2.66 (1.38-5.12)	6	2.30 (1.03-5.12)	3	2.43 (0.78-7.54)	-	-	1	1.15 (0.16-8.20)	1	2.20 (0.31-15.61)	2	8.64 (2.15-34.68)	1	8.12 (1.14-57.95)	-	-	-	-	-	-
IVERMECTIN	P02	P02CF01	79	3.73 (2.99-4.67)	24	4.91 (3.29-7.34)	21	4.69 (3.06-7.21)	29	9.85 (6.83-14.20)	4	1.95 (0.73-5.21)	6	3.07 (1.38-6.84)	8	4.60 (2.30-9.22)	1	0.66 (0.09-4.69)	6	4.12 (1.85-9.18)	-	-	2	3.76 (0.94-15.05)	-	-	2	5.37 (1.34-21.49)	-	-	-	-	-	-	-	-	-	-	-	-
TADALAFIL	G04	G04BE08	78	0.20 (0.16-0.25)	22	0.25 (0.16-0.38)	6	0.07 (0.03-0.17)	-	-	10	0.27 (0.15-0.51)	12	0.34 (0.19-0.60)	10	0.32 (0.17-0.60)	3	0.11 (0.04-0.34)	8	0.31 (0.15-0.61)	4	0.20 (0.07-0.53)	5	0.53 (0.22-1.27)	1	0.11 (0.02-0.82)	3	0.45 (0.14-1.40)	2	0.57 (0.14-2.29)	-	-	-	-	-	-	-	-	-	-
CEFDINIR	J01	J01DD15	78	2.72 (2.18-3.41)	33	5.02 (3.57-7.08)	9	1.49 (0.77-2.86)	9	2.25 (1.17-4.34)	3	1.09 (0.35-3.37)	13	4.95 (2.87-8.54)	2	0.85 (0.21-3.41)	10	4.92 (2.65-9.16)	2	1.02 (0.25-4.07)	2	1.32 (0.33-5.29)	-	-	-	-	-	-	-	-	-	-	-	-	-	-	-	-	-	-
SOFOSBUVIR	J05	J05AX15	77	0.75 (0.60-0.94)	8	0.34 (0.17-0.68)	9	0.42 (0.22-0.81)	2	0.14 (0.04-0.57)	14	1.44 (0.85-2.43)	14	1.51 (0.89-2.54)	12	1.45 (0.82-2.55)	2	0.28 (0.07-1.11)	13	1.88 (1.09-3.23)	4	0.75 (0.28-1.99)	1	0.39 (0.06-2.80)	2	0.86 (0.22-3.46)	1	0.56 (0.08-4.00)	-	-	-	-	-	-	-	-	-	-	-	-
FLUTICASONE PROPIONATE AND SALMETEROL	R03	R03AK06	77	0.18 (0.14-0.22)	24	0.24 (0.16-0.36)	5	0.05 (0.02-0.13)	6	0.10 (0.04-0.22)	-	-	7	0.18 (0.08-0.37)	7	0.20 (0.09-0.42)	-	-	14	0.48 (0.28-0.80)	7	0.31 (0.15-0.65)	11	1.03 (0.57-1.86)	1	0.10 (0.01-0.72)	-	-	1	0.25 (0.04-1.79)	-	-	-	-	-	-	-	-	-	-
CLOTRIMAZOL	A01	A01AB18	76	1.80 (1.44-2.26)	38	3.94 (2.86-5.42)	7	0.79 (0.38-1.65)	23	3.93 (2.61-5.93)	-	-	5	1.29 (0.54-3.11)	2	0.58 (0.15-2.32)	2	0.67 (0.17-2.67)	7	2.43 (1.16-5.10)	4	1.80 (0.68-4.80)	10	9.56 (5.13-17.80)	-	-	2	2.71 (0.68-10.87)	-	-	-	-	-	-	-	-	-	-	-	-
AZACITIDINE	L01	L01BC07	76	0.90 (0.72-1.13)	3	0.15 (0.05-0.48)	-	-	-	-	8	0.99 (0.50-1.99)	20	2.60 (1.68-4.04)	18	2.63 (1.66-4.18)	-	-	4	0.70 (0.26-1.86)	22	5.00 (3.29-7.60)	1	0.48 (0.07-3.39)	12	6.31 (3.58-11.14)	2	1.36 (0.34-5.45)	-	-	-	-	-	-	-	-	-	-	-	-
IXAZOMIB	L01	L01XX50	76	0.68 (0.54-0.85)	8	0.31 (0.16-0.63)	11	0.47 (0.26-0.85)	6	0.39 (0.17-0.87)	21	1.98 (1.29-3.04)	17	1.68 (1.04-2.70)	6	0.66 (0.30-1.48)	1	0.13 (0.02-0.90)	-	-	-	-	2	0.72 (0.18-2.90)	5	1.99 (0.83-4.78)	4	2.07 (0.78-5.52)	-	-	-	-	-	-	-	-	-	-	-	-
INTERFERON BETA-1B	L03	L03AB08	76	0.67 (0.53-0.83)	8	0.31 (0.15-0.61)	1	0.04 (0.01-0.30)	-	-	-	-	1	0.10 (0.01-0.68)	4	0.43 (0.16-1.15)	-	-	7	0.90 (0.43-1.90)	47	7.97 (5.98-10.63)	4	1.42 (0.53-3.78)	-	-	4	2.02 (0.76-5.40)	1	0.96 (0.14-6.83)	-	-	-	-	-	-	-	-	-	-
FELODIPINE	C08	C08CA02	75	1.60 (1.27-2.00)	16	1.49 (0.91-2.43)	12	1.22 (0.69-2.14)	11	1.69 (0.93-3.05)	5	1.11 (0.46-2.67)	4	0.93 (0.35-2.48)	8	2.09 (1.05-4.19)	3	0.90 (0.29-2.80)	12	3.76 (2.13-6.62)	2	0.81 (0.20-3.24)	2	1.71 (0.43-6.85)	1	0.94 (0.13-6.65)	6	7.36 (3.30-16.41)	-	-	-	-	-	-	-	-	-	-	-	-
TIZANIDINE	M03	M03BX02	75	0.50 (0.40-0.63)	21	0.61 (0.40-0.94)	21	0.67 (0.44-1.03)	2	0.10 (0.02-0.39)	1	0.07 (0.01-0.50)	6	0.44 (0.20-0.98)	11	0.91 (0.50-1.64)	1	0.09 (0.01-0.67)	6	0.59 (0.26-1.31)	4	0.51 (0.19-1.36)	6	1.62 (0.73-3.61)	8	2.36 (1.18-4.74)	4	1.54 (0.58-4.10)	-	-	1	1.43 (0.20-10.19)	-	-	-	-	-	-	-	-
CLOZAPINE	N05	N05AH02	75	0.19 (0.15-0.23)	5	0.05 (0.02-0.13)	30	0.36 (0.25-0.51)	20	0.36 (0.23-0.56)	4	0.10 (0.04-0.28)	5	0.14 (0.06-0.33)	-	-	-	-	7	0.26 (0.12-0.54)	5	0.24 (0.10-0.57)	1	0.10 (0.01-0.72)	-	-	-	-	-	-	-	-	-	-	-	-	-	-	-	-
DOBUTAMINE	C01	C01CA07	75	4.91 (3.90-6.17)	5	1.40 (0.58-3.37)	13	3.99 (2.31-6.88)	52	24.61 (18.70-32.40)	3	2.01 (0.65-6.25)	-	-	2	1.58 (0.39-6.32)	3	2.73 (0.88-8.47)	-	-	-	-	-	-	-	-	-	-	-	-	-	-	-	-	-	-	-	-	-	-
PALONOSETRON	A04	A04AA05	74	1.52 (1.21-1.91)	18	1.61 (1.01-2.56)	5	0.49 (0.20-1.17)	19	2.82 (1.79-4.42)	2	0.43 (0.11-1.71)	19	4.28 (2.73-6.71)	6	1.51 (0.68-3.37)	1	0.29 (0.04-2.06)	2	0.60 (0.15-2.40)	8	3.13 (1.56-6.26)	3	2.47 (0.80-7.68)	4	3.62 (1.36-9.65)	-	-	-	-	-	-	-	-	-	-	-	-	-	-
METOLAZONE	C03	C03BA08	74	1.62 (1.29-2.04)	8	0.76 (0.38-1.53)	11	1.15 (0.63-2.07)	22	3.48 (2.29-5.29)	1	0.23 (0.03-1.62)	9	2.16 (1.12-4.15)	21	5.67 (3.69-8.71)	4	1.24 (0.46-3.30)	3	0.96 (0.31-2.99)	8	3.34 (1.67-6.68)	1	0.88 (0.12-6.25)	1	0.96 (0.14-6.84)	6	7.56 (3.39-16.87)	-	-	-	-	-	-	-	-	5	201.94 (79.88-510.55)	-	-
EPLERENONE	C03	C03DA04	74	1.82 (1.44-2.28)	2	0.21 (0.05-0.85)	24	2.81 (1.88-4.19)	10	1.77 (0.95-3.29)	6	1.54 (0.69-3.42)	2	0.54 (0.13-2.14)	18	5.44 (3.42-8.65)	2	0.69 (0.17-2.77)	3	1.08 (0.35-3.34)	1	0.47 (0.07-3.31)	-	-	5	5.41 (2.25-13.01)	4	5.64 (2.11-15.04)	-	-	-	-	-	-	-	-	5	226.16 (89.45-571.78)	-	-
CLOBETASOL PROPIONATE	D07	D07AD01	74	2.37 (1.88-2.98)	4	0.56 (0.21-1.48)	18	2.74 (1.72-4.35)	3	0.69 (0.22-2.14)	6	2.00 (0.90-4.45)	3	1.05 (0.34-3.25)	13	5.11 (2.96-8.81)	3	1.35 (0.44-4.20)	17	7.99 (4.96-12.88)	2	1.21 (0.30-4.86)	5	6.43 (2.67-15.46)	5	7.04 (2.92-16.94)	1	1.83 (0.26-13.00)	4	13.99 (5.23-37.39)	-	-	-	-	-	-	-	-	-	-
CEFOXITIN	J01	J01DC01	74	17.16 (13.52-21.78)	3	2.80 (0.90-8.71)	57	62.24 (47.57-81.45)	5	7.75 (3.22-18.68)	2	4.48 (1.12-17.93)	3	7.04 (2.27-21.89)	2	5.27 (1.32-21.10)	4	12.16 (4.55-32.49)	-	-	-	-	-	-	-	-	-	-	-	-	-	-	-	-	-	-	-	-	-	-
STREPTOMYCIN	J01	J01GA01	74	15.71 (12.39-19.92)	7	6.06 (2.88-12.74)	47	46.51 (34.67-62.39)	14	20.21 (11.92-34.28)	2	4.13 (1.03-16.53)	1	2.16 (0.30-15.35)	5	12.19 (5.06-29.35)	8	22.53 (11.23-45.21)	2	5.80 (1.45-23.22)	3	11.30 (3.64-35.12)	-	-	1	8.69 (1.22-61.80)	-	-	2	43.22 (10.77-173.42)	-	-	-	-	-	-	-	-	-	-
DARATUMUMAB	L01	L01XC24	74	0.79 (0.63-0.99)	7	0.33 (0.16-0.68)	38	1.94 (1.41-2.66)	1	0.08 (0.01-0.55)	15	1.68 (1.01-2.78)	-	-	13	1.71 (0.99-2.95)	-	-	2	0.31 (0.08-1.25)	-	-	2	0.86 (0.21-3.44)	13	6.15 (3.57-10.62)	-	-	-	-	-	-	-	-	-	-	5	98.53 (38.98-249.08)	3	620.69 (138.90-2773.54)
ENZALUTAMIDE	L02	L02BB04	74	0.29 (0.23-0.36)	26	0.44 (0.30-0.65)	6	0.11 (0.05-0.25)	2	0.06 (0.01-0.23)	10	0.41 (0.22-0.76)	15	0.64 (0.39-1.07)	7	0.34 (0.16-0.71)	3	0.17 (0.05-0.52)	2	0.12 (0.03-0.46)	-	-	5	0.79 (0.33-1.90)	4	0.69 (0.26-1.84)	-	-	-	-	-	-	1	1.58 (0.22-11.30)	-	-	1	6.61 (0.91-47.91)	-	-
TERIFLUNOMIDE	L04	L04AA31	74	0.39 (0.31-0.50)	21	0.49 (0.32-0.75)	5	0.13 (0.05-0.31)	8	0.31 (0.15-0.62)	8	0.45 (0.22-0.90)	13	0.76 (0.44-1.32)	4	0.26 (0.10-0.70)	2	0.15 (0.04-0.61)	6	0.47 (0.21-1.05)	6	0.61 (0.28-1.37)	6	1.30 (0.58-2.89)	2	0.47 (0.12-1.89)	1	0.31 (0.04-2.19)	-	-	-	-	-	-	-	-	-	-	-	-
INSULIN ASPART	A10	A10AD05	73	0.29 (0.23-0.36)	16	0.28 (0.17-0.45)	3	0.06 (0.02-0.17)	11	0.31 (0.17-0.57)	4	0.17 (0.06-0.44)	10	0.43 (0.23-0.80)	6	0.29 (0.13-0.65)	2	0.11 (0.03-0.45)	9	0.52 (0.27-1.00)	13	0.98 (0.57-1.69)	4	0.64 (0.24-1.70)	-	-	2	0.45 (0.11-1.82)	1	0.43 (0.06-3.07)	-	-	-	-	-	-	-	-	-	-
TERIPARATIDE	H05	H05AA02	73	0.13 (0.10-0.16)	17	0.13 (0.08-0.21)	12	0.10 (0.06-0.18)	5	0.06 (0.03-0.15)	3	0.06 (0.02-0.17)	4	0.08 (0.03-0.21)	11	0.24 (0.13-0.44)	-	-	7	0.18 (0.09-0.39)	7	0.24 (0.11-0.50)	5	0.36 (0.15-0.87)	-	-	-	-	1	0.19 (0.03-1.39)	1	0.38 (0.05-2.72)	-	-	-	-	-	-	-	-
BICALUTAMIDE	L02	L02BB03	73	1.14 (0.91-1.44)	17	1.16 (0.72-1.87)	5	0.37 (0.16-0.90)	6	0.68 (0.30-1.51)	15	2.47 (1.49-4.09)	8	1.38 (0.69-2.75)	9	1.74 (0.90-3.34)	-	-	3	0.69 (0.22-2.14)	2	0.60 (0.15-2.39)	6	3.80 (1.70-8.47)	-	-	7	6.34 (3.01-13.32)	-	-	-	-	-	-	-	-	1	26.46 (3.65-191.87)	-	-
KETOCONAZOLE	J02	J02AB02	72	1.31 (1.04-1.66)	18	1.43 (0.90-2.28)	7	0.61 (0.29-1.28)	21	2.77 (1.81-4.26)	6	1.15 (0.51-2.55)	11	2.20 (1.22-3.98)	7	1.57 (0.75-3.30)	5	1.29 (0.54-3.11)	3	0.80 (0.26-2.49)	-	-	3	2.21 (0.71-6.85)	-	-	-	-	-	-	-	-	-	-	-	-	-	-	-	-
QUININE	P01	P01BC01	72	1.84 (1.45-2.31)	21	2.33 (1.52-3.58)	-	-	22	4.05 (2.66-6.16)	3	0.80 (0.26-2.47)	7	1.95 (0.93-4.09)	9	2.82 (1.47-5.42)	2	0.72 (0.18-2.88)	3	1.12 (0.36-3.47)	8	3.88 (1.94-7.77)	2	2.05 (0.51-8.19)	-	-	-	-	1	2.78 (0.39-19.75)	-	-	-	-	-	-	-	-	-	-
SITAGLIPTIN AND METFORMIN HYDROCHLORIDE	A10	A10BD07	71	0.74 (0.58-0.93)	15	0.68 (0.41-1.13)	7	0.35 (0.17-0.73)	3	0.23 (0.07-0.70)	16	1.75 (1.07-2.86)	3	0.34 (0.11-1.06)	4	0.51 (0.19-1.37)	2	0.30 (0.07-1.18)	16	2.46 (1.51-4.02)	3	0.60 (0.19-1.85)	2	0.84 (0.21-3.36)	-	-	2	1.20 (0.30-4.80)	-	-	-	-	-	-	-	-	-	-	-	-
PENICILLIN G	J01	J01CE08	71	5.31 (4.19-6.72)	18	5.78 (3.64-9.20)	11	3.85 (2.13-6.96)	17	9.04 (5.61-14.57)	10	7.68 (4.13-14.30)	3	2.41 (0.78-7.47)	1	0.90 (0.13-6.39)	10	10.41 (5.59-19.39)	5	5.38 (2.24-12.95)	5	6.99 (2.90-16.81)	-	-	1	3.22 (0.45-22.92)	-	-	1	8.00 (1.12-56.89)	-	-	3	89.75 (28.67-280.95)	-	-	-	-	-	-
ETRAVIRINE	J05	J05AG04	71	3.49 (2.76-4.41)	25	5.33 (3.60-7.90)	21	4.89 (3.18-7.51)	6	2.11 (0.95-4.69)	14	7.14 (4.22-12.08)	1	0.53 (0.07-3.78)	2	1.20 (0.30-4.78)	-	-	1	0.71 (0.10-5.07)	2	1.85 (0.46-7.41)	3	5.88 (1.89-18.24)	1	2.14 (0.30-15.21)	1	2.79 (0.39-19.83)	-	-	-	-	-	-	-	-	-	-	-	-
REMIFENTANIL HYDROCHLORIDE	N01	N01AH06	71	7.96 (6.28-10.10)	12	5.71 (3.23-10.07)	16	8.33 (5.09-13.63)	39	31.27 (22.75-42.97)	2	2.27 (0.57-9.07)	2	2.37 (0.59-9.50)	1	1.33 (0.19-9.46)	5	7.69 (3.20-18.51)	5	7.98 (3.31-19.20)	-	-	-	-	-	-	-	-	-	-	-	-	-	-	-	-	-	-	-	-
IOPAMIDOL	V08	V08AB04	71	6.78 (5.35-8.59)	9	3.65 (1.90-7.04)	25	11.19 (7.54-16.61)	10	6.73 (3.61-12.52)	13	12.70 (7.36-21.92)	5	5.09 (2.12-12.25)	3	3.43 (1.10-10.64)	8	10.56 (5.27-21.15)	1	1.36 (0.19-9.68)	-	-	1	3.73 (0.53-26.54)	-	-	-	-	1	10.14 (1.43-72.13)	-	-	-	-	-	-	-	-	-	-
EPINEPHRINE	C01	C01CA24	70	0.33 (0.26-0.42)	13	0.27 (0.16-0.46)	16	0.36 (0.22-0.59)	1	0.03 (0.00-0.24)	1	0.05 (0.01-0.35)	2	0.10 (0.03-0.41)	3	0.17 (0.06-0.54)	2	0.13 (0.03-0.53)	12	0.83 (0.47-1.47)	14	1.26 (0.75-2.14)	5	0.95 (0.40-2.29)	-	-	1	0.27 (0.04-1.93)	-	-	-	-	-	-	-	-	-	-	-	-
MUPIROCIN	D06	D06AX09	70	1.70 (1.34-2.15)	9	0.95 (0.49-1.83)	6	0.69 (0.31-1.54)	26	4.57 (3.11-6.72)	1	0.25 (0.04-1.80)	1	0.27 (0.04-1.88)	3	0.89 (0.29-2.77)	9	3.09 (1.61-5.95)	8	2.85 (1.43-5.71)	1	0.46 (0.07-3.28)	4	3.91 (1.47-10.43)	1	1.07 (0.15-7.59)	-	-	3	7.97 (2.56-24.78)	-	-	-	-	-	-	1	40.89 (5.64-296.51)	-	-
NILOTINIB	L01	L01XE08	70	0.55 (0.43-0.70)	12	0.41 (0.23-0.73)	6	0.23 (0.10-0.50)	9	0.51 (0.27-0.99)	4	0.33 (0.12-0.88)	7	0.60 (0.29-1.27)	10	0.97 (0.52-1.81)	2	0.22 (0.06-0.89)	7	0.81 (0.39-1.70)	13	1.96 (1.14-3.38)	2	0.64 (0.16-2.54)	-	-	1	0.45 (0.06-3.22)	-	-	-	-	-	-	-	-	-	-	-	-
CEFACLOR	J01	J01DC04	69	12.51 (9.80-15.97)	16	12.11 (7.39-19.85)	4	3.27 (1.22-8.73)	32	40.78 (28.67-58.00)	-	-	9	17.01 (8.82-32.80)	5	10.57 (4.39-25.46)	5	12.17 (5.05-29.31)	3	7.56 (2.43-23.47)	-	-	1	6.89 (0.97-48.99)	1	7.54 (1.06-53.64)	-	-	1	18.71 (2.63-133.15)	-	-	-	-	-	-	-	-	-	-
OXYBUTYNIN	G04	G04BD04	68	0.36 (0.29-0.46)	13	0.31 (0.18-0.53)	6	0.15 (0.07-0.34)	5	0.19 (0.08-0.47)	6	0.34 (0.15-0.75)	9	0.53 (0.28-1.02)	10	0.66 (0.36-1.23)	5	0.38 (0.16-0.92)	10	0.79 (0.43-1.47)	3	0.31 (0.10-0.96)	3	0.65 (0.21-2.02)	1	0.24 (0.03-1.69)	1	0.31 (0.04-2.20)	2	1.18 (0.29-4.73)	-	-	-	-	-	-	-	-	-	-
LOSARTAN POTASSIUM AND HYDROCHLOROTHIAZIDE	C09	C09DA01	67	1.18 (0.93-1.51)	8	0.62 (0.31-1.23)	3	0.25 (0.08-0.78)	6	0.77 (0.34-1.71)	15	2.78 (1.67-4.62)	4	0.77 (0.29-2.07)	8	1.74 (0.87-3.49)	14	3.52 (2.08-5.94)	11	2.86 (1.58-5.17)	4	1.35 (0.51-3.60)	3	2.14 (0.69-6.63)	-	-	-	-	-	-	-	-	-	-	-	-	-	-	-	-
CONJUGATED ESTROGENS	G03	G03CA57	67	0.23 (0.18-0.29)	27	0.41 (0.28-0.60)	-	-	7	0.17 (0.08-0.37)	-	-	7	0.27 (0.13-0.56)	12	0.51 (0.29-0.90)	1	0.05 (0.01-0.35)	6	0.31 (0.14-0.68)	3	0.20 (0.06-0.61)	10	1.40 (0.75-2.61)	-	-	2	0.40 (0.10-1.59)	-	-	-	-	-	-	-	-	-	-	-	-
CEFIXIME	J01	J01DD08	67	8.08 (6.33-10.32)	16	8.20 (5.01-13.42)	21	11.80 (7.67-18.16)	15	12.72 (7.65-21.16)	5	6.10 (2.54-14.69)	4	5.11 (1.92-13.64)	5	7.18 (2.98-17.28)	12	19.95 (11.30-35.23)	1	1.71 (0.24-12.14)	2	4.44 (1.11-17.78)	1	4.69 (0.66-33.31)	2	10.27 (2.57-41.15)	1	6.69 (0.94-47.55)	-	-	-	-	-	-	-	-	-	-	-	-
SUMATRIPTAN	N02	N02CC01	67	0.38 (0.30-0.48)	20	0.50 (0.32-0.77)	2	0.05 (0.01-0.22)	3	0.12 (0.04-0.38)	3	0.18 (0.06-0.55)	3	0.19 (0.06-0.58)	3	0.21 (0.07-0.65)	15	1.21 (0.73-2.01)	17	1.43 (0.89-2.29)	1	0.11 (0.02-0.77)	5	1.15 (0.48-2.76)	-	-	2	0.65 (0.16-2.62)	-	-	-	-	-	-	-	-	-	-	-	-
DEFERASIROX	V03	V03AC03	67	0.53 (0.41-0.67)	14	0.48 (0.29-0.81)	6	0.23 (0.10-0.50)	3	0.17 (0.06-0.53)	14	1.16 (0.68-1.96)	21	1.82 (1.19-2.79)	2	0.19 (0.05-0.78)	-	-	4	0.46 (0.17-1.24)	9	1.36 (0.70-2.61)	3	0.95 (0.31-2.96)	2	0.70 (0.17-2.78)	1	0.45 (0.06-3.22)	1	0.86 (0.12-6.13)	-	-	-	-	-	-	-	-	-	-
CYCLOSERINE	J04	J04AB01	67	8.26 (6.47-10.56)	2	1.04 (0.26-4.15)	50	29.31 (22.11-38.87)	7	6.03 (2.87-12.68)	6	7.49 (3.36-16.70)	-	-	3	4.40 (1.42-13.65)	9	15.25 (7.92-29.39)	-	-	-	-	-	-	1	5.24 (0.74-37.26)	-	-	-	-	-	-	-	-	-	-	-	-	-	-
DOPAMINE HYDROCHLORIDE	C01	C01CA04	66	4.56 (3.58-5.83)	18	5.37 (3.38-8.54)	6	1.95 (0.87-4.34)	28	13.90 (9.57-20.18)	-	-	-	-	2	1.67 (0.42-6.69)	-	-	4	4.00 (1.50-10.67)	9	11.71 (6.08-22.55)	3	8.22 (2.65-25.54)	-	-	-	-	-	-	-	-	-	-	-	-	-	-	-	-
DASATINIB	L01	L01XE06	66	0.46 (0.37-0.59)	14	0.43 (0.26-0.73)	2	0.07 (0.02-0.27)	11	0.56 (0.31-1.01)	19	1.41 (0.90-2.21)	5	0.39 (0.16-0.93)	11	0.96 (0.53-1.73)	3	0.30 (0.10-0.93)	2	0.21 (0.05-0.83)	2	0.27 (0.07-1.08)	2	0.57 (0.14-2.28)	4	1.25 (0.47-3.33)	-	-	-	-	-	-	-	-	-	-	-	-	-	-
IOPROMIDE	V08	V08AB05	66	5.90 (4.61-7.54)	4	1.52 (0.57-4.06)	32	13.51 (9.52-19.16)	1	0.63 (0.09-4.47)	3	2.74 (0.88-8.50)	1	0.95 (0.13-6.78)	6	6.46 (2.90-14.39)	13	16.18 (9.37-27.93)	4	5.13 (1.92-13.69)	3	4.99 (1.61-15.50)	-	-	2	7.70 (1.92-30.82)	-	-	-	-	1	18.70 (2.63-133.19)	-	-	-	-	-	-	-	-
BOSENTAN	C02	C02KX01	65	0.27 (0.21-0.35)	10	0.18 (0.10-0.34)	11	0.22 (0.12-0.40)	7	0.21 (0.10-0.45)	11	0.49 (0.27-0.88)	4	0.19 (0.07-0.49)	8	0.42 (0.21-0.83)	-	-	5	0.31 (0.13-0.75)	10	0.81 (0.43-1.50)	3	0.51 (0.16-1.59)	1	0.19 (0.03-1.32)	2	0.49 (0.12-1.95)	1	0.46 (0.07-3.29)	-	-	-	-	-	-	-	-	-	-
METHIMAZOLE	H03	H03BB02	65	2.97 (2.33-3.80)	25	4.97 (3.36-7.37)	5	1.08 (0.45-2.60)	1	0.33 (0.05-2.32)	-	-	2	0.99 (0.25-3.97)	1	0.56 (0.08-3.96)	15	9.68 (5.83-16.08)	2	1.33 (0.33-5.33)	2	1.73 (0.43-6.91)	1	1.82 (0.26-12.96)	-	-	12	31.58 (17.88-55.80)	-	-	-	-	-	-	-	-	-	-	-	-
INDOMETHACIN	M01	M01AB01	65	1.30 (1.02-1.67)	20	1.75 (1.13-2.72)	9	0.86 (0.45-1.66)	8	1.16 (0.58-2.32)	5	1.05 (0.44-2.52)	7	1.54 (0.73-3.23)	7	1.73 (0.82-3.63)	1	0.28 (0.04-2.02)	6	1.77 (0.79-3.94)	8	3.07 (1.53-6.14)	2	1.62 (0.40-6.47)	2	1.77 (0.44-7.08)	-	-	2	4.39 (1.10-17.61)	1	4.30 (0.60-30.64)	-	-	-	-	-	-	-	-
ARMODAFINIL	N06	N06BA13	65	0.66 (0.52-0.84)	51	2.27 (1.72-2.99)	2	0.10 (0.02-0.39)	5	0.37 (0.15-0.88)	1	0.11 (0.01-0.75)	3	0.33 (0.11-1.03)	1	0.12 (0.02-0.89)	-	-	3	0.45 (0.14-1.39)	2	0.39 (0.10-1.55)	3	1.23 (0.40-3.81)	-	-	-	-	-	-	-	-	-	-	-	-	-	-	-	-
NICOTINE	N07	N07BA01	65	0.25 (0.20-0.32)	11	0.19 (0.10-0.34)	18	0.33 (0.21-0.53)	6	0.17 (0.08-0.38)	11	0.45 (0.25-0.81)	11	0.47 (0.26-0.85)	2	0.10 (0.02-0.38)	-	-	2	0.11 (0.03-0.46)	3	0.22 (0.07-0.69)	-	-	-	-	2	0.45 (0.11-1.79)	-	-	-	-	-	-	-	-	-	-	-	-
LEVOCETIRIZINE DIHYDROCHLORIDE	R06	R06AE09	65	1.28 (1.00-1.63)	6	0.52 (0.23-1.15)	16	1.50 (0.92-2.46)	4	0.57 (0.21-1.52)	14	2.89 (1.71-4.88)	3	0.65 (0.21-2.01)	6	1.45 (0.65-3.24)	2	0.56 (0.14-2.23)	9	2.61 (1.36-5.02)	2	0.75 (0.19-3.00)	3	2.38 (0.77-7.39)	4	3.48 (1.30-9.28)	-	-	1	2.15 (0.30-15.31)	-	-	-	-	-	-	-	-	-	-
LEUCOVORIN CALCIUM	V03	V03AF03	65	1.16 (0.91-1.49)	12	0.94 (0.53-1.65)	20	1.71 (1.10-2.66)	9	1.17 (0.61-2.24)	5	0.94 (0.39-2.25)	5	0.98 (0.41-2.36)	7	1.55 (0.74-3.24)	1	0.25 (0.04-1.80)	5	1.32 (0.55-3.17)	1	0.34 (0.05-2.43)	7	5.07 (2.41-10.65)	-	-	-	-	-	-	-	-	-	-	-	-	-	-	-	-
AMIFOSTINE	V03	V03AF05	65	17.20 (13.34-22.18)	27	29.78 (20.28-43.74)	1	1.16 (0.16-8.26)	22	39.91 (26.11-61.01)	4	10.25 (3.84-27.39)	7	18.87 (8.96-39.74)	8	24.27 (12.09-48.72)	-	-	3	10.78 (3.47-33.52)	2	9.32 (2.33-37.33)	-	-	-	-	-	-	2	53.52 (13.33-214.81)	-	-	-	-	-	-	-	-	-	-
SUCRALFATE	A02	A02BX02	64	0.69 (0.54-0.88)	27	1.27 (0.87-1.85)	-	-	14	1.09 (0.64-1.84)	4	0.45 (0.17-1.20)	6	0.71 (0.32-1.58)	6	0.79 (0.36-1.77)	3	0.46 (0.15-1.42)	8	1.27 (0.63-2.53)	2	0.41 (0.10-1.64)	3	1.30 (0.42-4.04)	1	0.47 (0.07-3.37)	2	1.24 (0.31-4.95)	-	-	-	-	-	-	-	-	-	-	-	-
IMIQUIMOD	D06	D06BB10	64	4.85 (3.79-6.22)	12	3.91 (2.22-6.90)	1	0.35 (0.05-2.52)	7	3.77 (1.79-7.92)	-	-	29	23.99 (16.63-34.63)	5	4.59 (1.91-11.03)	2	2.11 (0.53-8.44)	4	4.38 (1.64-11.68)	9	12.83 (6.66-24.70)	2	6.00 (1.50-24.01)	2	6.57 (1.64-26.29)	-	-	-	-	-	-	-	-	-	-	-	-	-	-
VINORELBINE	L01	L01CA04	64	2.39 (1.86-3.05)	3	0.48 (0.16-1.50)	-	-	7	1.87 (0.89-3.93)	18	7.01 (4.41-11.14)	1	0.41 (0.06-2.88)	15	6.87 (4.14-11.41)	12	6.32 (3.59-11.15)	6	3.27 (1.47-7.29)	3	2.12 (0.68-6.58)	-	-	15	24.76 (14.89-41.20)	-	-	1	4.05 (0.57-28.81)	-	-	-	-	-	-	-	-	-	-
FULVESTRANT	L02	L02BA03	64	0.63 (0.50-0.81)	10	0.43 (0.23-0.80)	6	0.28 (0.13-0.63)	5	0.36 (0.15-0.86)	1	0.10 (0.01-0.74)	16	1.74 (1.07-2.85)	2	0.24 (0.06-0.98)	3	0.42 (0.14-1.31)	7	1.02 (0.49-2.14)	4	0.76 (0.28-2.02)	-	-	2	0.88 (0.22-3.50)	13	7.48 (4.33-12.92)	1	1.08 (0.15-7.71)	-	-	-	-	-	-	-	-	-	-
GRANISETRON	A04	A04AA02	63	1.49 (1.17-1.91)	9	0.93 (0.48-1.79)	2	0.23 (0.06-0.90)	9	1.54 (0.80-2.96)	12	2.98 (1.69-5.25)	12	3.12 (1.77-5.50)	7	2.04 (0.97-4.29)	8	2.69 (1.34-5.38)	2	0.70 (0.17-2.78)	2	0.90 (0.23-3.61)	-	-	1	1.04 (0.15-7.42)	-	-	-	-	-	-	-	-	-	-	-	-	-	-
FLUVASTATIN	C10	C10AA04	63	1.82 (1.42-2.34)	5	0.63 (0.26-1.51)	4	0.55 (0.21-1.47)	4	0.83 (0.31-2.22)	11	3.33 (1.84-6.02)	7	2.22 (1.06-4.65)	12	4.28 (2.43-7.54)	5	2.05 (0.85-4.92)	8	3.40 (1.70-6.80)	2	1.10 (0.28-4.40)	2	2.33 (0.58-9.31)	4	5.10 (1.91-13.61)	6	10.00 (4.48-22.30)	3	9.50 (3.06-29.53)	-	-	-	-	-	-	-	-	-	-
ISOTRETINOIN	D10	D10AD04	63	0.30 (0.23-0.38)	10	0.21 (0.11-0.39)	5	0.11 (0.05-0.27)	6	0.21 (0.09-0.46)	-	-	5	0.26 (0.11-0.63)	8	0.47 (0.23-0.94)	4	0.27 (0.10-0.72)	4	0.28 (0.11-0.75)	2	0.18 (0.05-0.73)	14	2.71 (1.60-4.58)	1	0.21 (0.03-1.49)	4	1.10 (0.41-2.93)	-	-	-	-	1	1.93 (0.27-13.76)	-	-	-	-	-	-
VENETOCLAX	L01	L01XX52	63	0.51 (0.40-0.65)	6	0.21 (0.10-0.47)	25	0.97 (0.65-1.43)	9	0.53 (0.27-1.01)	4	0.34 (0.13-0.90)	11	0.98 (0.54-1.77)	6	0.60 (0.27-1.33)	1	0.11 (0.02-0.81)	1	0.12 (0.02-0.84)	1	0.15 (0.02-1.10)	1	0.33 (0.05-2.32)	6	2.15 (0.96-4.79)	-	-	-	-	-	-	-	-	-	-	-	-	-	-
EXEMESTANE	L02	L02BG06	63	0.73 (0.57-0.93)	10	0.50 (0.27-0.94)	-	-	2	0.17 (0.04-0.67)	12	1.45 (0.82-2.56)	9	1.14 (0.59-2.19)	8	1.14 (0.57-2.28)	8	1.31 (0.66-2.62)	7	1.19 (0.57-2.50)	5	1.10 (0.46-2.65)	-	-	4	2.04 (0.77-5.45)	4	2.66 (1.00-7.11)	-	-	-	-	-	-	-	-	-	-	-	-
ZOLEDRONIC ACID	M05	M05BA08	63	0.46 (0.36-0.59)	9	0.29 (0.15-0.55)	7	0.24 (0.12-0.51)	12	0.64 (0.36-1.12)	6	0.46 (0.21-1.02)	9	0.72 (0.38-1.39)	2	0.18 (0.05-0.72)	1	0.10 (0.01-0.74)	4	0.43 (0.16-1.15)	4	0.56 (0.21-1.49)	2	0.59 (0.15-2.36)	1	0.32 (0.05-2.29)	7	2.96 (1.41-6.22)	-	-	-	-	-	-	-	-	-	-	-	-
DEXMEDETOMIDINE	N02	N02CM18	63	3.49 (2.72-4.48)	6	1.44 (0.64-3.20)	39	10.32 (7.52-14.15)	13	5.16 (2.99-8.91)	2	1.15 (0.29-4.59)	-	-	2	1.35 (0.34-5.40)	1	0.78 (0.11-5.51)	1	0.80 (0.11-5.72)	2	2.09 (0.52-8.36)	-	-	2	4.84 (1.21-19.36)	-	-	-	-	-	-	2	44.57 (11.06-179.58)	-	-	-	-	-	-
MELATONIN	N05	N05CH01	63	0.38 (0.30-0.49)	23	0.61 (0.41-0.92)	15	0.44 (0.26-0.72)	9	0.40 (0.21-0.76)	-	-	4	0.27 (0.10-0.71)	3	0.22 (0.07-0.70)	3	0.26 (0.08-0.80)	5	0.45 (0.19-1.08)	5	0.58 (0.24-1.40)	1	0.25 (0.03-1.74)	1	0.27 (0.04-1.91)	1	0.35 (0.05-2.49)	-	-	-	-	-	-	-	-	-	-	-	-
OCTREOTIDE ACETATE	H01	H01CB02	62	0.48 (0.37-0.62)	7	0.24 (0.11-0.50)	18	0.67 (0.42-1.06)	2	0.11 (0.03-0.45)	4	0.33 (0.12-0.87)	3	0.26 (0.08-0.79)	14	1.35 (0.80-2.27)	5	0.55 (0.23-1.33)	7	0.80 (0.38-1.68)	5	0.74 (0.31-1.79)	1	0.31 (0.04-2.23)	10	3.45 (1.85-6.43)	2	0.90 (0.22-3.59)	-	-	-	-	-	-	-	-	-	-	-	-
MAGNESIUM HYDROXIDE	A02	A02AA04	61	1.16 (0.90-1.49)	21	1.75 (1.14-2.68)	1	0.09 (0.01-0.64)	32	4.42 (3.12-6.26)	-	-	4	0.83 (0.31-2.22)	2	0.47 (0.12-1.87)	-	-	1	0.28 (0.04-1.98)	7	2.54 (1.21-5.34)	1	0.77 (0.11-5.44)	-	-	-	-	-	-	-	-	-	-	-	-	-	-	-	-
PIRFENIDONE	L04	L04AX05	61	0.40 (0.31-0.51)	5	0.14 (0.06-0.34)	7	0.22 (0.10-0.46)	6	0.28 (0.13-0.63)	9	0.62 (0.32-1.19)	7	0.50 (0.24-1.06)	16	1.30 (0.79-2.12)	-	-	4	0.39 (0.14-1.03)	-	-	9	2.39 (1.24-4.61)	6	1.74 (0.78-3.89)	2	0.76 (0.19-3.03)	-	-	-	-	-	-	-	-	-	-	-	-
CANAGLIFLOZIN	A10	A10BX11	60	0.41 (0.32-0.53)	14	0.42 (0.25-0.71)	3	0.10 (0.03-0.31)	8	0.40 (0.20-0.80)	1	0.07 (0.01-0.51)	6	0.45 (0.20-1.01)	1	0.08 (0.01-0.60)	-	-	1	0.10 (0.01-0.72)	28	3.70 (2.55-5.37)	-	-	1	0.30 (0.04-2.16)	3	1.19 (0.38-3.69)	-	-	-	-	5	14.23 (5.85-34.58)	-	-	-	-	-	-
CILOSTAZOL	B01	B01AC23	60	2.40 (1.86-3.10)	10	1.74 (0.93-3.23)	7	1.33 (0.63-2.79)	15	4.32 (2.60-7.17)	5	2.08 (0.87-5.00)	8	3.49 (1.74-6.99)	11	5.40 (2.99-9.76)	1	0.56 (0.08-4.00)	-	-	8	6.08 (3.04-12.17)	1	1.60 (0.23-11.37)	3	5.26 (1.70-16.34)	1	2.28 (0.32-16.23)	-	-	1	8.52 (1.20-60.68)	-	-	-	-	-	-	-	-
CARFILZOMIB	L01	L01XX45	60	0.63 (0.49-0.81)	10	0.46 (0.25-0.85)	20	1.00 (0.64-1.55)	5	0.38 (0.16-0.91)	6	0.66 (0.29-1.46)	4	0.46 (0.17-1.22)	9	1.16 (0.60-2.23)	2	0.30 (0.07-1.19)	1	0.15 (0.02-1.09)	2	0.40 (0.10-1.60)	3	1.26 (0.41-3.93)	6	2.78 (1.24-6.19)	-	-	-	-	-	-	-	-	-	-	-	-	-	-
IRON SUCROSE	B03	B03AC05	59	1.88 (1.45-2.42)	6	0.83 (0.37-1.85)	9	1.36 (0.71-2.62)	3	0.69 (0.22-2.13)	10	3.32 (1.78-6.18)	2	0.69 (0.17-2.78)	1	0.39 (0.05-2.77)	17	7.67 (4.76-12.35)	7	3.26 (1.55-6.85)	3	1.81 (0.58-5.62)	3	3.83 (1.23-11.89)	1	1.40 (0.20-9.92)	1	1.82 (0.26-12.93)	-	-	-	-	-	-	-	-	-	-	-	-
FOSCARNET SODIUM	J05	J05AD01	59	4.23 (3.27-5.47)	6	1.85 (0.83-4.12)	2	0.67 (0.17-2.69)	48	24.98 (18.77-33.26)	1	0.74 (0.10-5.24)	-	-	3	2.61 (0.84-8.09)	-	-	2	2.07 (0.52-8.30)	-	-	-	-	-	-	-	-	-	-	-	-	-	-	-	-	-	-	-	-
ALEMTUZUMAB	L01	L01XC04	59	0.70 (0.54-0.91)	2	0.10 (0.03-0.42)	3	0.17 (0.05-0.53)	12	1.04 (0.59-1.82)	4	0.50 (0.19-1.33)	10	1.31 (0.70-2.44)	7	1.03 (0.49-2.16)	-	-	7	1.23 (0.59-2.58)	7	1.60 (0.76-3.35)	4	1.93 (0.72-5.14)	-	-	4	2.75 (1.03-7.34)	-	-	-	-	-	-	1	18.91 (2.61-136.97)	-	-	-	-
GEFITINIB	L01	L01XE02	59	1.39 (1.08-1.80)	9	0.92 (0.48-1.78)	2	0.22 (0.06-0.90)	10	1.70 (0.91-3.16)	6	1.48 (0.66-3.29)	3	0.77 (0.25-2.40)	17	4.94 (3.07-7.96)	1	0.33 (0.05-2.37)	2	0.69 (0.17-2.77)	5	2.25 (0.93-5.40)	-	-	-	-	2	2.71 (0.68-10.84)	3	7.74 (2.49-24.07)	-	-	-	-	-	-	-	-	-	-
SIROLIMUS	L04	L04AA10	59	0.77 (0.60-1.00)	3	0.17 (0.06-0.53)	13	0.82 (0.47-1.41)	8	0.76 (0.38-1.52)	1	0.14 (0.02-0.98)	3	0.43 (0.14-1.34)	7	1.13 (0.54-2.38)	-	-	2	0.39 (0.10-1.55)	18	4.54 (2.85-7.21)	2	1.06 (0.26-4.24)	3	1.74 (0.56-5.41)	2	1.51 (0.38-6.06)	4	5.78 (2.16-15.44)	-	-	-	-	-	-	-	-	-	-
PERINDOPRIL ERBUMINE	C09	C09AA04	58	2.67 (2.06-3.45)	14	2.79 (1.65-4.72)	1	0.22 (0.03-1.54)	2	0.66 (0.16-2.63)	19	9.12 (5.81-14.32)	6	3.00 (1.35-6.69)	6	3.37 (1.51-7.51)	5	3.23 (1.34-7.78)	3	2.01 (0.65-6.24)	3	2.61 (0.84-8.10)	-	-	-	-	4	10.51 (3.94-28.07)	-	-	-	-	-	-	-	-	-	-	-	-
ENTECAVIR	J05	J05AF10	58	1.34 (1.03-1.73)	12	1.21 (0.69-2.13)	6	0.66 (0.30-1.47)	5	0.83 (0.35-2.00)	6	1.45 (0.65-3.23)	15	3.80 (2.29-6.31)	7	1.99 (0.95-4.17)	6	1.96 (0.88-4.37)	4	1.36 (0.51-3.61)	1	0.44 (0.06-3.12)	-	-	-	-	1	1.33 (0.19-9.41)	-	-	-	-	5	47.64 (19.59-115.82)	-	-	-	-	-	-
RIBOCICLIB	L01	L01XE42	58	1.02 (0.79-1.32)	9	0.69 (0.36-1.33)	6	0.50 (0.23-1.12)	4	0.51 (0.19-1.36)	14	2.59 (1.53-4.38)	10	1.94 (1.04-3.60)	6	1.30 (0.59-2.91)	-	-	15	3.90 (2.35-6.48)	3	1.01 (0.33-3.13)	3	2.13 (0.69-6.63)	4	3.12 (1.17-8.32)	-	-	1	1.93 (0.27-13.72)	-	-	-	-	-	-	-	-	-	-
ROCURONIUM	M03	M03AC09	58	1.62 (1.25-2.09)	16	1.95 (1.19-3.18)	33	4.40 (3.13-6.20)	2	0.40 (0.10-1.61)	5	1.46 (0.61-3.50)	1	0.30 (0.04-2.16)	3	1.03 (0.33-3.19)	6	2.37 (1.06-5.28)	3	1.23 (0.40-3.81)	-	-	-	-	3	3.69 (1.19-11.44)	-	-	-	-	-	-	-	-	-	-	-	-	-	-
HYDROCODONE BITARTRATE AND ACETAMINOPHEN	N02	N02BE71	58	0.18 (0.14-0.23)	28	0.37 (0.26-0.54)	1	0.01 (0.00-0.10)	6	0.13 (0.06-0.29)	1	0.03 (0.00-0.23)	4	0.13 (0.05-0.36)	2	0.07 (0.02-0.30)	1	0.04 (0.01-0.31)	7	0.31 (0.15-0.66)	5	0.29 (0.12-0.70)	10	1.23 (0.66-2.29)	-	-	-	-	-	-	-	-	-	-	-	-	-	-	-	-
ESZOPICLONE	N05	N05CF04	58	0.50 (0.38-0.64)	24	0.90 (0.60-1.35)	8	0.33 (0.16-0.66)	7	0.43 (0.21-0.91)	7	0.63 (0.30-1.32)	15	1.42 (0.85-2.35)	1	0.11 (0.01-0.75)	2	0.24 (0.06-0.98)	1	0.13 (0.02-0.90)	2	0.33 (0.08-1.31)	1	0.35 (0.05-2.46)	1	0.38 (0.05-2.70)	1	0.49 (0.07-3.51)	-	-	1	1.85 (0.26-13.14)	-	-	-	-	-	-	-	-
BECLOMETHASONE DIPROPIONATE	R01	R01AD01	58	1.91 (1.48-2.48)	17	2.44 (1.52-3.93)	-	-	9	2.14 (1.11-4.11)	5	1.72 (0.71-4.13)	13	4.69 (2.72-8.09)	7	2.83 (1.35-5.95)	1	0.46 (0.07-3.30)	10	4.84 (2.60-9.00)	1	0.63 (0.09-4.44)	-	-	-	-	-	-	2	7.19 (1.79-28.82)	-	-	-	-	-	-	-	-	-	-
EXENATIDE	A10	A10BX04	57	0.14 (0.10-0.18)	18	0.19 (0.12-0.30)	-	-	2	0.03 (0.01-0.14)	1	0.03 (0.00-0.18)	6	0.16 (0.07-0.35)	10	0.29 (0.16-0.55)	-	-	6	0.21 (0.09-0.47)	7	0.32 (0.15-0.67)	4	0.39 (0.14-1.03)	-	-	3	0.41 (0.13-1.28)	1	0.26 (0.04-1.86)	-	-	-	-	-	-	-	-	-	-
PITAVASTATIN CALCIUM	C10	C10AA08	57	1.65 (1.27-2.14)	20	2.53 (1.63-3.92)	3	0.41 (0.13-1.28)	8	1.67 (0.83-3.34)	8	2.42 (1.21-4.84)	10	3.17 (1.70-5.90)	3	1.07 (0.34-3.31)	6	2.46 (1.10-5.47)	3	1.27 (0.41-3.95)	2	1.10 (0.28-4.40)	1	1.16 (0.16-8.26)	1	1.27 (0.18-9.04)	-	-	-	-	-	-	-	-	-	-	-	-	-	-
ALFUZOSIN	G04	G04CA01	57	2.62 (2.01-3.40)	14	2.79 (1.65-4.72)	1	0.22 (0.03-1.54)	19	6.28 (4.00-9.87)	8	3.82 (1.91-7.65)	1	0.50 (0.07-3.54)	6	3.37 (1.51-7.51)	6	3.88 (1.74-8.64)	6	4.02 (1.81-8.96)	1	0.87 (0.12-6.17)	-	-	1	2.01 (0.28-14.27)	-	-	1	4.98 (0.70-35.43)	-	-	-	-	-	-	-	-	-	-
CEFADROXIL	J01	J01DB05	57	9.66 (7.40-12.60)	8	5.69 (2.84-11.42)	24	18.94 (12.64-28.39)	17	20.20 (12.51-32.63)	-	-	3	5.34 (1.72-16.59)	3	6.00 (1.93-18.63)	1	2.30 (0.32-16.32)	2	4.77 (1.19-19.10)	1	3.09 (0.43-21.97)	3	19.65 (6.32-61.07)	-	-	1	9.32 (1.31-66.28)	-	-	-	-	-	-	-	-	-	-	-	-
ETODOLAC	M01	M01AB08	57	2.03 (1.56-2.63)	9	1.39 (0.72-2.68)	4	0.68 (0.25-1.80)	13	3.34 (1.94-5.75)	7	2.60 (1.24-5.46)	10	3.89 (2.09-7.24)	6	2.62 (1.18-5.84)	3	1.51 (0.49-4.68)	4	2.08 (0.78-5.56)	2	1.35 (0.34-5.41)	3	4.29 (1.38-13.31)	-	-	-	-	-	-	-	-	-	-	-	-	-	-	-	-
IOVERSOL	V08	V08AB07	57	3.27 (2.52-4.25)	6	1.49 (0.67-3.32)	16	4.35 (2.66-7.12)	1	0.41 (0.06-2.91)	7	4.17 (1.99-8.76)	5	3.12 (1.30-7.50)	6	4.20 (1.89-9.37)	14	11.34 (6.70-19.18)	3	2.51 (0.81-7.78)	-	-	1	2.29 (0.32-16.26)	1	2.51 (0.35-17.80)	-	-	-	-	-	-	-	-	-	-	-	-	-	-
LINAGLIPTIN	A10	A10BH05	56	0.94 (0.73-1.23)	14	1.03 (0.61-1.74)	2	0.16 (0.04-0.64)	2	0.24 (0.06-0.97)	7	1.24 (0.59-2.59)	10	1.85 (1.00-3.44)	5	1.04 (0.43-2.50)	2	0.48 (0.12-1.91)	16	3.98 (2.44-6.50)	-	-	-	-	1	0.74 (0.10-5.28)	1	0.97 (0.14-6.89)	-	-	-	-	-	-	-	-	-	-	-	-
APALUTAMIDE	L02	L02BB05	55	2.98 (2.29-3.90)	9	2.12 (1.10-4.07)	10	2.57 (1.38-4.78)	11	4.28 (2.37-7.74)	-	-	6	3.54 (1.59-7.89)	11	7.31 (4.04-13.21)	5	3.81 (1.59-9.17)	-	-	-	-	2	4.33 (1.08-17.35)	11	26.30 (14.52-47.62)	-	-	-	-	-	-	1	21.74 (3.05-155.18)	-	-	-	-	-	-
ABIRATERONE ACETATE	L02	L02BX03	55	0.36 (0.27-0.46)	7	0.20 (0.09-0.42)	3	0.09 (0.03-0.29)	9	0.42 (0.22-0.81)	7	0.48 (0.23-1.00)	18	1.28 (0.81-2.04)	1	0.08 (0.01-0.57)	-	-	2	0.19 (0.05-0.76)	-	-	3	0.79 (0.25-2.44)	1	0.29 (0.04-2.03)	1	0.37 (0.05-2.65)	-	-	2	2.79 (0.70-11.22)	-	-	-	-	2	22.42 (5.44-92.41)	-	-
PERAMPANEL	N03	N03AX22	55	2.60 (1.99-3.39)	7	1.44 (0.68-3.01)	25	5.63 (3.80-8.35)	7	2.38 (1.13-4.99)	6	2.95 (1.32-6.58)	9	4.64 (2.41-8.93)	-	-	-	-	3	2.07 (0.67-6.43)	-	-	1	1.89 (0.27-13.43)	-	-	-	-	-	-	-	-	-	-	-	-	-	-	-	-
LEVODOPA AND CARBIDOPA	N04	N04BA02	55	0.31 (0.24-0.41)	9	0.22 (0.12-0.43)	2	0.05 (0.01-0.22)	3	0.12 (0.04-0.38)	6	0.36 (0.16-0.80)	3	0.19 (0.06-0.58)	13	0.92 (0.53-1.58)	4	0.32 (0.12-0.86)	7	0.59 (0.28-1.24)	3	0.33 (0.11-1.02)	6	1.39 (0.62-3.09)	-	-	-	-	1	0.63 (0.09-4.45)	-	-	-	-	-	-	-	-	-	-
PAZOPANIB HYDROCHLORIDE	L01	L01XE11	54	0.49 (0.37-0.63)	11	0.43 (0.24-0.78)	8	0.34 (0.17-0.69)	3	0.20 (0.06-0.61)	6	0.57 (0.25-1.26)	11	1.09 (0.60-1.97)	5	0.56 (0.23-1.34)	1	0.13 (0.02-0.91)	3	0.40 (0.13-1.23)	4	0.69 (0.26-1.84)	2	0.73 (0.18-2.91)	4	1.60 (0.60-4.26)	2	1.04 (0.26-4.16)	-	-	-	-	-	-	-	-	-	-	-	-
PAMIDRONATE DISODIUM	M05	M05BA03	54	3.41 (2.60-4.46)	3	0.82 (0.26-2.53)	8	2.38 (1.19-4.77)	3	1.35 (0.44-4.19)	2	1.30 (0.33-5.22)	3	2.05 (0.66-6.37)	4	3.07 (1.15-8.20)	27	24.17 (16.53-35.34)	4	3.67 (1.38-9.79)	1	1.19 (0.17-8.44)	-	-	3	8.26 (2.66-25.66)	1	3.58 (0.50-25.47)	-	-	-	-	-	-	-	-	-	-	-	-
SALMETEROL XINAFOATE	R03	R03AC12	54	1.30 (0.99-1.69)	18	1.89 (1.19-3.00)	4	0.46 (0.17-1.22)	23	4.00 (2.65-6.02)	6	1.51 (0.68-3.35)	6	1.58 (0.71-3.51)	1	0.29 (0.04-2.09)	-	-	2	0.70 (0.18-2.82)	1	0.46 (0.06-3.25)	1	0.97 (0.14-6.86)	-	-	2	2.76 (0.69-11.04)	-	-	-	-	-	-	-	-	-	-	-	-
MESNA	V03	V03AF01	54	1.80 (1.38-2.36)	10	1.45 (0.78-2.70)	3	0.48 (0.15-1.47)	17	4.10 (2.54-6.60)	13	4.54 (2.63-7.82)	2	0.73 (0.18-2.92)	7	2.87 (1.37-6.03)	-	-	3	1.47 (0.47-4.55)	1	0.63 (0.09-4.50)	-	-	2	2.94 (0.73-11.75)	1	1.91 (0.27-13.58)	-	-	-	-	-	-	-	-	-	-	-	-
METHOXY POLYETHYLENE GLYCOL-EPOETIN BETA	B03	B03XA03	53	1.26 (0.96-1.65)	7	0.73 (0.35-1.53)	8	0.91 (0.45-1.82)	5	0.86 (0.36-2.07)	12	3.00 (1.70-5.28)	8	2.09 (1.04-4.18)	13	3.82 (2.22-6.59)	-	-	5	1.75 (0.73-4.21)	1	0.45 (0.06-3.22)	2	1.92 (0.48-7.68)	8	8.44 (4.21-16.91)	1	1.37 (0.19-9.72)	1	2.60 (0.37-18.52)	-	-	-	-	-	-	-	-	-	-
ETHIONAMIDE	J04	J04AD03	53	12.92 (9.78-17.07)	2	2.00 (0.50-8.03)	50	58.36 (43.82-77.73)	1	1.66 (0.23-11.78)	-	-	-	-	1	2.82 (0.40-20.08)	9	29.60 (15.34-57.13)	-	-	-	-	-	-	1	10.12 (1.42-72.00)	-	-	-	-	-	-	-	-	-	-	-	-	-	-
THIOTEPA	L01	L01AC01	53	1.80 (1.37-2.36)	11	1.63 (0.90-2.94)	-	-	15	3.67 (2.21-6.10)	14	4.97 (2.94-8.40)	2	0.74 (0.19-2.96)	2	0.83 (0.21-3.33)	-	-	14	6.98 (4.13-11.81)	2	1.29 (0.32-5.16)	-	-	1	1.49 (0.21-10.59)	-	-	2	7.41 (1.85-29.68)	-	-	-	-	-	-	-	-	-	-
MERCAPTOPURINE	L01	L01BB02	53	0.71 (0.54-0.93)	5	0.29 (0.12-0.71)	4	0.26 (0.10-0.69)	10	0.98 (0.52-1.81)	13	1.84 (1.07-3.17)	2	0.30 (0.07-1.18)	4	0.66 (0.25-1.77)	-	-	7	1.39 (0.66-2.92)	1	0.26 (0.04-1.83)	6	3.27 (1.47-7.29)	2	1.19 (0.30-4.77)	1	0.78 (0.11-5.51)	12	18.01 (10.18-31.87)	-	-	-	-	-	-	-	-	-	-
ALBENDAZOLE	P02	P02CA03	53	8.13 (6.17-10.71)	25	16.47 (11.08-24.48)	2	1.41 (0.35-5.65)	21	22.84 (14.83-35.16)	1	1.55 (0.22-11.00)	-	-	8	14.67 (7.32-29.41)	1	2.10 (0.30-14.90)	11	24.15 (13.33-43.76)	3	8.48 (2.73-26.35)	-	-	1	6.53 (0.92-46.40)	-	-	-	-	-	-	-	-	-	-	-	-	-	-
GUAIFENESIN	R05	R05CA03	53	0.49 (0.38-0.64)	22	0.90 (0.59-1.36)	3	0.13 (0.04-0.41)	3	0.20 (0.07-0.63)	-	-	3	0.31 (0.10-0.95)	1	0.11 (0.02-0.81)	13	1.72 (1.00-2.96)	4	0.55 (0.21-1.46)	3	0.53 (0.17-1.65)	3	1.13 (0.36-3.50)	-	-	1	0.54 (0.08-3.80)	-	-	-	-	-	-	-	-	-	-	-	-
QUINAPRIL	C09	C09AA06	52	0.78 (0.59-1.02)	17	1.12 (0.69-1.80)	9	0.64 (0.34-1.24)	6	0.65 (0.29-1.45)	1	0.16 (0.02-1.11)	7	1.15 (0.55-2.42)	4	0.74 (0.28-1.97)	1	0.21 (0.03-1.51)	4	0.88 (0.33-2.35)	3	0.86 (0.28-2.67)	3	1.82 (0.59-5.64)	-	-	2	1.73 (0.43-6.91)	-	-	-	-	-	-	-	-	-	-	-	-
SILVER SULFADIAZINE	D06	D06BA01	52	6.21 (4.71-8.19)	8	4.08 (2.04-8.18)	3	1.67 (0.54-5.17)	25	21.37 (14.39-31.74)	3	3.66 (1.18-11.36)	4	5.11 (1.92-13.65)	2	2.87 (0.72-11.48)	-	-	4	6.86 (2.57-18.30)	6	13.38 (6.00-29.83)	1	4.69 (0.66-33.33)	1	5.13 (0.72-36.49)	-	-	-	-	-	-	-	-	-	-	-	-	-	-
ABACAVIR AND LAMIVUDINE	J05	J05AR02	52	2.99 (2.28-3.94)	12	3.00 (1.70-5.28)	2	0.54 (0.14-2.17)	8	3.30 (1.65-6.61)	5	2.99 (1.24-7.18)	6	3.76 (1.69-8.37)	19	13.45 (8.56-21.12)	-	-	3	2.52 (0.81-7.81)	3	3.27 (1.05-10.13)	-	-	19	48.55 (30.85-76.40)	-	-	-	-	-	-	-	-	-	-	-	-	-	-
CARMUSTINE	L01	L01AD01	52	2.46 (1.87-3.24)	3	0.62 (0.20-1.91)	11	2.47 (1.37-4.47)	-	-	8	3.95 (1.97-7.91)	-	-	12	6.98 (3.96-12.31)	1	0.67 (0.09-4.74)	5	3.46 (1.44-8.33)	13	11.74 (6.80-20.25)	1	1.90 (0.27-13.47)	5	10.41 (4.33-25.06)	-	-	2	10.32 (2.57-41.34)	-	-	-	-	-	-	-	-	-	-
OBINUTUZUMAB	L01	L01XC15	52	1.43 (1.08-1.87)	8	0.96 (0.48-1.91)	24	3.14 (2.11-4.70)	1	0.20 (0.03-1.40)	2	0.57 (0.14-2.29)	8	2.40 (1.20-4.81)	8	2.70 (1.35-5.40)	1	0.39 (0.05-2.75)	2	0.80 (0.20-3.22)	-	-	1	1.10 (0.16-7.83)	6	7.27 (3.26-16.21)	-	-	-	-	-	-	-	-	-	-	-	-	-	-
PALBOCICLIB	L01	L01XE33	52	0.16 (0.12-0.21)	7	0.09 (0.04-0.20)	1	0.01 (0.00-0.10)	2	0.04 (0.01-0.18)	4	0.13 (0.05-0.34)	11	0.37 (0.21-0.67)	4	0.15 (0.06-0.41)	3	0.13 (0.04-0.41)	12	0.55 (0.31-0.96)	3	0.18 (0.06-0.55)	7	0.87 (0.42-1.84)	3	0.41 (0.13-1.27)	4	0.71 (0.27-1.90)	-	-	-	-	-	-	-	-	-	-	-	-
MEFENAMIC ACID	M01	M01AG01	52	5.98 (4.54-7.89)	12	5.92 (3.35-10.44)	22	11.93 (7.83-18.17)	12	9.79 (5.55-17.29)	1	1.17 (0.17-8.34)	3	3.69 (1.19-11.47)	-	-	2	3.18 (0.79-12.74)	3	4.95 (1.60-15.38)	1	2.14 (0.30-15.20)	-	-	-	-	-	-	1	12.28 (1.73-87.32)	1	24.08 (3.38-171.50)	-	-	-	-	-	-	-	-
SUVOREXANT	N05	N05CM19	52	0.92 (0.70-1.20)	7	0.54 (0.26-1.13)	10	0.84 (0.45-1.57)	6	0.77 (0.34-1.70)	5	0.92 (0.38-2.22)	17	3.30 (2.05-5.32)	5	1.09 (0.45-2.61)	4	1.00 (0.38-2.67)	-	-	-	-	-	-	5	3.90 (1.62-9.39)	-	-	-	-	-	-	-	-	-	-	-	-	-	-
SACUBITRIL AND VALSARTAN	C09	C09DX04	51	0.14 (0.10-0.18)	5	0.06 (0.02-0.14)	10	0.13 (0.07-0.24)	3	0.06 (0.02-0.18)	9	0.25 (0.13-0.48)	3	0.09 (0.03-0.27)	4	0.13 (0.05-0.35)	2	0.08 (0.02-0.30)	12	0.47 (0.27-0.83)	2	0.10 (0.03-0.41)	-	-	1	0.12 (0.02-0.83)	1	0.15 (0.02-1.09)	-	-	-	-	-	-	-	-	-	-	-	-
ECULIZUMAB	L04	L04AA25	51	0.22 (0.17-0.29)	5	0.09 (0.04-0.23)	17	0.35 (0.22-0.56)	5	0.16 (0.06-0.37)	2	0.09 (0.02-0.36)	2	0.09 (0.02-0.38)	4	0.21 (0.08-0.56)	-	-	4	0.25 (0.09-0.67)	12	0.99 (0.56-1.74)	-	-	2	0.38 (0.09-1.52)	2	0.50 (0.12-1.98)	-	-	-	-	-	-	-	-	-	-	-	-
PRAMIPEXOLE	N04	N04BC05	51	0.40 (0.30-0.53)	14	0.48 (0.28-0.81)	2	0.07 (0.02-0.30)	6	0.34 (0.15-0.76)	-	-	3	0.26 (0.08-0.80)	6	0.58 (0.26-1.29)	3	0.33 (0.11-1.04)	3	0.35 (0.11-1.07)	17	2.56 (1.59-4.12)	1	0.32 (0.04-2.25)	4	1.39 (0.52-3.71)	2	0.90 (0.23-3.62)	-	-	-	-	-	-	-	-	-	-	-	-
ZIPRASIDONE	N05	N05AE04	51	0.53 (0.40-0.69)	29	1.31 (0.91-1.89)	16	0.79 (0.48-1.29)	1	0.07 (0.01-0.53)	5	0.54 (0.23-1.30)	1	0.11 (0.02-0.81)	1	0.13 (0.02-0.91)	-	-	-	-	-	-	-	-	-	-	-	-	-	-	-	-	-	-	-	-	-	-	-	-
DEXTROMETHORPHAN	R05	R05DA09	51	1.22 (0.93-1.61)	15	1.57 (0.95-2.61)	15	1.72 (1.03-2.85)	1	0.17 (0.02-1.23)	-	-	14	3.69 (2.18-6.23)	12	3.55 (2.01-6.25)	5	1.70 (0.71-4.08)	4	1.41 (0.53-3.75)	-	-	-	-	-	-	-	-	-	-	-	-	-	-	-	-	-	-	-	-
DOLUTEGRAVIR SODIUM	J05	J05AX12	50	1.59 (1.21-2.10)	13	1.81 (1.05-3.12)	11	1.67 (0.92-3.02)	8	1.84 (0.92-3.68)	3	1.00 (0.32-3.10)	3	1.05 (0.34-3.24)	7	2.74 (1.31-5.76)	-	-	8	3.75 (1.87-7.50)	3	1.82 (0.59-5.65)	-	-	2	2.81 (0.70-11.23)	-	-	-	-	-	-	-	-	-	-	-	-	-	-
NABUMETONE	M01	M01AX01	50	1.17 (0.88-1.54)	19	1.94 (1.24-3.04)	3	0.33 (0.11-1.03)	10	1.69 (0.91-3.14)	10	2.44 (1.31-4.55)	3	0.77 (0.25-2.38)	2	0.57 (0.14-2.30)	2	0.66 (0.17-2.64)	2	0.69 (0.17-2.74)	3	1.33 (0.43-4.14)	-	-	-	-	8	10.79 (5.38-21.63)	-	-	-	-	1	9.43 (1.32-67.33)	-	-	-	-	-	-
RAMELTEON	N05	N05CH02	50	1.52 (1.15-2.01)	12	1.59 (0.90-2.80)	12	1.74 (0.99-3.06)	13	2.85 (1.66-4.92)	2	0.63 (0.16-2.54)	11	3.66 (2.03-6.62)	1	0.37 (0.05-2.65)	-	-	-	-	1	0.58 (0.08-4.10)	2	2.44 (0.61-9.78)	-	-	-	-	1	3.32 (0.47-23.58)	1	6.50 (0.91-46.31)	-	-	-	-	-	-	-	-
BUPRENORPHINE	N07	N07BC51	50	0.12 (0.09-0.16)	6	0.06 (0.03-0.14)	1	0.01 (0.00-0.08)	10	0.18 (0.10-0.33)	3	0.08 (0.03-0.24)	7	0.19 (0.09-0.40)	1	0.03 (0.00-0.22)	4	0.14 (0.05-0.37)	8	0.29 (0.15-0.58)	14	0.66 (0.39-1.12)	1	0.10 (0.01-0.71)	-	-	-	-	4	1.09 (0.41-2.91)	-	-	-	-	-	-	-	-	-	-
ATOVAQUONE AND PROGUANIL HYDROCHLORIDE	P01	P01BB51	50	4.93 (3.72-6.53)	12	5.09 (2.88-8.98)	6	2.77 (1.24-6.18)	4	2.80 (1.05-7.46)	5	5.07 (2.11-12.19)	11	11.72 (6.48-21.22)	1	1.19 (0.17-8.45)	3	4.11 (1.32-12.77)	7	9.98 (4.75-20.98)	-	-	-	-	-	-	2	11.13 (2.78-44.56)	-	-	1	20.74 (2.91-147.68)	-	-	-	-	-	-	-	-
LIRAGLUTIDE	A10	A10BX07	48	0.22 (0.17-0.29)	4	0.08 (0.03-0.21)	10	0.22 (0.12-0.41)	3	0.10 (0.03-0.31)	8	0.39 (0.19-0.77)	6	0.30 (0.14-0.68)	3	0.17 (0.05-0.53)	5	0.33 (0.14-0.79)	4	0.27 (0.10-0.72)	4	0.35 (0.13-0.94)	1	0.19 (0.03-1.32)	-	-	1	0.27 (0.04-1.88)	-	-	-	-	-	-	-	-	-	-	-	-
PENTOXIFYLLINE	C04	C04AD03	48	3.22 (2.42-4.28)	17	4.95 (3.07-7.97)	5	1.58 (0.66-3.80)	2	0.96 (0.24-3.83)	5	3.47 (1.44-8.35)	1	0.73 (0.10-5.16)	2	1.63 (0.41-6.53)	7	6.59 (3.14-13.85)	3	2.92 (0.94-9.08)	6	7.61 (3.41-16.95)	1	2.67 (0.38-18.97)	-	-	-	-	-	-	-	-	-	-	-	-	-	-	-	-
MEMANTINE	N06	N06DX01	48	0.50 (0.38-0.67)	21	0.97 (0.63-1.48)	3	0.15 (0.05-0.47)	2	0.15 (0.04-0.61)	2	0.22 (0.06-0.88)	2	0.23 (0.06-0.92)	4	0.52 (0.19-1.38)	3	0.45 (0.14-1.39)	6	0.93 (0.42-2.07)	4	0.80 (0.30-2.14)	3	1.27 (0.41-3.96)	1	0.46 (0.07-3.30)	-	-	-	-	-	-	-	-	-	-	-	-	-	-
OLOPATADINE HYDROCHLORIDE	R01	R01AC08	48	1.54 (1.16-2.04)	10	1.40 (0.75-2.60)	4	0.61 (0.23-1.62)	4	0.92 (0.35-2.46)	6	2.01 (0.90-4.47)	19	6.69 (4.26-10.50)	6	2.36 (1.06-5.26)	2	0.91 (0.23-3.62)	1	0.47 (0.07-3.33)	-	-	1	1.29 (0.18-9.14)	5	7.06 (2.93-17.00)	1	1.84 (0.26-13.05)	2	7.00 (1.75-28.04)	-	-	-	-	-	-	-	-	-	-
ENFORTUMAB VEDOTIN	L01	L01FX13	47	17.43 (12.93-23.51)	20	30.92 (19.78-48.34)	1	1.63 (0.23-11.58)	12	30.24 (17.06-53.61)	-	-	1	3.75 (0.53-26.64)	3	12.67 (4.07-39.42)	1	4.84 (0.68-34.44)	9	45.94 (23.76-88.82)	-	-	5	69.50 (28.78-167.84)	1	15.07 (2.12-107.27)	-	-	2	75.03 (18.68-301.35)	-	-	2	278.52 (68.98-1124.60)	-	-	-	-	-	-
MANNITOL	B05	B05BC01	47	2.70 (2.03-3.61)	9	2.25 (1.17-4.32)	5	1.36 (0.57-3.28)	19	7.89 (5.02-12.39)	-	-	3	1.88 (0.61-5.83)	4	2.81 (1.06-7.51)	8	6.49 (3.24-13.00)	4	3.36 (1.26-8.96)	2	2.18 (0.54-8.72)	-	-	-	-	-	-	-	-	-	-	-	-	-	-	-	-	-	-
CEFPODOXIME PROXETIL	J01	J01DD13	47	13.88 (10.32-18.67)	16	19.78 (12.04-32.48)	3	3.97 (1.28-12.34)	10	20.27 (10.85-37.86)	7	20.47 (9.72-43.12)	6	18.35 (8.21-41.01)	4	13.70 (5.12-36.62)	6	23.73 (10.62-53.04)	4	16.35 (6.12-43.72)	2	10.58 (2.64-42.39)	-	-	-	-	1	15.92 (2.24-113.26)	-	-	-	-	-	-	-	-	-	-	-	-
RIFABUTIN	J04	J04AB04	47	5.34 (3.99-7.13)	11	5.37 (2.97-9.71)	29	15.64 (10.83-22.59)	-	-	1	1.16 (0.16-8.26)	3	3.66 (1.18-11.36)	5	6.86 (2.85-16.51)	1	1.57 (0.22-11.19)	-	-	2	4.24 (1.06-16.98)	-	-	-	-	1	6.39 (0.90-45.42)	-	-	-	-	-	-	-	-	-	-	-	-
PYRIMETHAMINE	P01	P01BD01	47	10.44 (7.78-14.01)	12	11.23 (6.35-19.86)	19	19.60 (12.43-30.88)	10	15.46 (8.29-28.84)	1	2.22 (0.31-15.75)	1	2.32 (0.33-16.50)	9	23.71 (12.29-45.74)	-	-	-	-	-	-	2	17.09 (4.27-68.51)	7	66.07 (31.36-139.21)	-	-	-	-	-	-	-	-	-	-	-	-	-	-
GADOPENTETATE DIMEGLUMINE	V08	V08CA01	47	1.52 (1.14-2.03)	4	0.56 (0.21-1.51)	-	-	-	-	1	0.34 (0.05-2.40)	1	0.35 (0.05-2.52)	3	1.20 (0.39-3.71)	-	-	2	0.95 (0.24-3.81)	8	4.95 (2.47-9.91)	28	37.19 (25.59-54.06)	-	-	-	-	1	3.54 (0.50-25.17)	-	-	-	-	-	-	-	-	-	-
MICONAZOLE	A07	A07AC01	46	1.34 (1.00-1.79)	21	2.68 (1.74-4.11)	2	0.28 (0.07-1.11)	11	2.31 (1.28-4.18)	3	0.91 (0.29-2.83)	1	0.32 (0.04-2.26)	5	1.79 (0.75-4.31)	3	1.24 (0.40-3.84)	2	0.85 (0.21-3.42)	2	1.11 (0.28-4.44)	-	-	1	1.28 (0.18-9.11)	-	-	1	3.18 (0.45-22.62)	-	-	-	-	-	-	-	-	-	-
ALOGLIPTIN	A10	A10BH04	46	3.32 (2.48-4.44)	15	4.69 (2.82-7.80)	3	1.02 (0.33-3.17)	2	1.03 (0.26-4.12)	6	4.49 (2.01-10.00)	17	13.39 (8.31-21.59)	3	2.64 (0.85-8.18)	-	-	4	4.20 (1.57-11.20)	1	1.36 (0.19-9.66)	-	-	1	3.14 (0.44-22.35)	-	-	-	-	2	30.70 (7.64-123.27)	-	-	-	-	-	-	-	-
LISINOPRIL AND HYDROCHLOROTHIAZIDE	C09	C09BA03	46	1.03 (0.77-1.37)	9	0.88 (0.46-1.69)	7	0.75 (0.36-1.57)	8	1.29 (0.65-2.59)	3	0.70 (0.23-2.18)	4	0.98 (0.37-2.62)	8	2.21 (1.10-4.42)	-	-	8	2.64 (1.32-5.27)	3	1.28 (0.41-3.97)	2	1.80 (0.45-7.22)	-	-	-	-	-	-	-	-	-	-	-	-	-	-	-	-
VALSARTAN AND HYDROCHLOROTHIAZIDE	C09	C09DA03	46	0.68 (0.51-0.91)	6	0.39 (0.17-0.86)	4	0.28 (0.11-0.75)	11	1.18 (0.65-2.13)	3	0.47 (0.15-1.44)	3	0.49 (0.16-1.51)	4	0.73 (0.27-1.95)	6	1.26 (0.57-2.81)	6	1.31 (0.59-2.92)	5	1.42 (0.59-3.40)	2	1.20 (0.30-4.78)	-	-	-	-	-	-	-	-	-	-	-	-	-	-	-	-
AMLODIPINE BESYLATE AND VALSARTAN	C09	C09DB01	46	0.89 (0.67-1.19)	8	0.68 (0.34-1.36)	15	1.39 (0.84-2.31)	2	0.28 (0.07-1.12)	5	1.02 (0.42-2.45)	3	0.64 (0.21-1.98)	5	1.20 (0.50-2.88)	3	0.83 (0.27-2.56)	6	1.72 (0.77-3.82)	1	0.37 (0.05-2.63)	1	0.78 (0.11-5.56)	-	-	3	3.36 (1.08-10.43)	1	2.13 (0.30-15.12)	-	-	-	-	-	-	-	-	-	-
SOMATROPIN	H01	H01AC01	46	0.26 (0.20-0.35)	35	0.88 (0.63-1.23)	-	-	-	-	3	0.18 (0.06-0.56)	2	0.13 (0.03-0.50)	-	-	-	-	3	0.25 (0.08-0.79)	1	0.11 (0.02-0.78)	2	0.46 (0.12-1.85)	-	-	-	-	-	-	-	-	-	-	-	-	-	-	-	-
LAPATINIB	L01	L01XE07	46	0.59 (0.44-0.79)	12	0.68 (0.38-1.19)	-	-	1	0.09 (0.01-0.66)	7	0.95 (0.45-1.99)	10	1.42 (0.76-2.64)	5	0.80 (0.33-1.91)	-	-	-	-	2	0.49 (0.12-1.97)	8	4.18 (2.09-8.38)	-	-	1	0.74 (0.10-5.28)	-	-	-	-	-	-	-	-	-	-	-	-
LEUPROLIDE ACETATE	L02	L02AE02	46	0.20 (0.15-0.27)	11	0.21 (0.12-0.38)	3	0.06 (0.02-0.19)	2	0.06 (0.02-0.25)	9	0.41 (0.21-0.79)	7	0.34 (0.16-0.70)	4	0.22 (0.08-0.57)	-	-	1	0.06 (0.01-0.46)	8	0.67 (0.33-1.34)	2	0.35 (0.09-1.41)	3	0.58 (0.19-1.80)	1	0.25 (0.04-1.79)	-	-	-	-	-	-	-	-	-	-	-	-
FLURBIPROFEN	M01	M01AE09	46	7.76 (5.78-10.43)	6	4.29 (1.92-9.57)	30	23.96 (16.67-34.45)	4	4.72 (1.77-12.61)	-	-	1	1.79 (0.25-12.70)	1	2.01 (0.28-14.27)	2	4.63 (1.16-18.53)	3	7.21 (2.32-22.38)	-	-	-	-	-	-	1	9.38 (1.32-66.68)	-	-	-	-	-	-	-	-	-	-	-	-
CICLESONIDE	R03	R03BA08	46	0.97 (0.72-1.29)	7	0.64 (0.31-1.35)	7	0.70 (0.33-1.48)	29	4.43 (3.08-6.39)	-	-	3	0.69 (0.22-2.15)	1	0.26 (0.04-1.84)	-	-	3	0.93 (0.30-2.88)	2	0.80 (0.20-3.21)	2	1.70 (0.42-6.79)	-	-	-	-	-	-	-	-	-	-	-	-	-	-	-	-
TIMOLOL	C07	C07BA06	45	0.51 (0.38-0.68)	7	0.35 (0.17-0.73)	2	0.11 (0.03-0.43)	9	0.74 (0.38-1.42)	8	0.95 (0.48-1.90)	5	0.62 (0.26-1.50)	7	0.98 (0.47-2.06)	6	0.97 (0.43-2.15)	2	0.33 (0.08-1.34)	2	0.43 (0.11-1.73)	1	0.46 (0.06-3.25)	2	1.00 (0.25-4.01)	-	-	2	2.49 (0.62-9.97)	-	-	-	-	-	-	-	-	-	-
EVOLOCUMAB	C10	C10AX13	45	0.10 (0.07-0.13)	12	0.11 (0.07-0.20)	-	-	-	-	4	0.09 (0.03-0.24)	13	0.31 (0.18-0.54)	-	-	-	-	1	0.03 (0.00-0.23)	2	0.08 (0.02-0.33)	14	1.24 (0.73-2.10)	-	-	-	-	-	-	-	-	-	-	-	-	-	-	-	-
PALIPERIDONE	N05	N05AX13	45	0.22 (0.16-0.29)	16	0.34 (0.21-0.55)	1	0.02 (0.00-0.16)	12	0.42 (0.24-0.74)	3	0.15 (0.05-0.47)	8	0.43 (0.21-0.85)	5	0.30 (0.12-0.72)	1	0.07 (0.01-0.49)	2	0.14 (0.04-0.57)	1	0.09 (0.01-0.66)	1	0.20 (0.03-1.39)	1	0.21 (0.03-1.52)	-	-	1	0.53 (0.07-3.78)	-	-	-	-	-	-	-	-	-	-
DORZOLAMIDE	S01	S01EC03	45	1.35 (1.01-1.82)	3	0.39 (0.13-1.22)	3	0.43 (0.14-1.33)	18	3.92 (2.47-6.23)	1	0.31 (0.04-2.23)	2	0.66 (0.16-2.64)	-	-	17	7.28 (4.52-11.73)	-	-	-	-	-	-	-	-	-	-	2	6.59 (1.64-26.40)	-	-	-	-	-	-	-	-	-	-
PRASUGREL	B01	B01AC22	45	0.81 (0.60-1.08)	6	0.47 (0.21-1.05)	2	0.17 (0.04-0.69)	7	0.91 (0.43-1.91)	7	1.32 (0.63-2.77)	6	1.19 (0.53-2.64)	7	1.55 (0.74-3.26)	2	0.51 (0.13-2.04)	4	1.06 (0.40-2.82)	6	2.06 (0.93-4.60)	1	0.73 (0.10-5.15)	3	2.39 (0.77-7.41)	-	-	-	-	-	-	-	-	-	-	-	-	-	-
NICARDIPINE HYDROCHLORIDE	C08	C08CA04	44	7.79 (5.76-10.53)	2	1.49 (0.37-5.98)	8	6.56 (3.27-13.16)	9	11.20 (5.81-21.59)	10	18.06 (9.69-33.68)	5	9.41 (3.91-22.66)	4	8.45 (3.16-22.56)	2	4.85 (1.21-19.43)	7	17.71 (8.42-37.25)	-	-	-	-	-	-	1	9.83 (1.38-69.93)	3	56.40 (18.12-175.57)	1	36.70 (5.15-261.51)	-	-	-	-	-	-	-	-
TOLTERODINE	G04	G04BD07	44	0.47 (0.35-0.63)	19	0.89 (0.56-1.39)	3	0.15 (0.05-0.47)	2	0.15 (0.04-0.62)	-	-	7	0.82 (0.39-1.72)	3	0.39 (0.13-1.22)	6	0.91 (0.41-2.02)	1	0.16 (0.02-1.11)	5	1.02 (0.42-2.45)	1	0.43 (0.06-3.05)	-	-	-	-	-	-	-	-	-	-	-	-	-	-	-	-
VEDOLIZUMAB	L04	L04AA33	44	0.22 (0.17-0.30)	7	0.16 (0.07-0.33)	4	0.10 (0.04-0.26)	1	0.04 (0.01-0.26)	4	0.21 (0.08-0.57)	4	0.22 (0.08-0.60)	9	0.57 (0.29-1.09)	-	-	3	0.23 (0.07-0.70)	3	0.29 (0.09-0.91)	7	1.44 (0.69-3.03)	7	1.58 (0.75-3.32)	6	1.77 (0.79-3.94)	-	-	-	-	-	-	-	-	-	-	-	-
ACETAMINOPHEN AND CODEINE	N02	N02AJ06	44	1.37 (1.02-1.85)	16	2.18 (1.34-3.57)	5	0.74 (0.31-1.79)	13	2.93 (1.70-5.06)	10	3.27 (1.76-6.08)	3	1.03 (0.33-3.18)	1	0.38 (0.05-2.73)	2	0.88 (0.22-3.54)	3	1.38 (0.44-4.27)	-	-	2	2.51 (0.63-10.06)	-	-	-	-	-	-	-	-	-	-	-	-	-	-	-	-
LEVONORGESTREL	G03	G03AC03	43	0.05 (0.03-0.06)	10	0.05 (0.03-0.09)	-	-	5	0.04 (0.02-0.10)	1	0.01 (0.00-0.08)	9	0.11 (0.06-0.21)	4	0.05 (0.02-0.14)	1	0.02 (0.00-0.11)	8	0.13 (0.06-0.26)	3	0.06 (0.02-0.20)	9	0.40 (0.21-0.77)	1	0.05 (0.01-0.35)	-	-	-	-	-	-	-	-	-	-	-	-	-	-
SILODOSIN	G04	G04CA04	43	2.06 (1.53-2.79)	9	1.88 (0.98-3.62)	6	1.37 (0.61-3.05)	1	0.35 (0.05-2.45)	2	1.00 (0.25-4.00)	5	2.62 (1.09-6.31)	13	7.69 (4.46-13.26)	-	-	1	0.70 (0.10-4.99)	1	0.91 (0.13-6.47)	3	5.79 (1.86-17.96)	5	10.58 (4.39-25.46)	2	5.50 (1.37-22.03)	-	-	-	-	-	-	-	-	-	-	-	-
GOSERELIN	L02	L02AE03	43	0.92 (0.68-1.24)	5	0.47 (0.19-1.12)	4	0.41 (0.15-1.09)	3	0.46 (0.15-1.44)	13	2.92 (1.69-5.03)	2	0.47 (0.12-1.87)	8	2.11 (1.05-4.22)	5	1.52 (0.63-3.65)	1	0.31 (0.04-2.23)	1	0.41 (0.06-2.90)	-	-	-	-	2	2.46 (0.61-9.85)	-	-	1	4.59 (0.64-32.67)	-	-	-	-	-	-	-	-
POMALIDOMIDE	L04	L04AX06	43	0.13 (0.10-0.17)	5	0.07 (0.03-0.16)	5	0.07 (0.03-0.17)	2	0.04 (0.01-0.17)	9	0.29 (0.15-0.55)	5	0.17 (0.07-0.40)	9	0.34 (0.17-0.65)	1	0.04 (0.01-0.30)	4	0.18 (0.07-0.47)	-	-	3	0.37 (0.12-1.14)	2	0.27 (0.07-1.07)	1	0.17 (0.02-1.24)	-	-	-	-	-	-	-	-	-	-	-	-
MISOPROSTOL	A02	A02BB01	42	0.95 (0.71-1.29)	9	0.89 (0.47-1.72)	-	-	19	3.13 (2.00-4.92)	4	0.95 (0.36-2.54)	7	1.75 (0.83-3.67)	3	0.84 (0.27-2.61)	1	0.32 (0.05-2.29)	3	1.00 (0.32-3.11)	1	0.43 (0.06-3.08)	-	-	-	-	-	-	-	-	-	-	-	-	-	-	-	-	-	-
INSULIN GLULISINE	A10	A10AB06	42	0.93 (0.68-1.25)	8	0.77 (0.39-1.54)	3	0.32 (0.10-0.98)	5	0.80 (0.33-1.92)	4	0.92 (0.35-2.46)	4	0.97 (0.36-2.58)	4	1.09 (0.41-2.90)	2	0.63 (0.16-2.50)	5	1.62 (0.68-3.90)	1	0.42 (0.06-2.99)	1	0.89 (0.13-6.32)	-	-	1	1.27 (0.18-9.02)	5	12.15 (5.04-29.29)	-	-	-	-	-	-	-	-	-	-
ALPROSTADIL	C01	C01EA01	42	1.81 (1.34-2.46)	6	1.13 (0.51-2.51)	11	2.26 (1.25-4.09)	9	2.80 (1.46-5.39)	5	2.25 (0.94-5.42)	2	0.94 (0.24-3.77)	1	0.53 (0.07-3.76)	-	-	-	-	8	6.58 (3.29-13.18)	-	-	-	-	-	-	-	-	-	-	-	-	-	-	-	-	-	-
RALOXIFENE HYDROCHLORIDE	G03	G03XC01	42	0.56 (0.41-0.75)	7	0.41 (0.19-0.85)	2	0.13 (0.03-0.51)	3	0.29 (0.09-0.89)	5	0.70 (0.29-1.67)	18	2.63 (1.66-4.18)	5	0.82 (0.34-1.97)	2	0.38 (0.09-1.51)	1	0.20 (0.03-1.39)	-	-	2	1.07 (0.27-4.29)	-	-	1	0.76 (0.11-5.43)	1	1.46 (0.20-10.35)	1	2.86 (0.40-20.32)	-	-	-	-	-	-	-	-
PONATINIB HYDROCHLORIDE	L01	L01XE24	42	1.96 (1.45-2.66)	1	0.20 (0.03-1.44)	8	1.78 (0.89-3.56)	-	-	7	3.41 (1.63-7.17)	2	1.02 (0.25-4.08)	11	6.32 (3.50-11.43)	-	-	11	7.55 (4.17-13.65)	2	1.77 (0.44-7.10)	6	11.28 (5.06-25.16)	3	6.16 (1.99-19.14)	-	-	-	-	-	-	-	-	-	-	-	-	-	-
IXEKIZUMAB	L04	L04AC13	42	0.42 (0.31-0.57)	5	0.22 (0.09-0.53)	-	-	4	0.29 (0.11-0.78)	6	0.63 (0.28-1.41)	2	0.22 (0.06-0.88)	16	1.99 (1.22-3.26)	4	0.57 (0.21-1.52)	2	0.30 (0.07-1.19)	2	0.38 (0.10-1.54)	5	2.04 (0.85-4.90)	15	6.73 (4.05-11.19)	5	2.91 (1.21-7.00)	3	3.32 (1.07-10.32)	-	-	-	-	-	-	-	-	-	-
CAFFEINE	N06	N06BC01	42	1.75 (1.29-2.37)	6	1.09 (0.49-2.42)	14	2.78 (1.64-4.70)	-	-	3	1.30 (0.42-4.04)	2	0.91 (0.23-3.64)	2	1.02 (0.26-4.09)	4	2.36 (0.88-6.28)	1	0.61 (0.09-4.33)	11	8.75 (4.84-15.82)	1	1.67 (0.24-11.88)	-	-	-	-	-	-	-	-	-	-	-	-	-	-	-	-
RIFAXIMIN	A07	A07AA11	41	0.58 (0.43-0.79)	1	0.06 (0.01-0.44)	2	0.14 (0.03-0.54)	2	0.21 (0.05-0.82)	1	0.15 (0.02-1.06)	1	0.16 (0.02-1.11)	4	0.70 (0.26-1.87)	6	1.21 (0.54-2.70)	1	0.21 (0.03-1.49)	24	6.57 (4.40-9.82)	2	1.15 (0.29-4.60)	-	-	-	-	-	-	-	-	-	-	-	-	-	-	-	-
SOTALOL HYDROCHLORIDE	C07	C07AA07	41	0.63 (0.47-0.86)	5	0.34 (0.14-0.81)	2	0.15 (0.04-0.59)	3	0.34 (0.11-1.04)	12	1.95 (1.11-3.44)	-	-	9	1.72 (0.90-3.31)	1	0.22 (0.03-1.56)	2	0.46 (0.11-1.83)	9	2.67 (1.39-5.14)	-	-	3	2.06 (0.66-6.38)	2	1.79 (0.45-7.15)	-	-	-	-	1	6.28 (0.88-44.82)	-	-	-	-	-	-
VERAPAMIL HYDROCHLORIDE	C08	C08DA01	41	2.39 (1.76-3.26)	4	1.01 (0.38-2.70)	2	0.55 (0.14-2.21)	5	2.10 (0.87-5.04)	6	3.65 (1.64-8.13)	4	2.54 (0.95-6.79)	4	2.86 (1.07-7.62)	2	1.64 (0.41-6.58)	-	-	2	2.21 (0.55-8.85)	16	37.84 (23.11-61.97)	-	-	1	3.33 (0.47-23.69)	-	-	-	-	-	-	-	-	-	-	-	-
ISOPROPYL ALCOHOL	D08	D08AX05	41	0.40 (0.29-0.54)	8	0.34 (0.17-0.68)	1	0.05 (0.01-0.33)	7	0.49 (0.23-1.03)	5	0.51 (0.21-1.22)	4	0.43 (0.16-1.14)	5	0.60 (0.25-1.44)	4	0.55 (0.21-1.47)	3	0.43 (0.14-1.33)	3	0.56 (0.18-1.73)	2	0.78 (0.20-3.14)	-	-	1	0.56 (0.08-3.97)	2	2.13 (0.53-8.54)	-	-	-	-	-	-	-	-	-	-
PARICALCITOL	H05	H05BX02	41	0.57 (0.42-0.77)	1	0.06 (0.01-0.43)	-	-	11	1.10 (0.61-1.99)	-	-	-	-	5	0.85 (0.35-2.05)	1	0.20 (0.03-1.39)	2	0.41 (0.10-1.63)	16	4.24 (2.60-6.94)	6	3.36 (1.51-7.48)	1	0.61 (0.09-4.34)	-	-	-	-	-	-	-	-	-	-	-	-	-	-
EMPAGLIFLOZIN	A10	A10BK03	40	0.29 (0.21-0.40)	6	0.19 (0.09-0.43)	9	0.31 (0.16-0.60)	3	0.16 (0.05-0.49)	2	0.15 (0.04-0.61)	2	0.16 (0.04-0.64)	6	0.54 (0.24-1.20)	1	0.10 (0.01-0.74)	4	0.43 (0.16-1.15)	8	1.12 (0.56-2.24)	-	-	3	0.97 (0.31-3.00)	2	0.84 (0.21-3.37)	1	0.80 (0.11-5.68)	-	-	-	-	-	-	-	-	-	-
ZINC	C05	C05AX04	40	0.61 (0.45-0.84)	9	0.60 (0.31-1.16)	-	-	5	0.55 (0.23-1.33)	5	0.80 (0.33-1.93)	4	0.67 (0.25-1.80)	2	0.38 (0.09-1.51)	5	1.09 (0.45-2.62)	2	0.45 (0.11-1.81)	4	1.17 (0.44-3.13)	3	1.86 (0.60-5.77)	-	-	2	1.77 (0.44-7.07)	1	1.68 (0.24-11.94)	-	-	-	-	-	-	1	25.93 (3.58-188.05)	-	-
CHLORHEXIDINE GLUCONATE	D08	D08AC02	40	1.68 (1.23-2.30)	15	2.75 (1.66-4.57)	-	-	6	1.82 (0.82-4.05)	1	0.44 (0.06-3.12)	-	-	14	7.26 (4.30-12.28)	-	-	1	0.62 (0.09-4.38)	5	4.01 (1.67-9.64)	2	3.38 (0.84-13.54)	8	14.88 (7.43-29.82)	-	-	-	-	-	-	-	-	-	-	-	-	-	-
CANAKINUMAB	L04	L04AC08	40	1.01 (0.74-1.37)	-	-	33	3.98 (2.83-5.61)	-	-	2	0.53 (0.13-2.11)	-	-	1	0.31 (0.04-2.20)	-	-	-	-	1	0.48 (0.07-3.41)	1	1.01 (0.14-7.20)	-	-	3	4.35 (1.40-13.50)	-	-	-	-	-	-	-	-	-	-	-	-
SAXAGLIPTIN	A10	A10BH03	39	0.96 (0.70-1.32)	9	0.97 (0.50-1.87)	1	0.12 (0.02-0.83)	2	0.36 (0.09-1.43)	9	2.33 (1.21-4.48)	5	1.35 (0.56-3.25)	7	2.13 (1.01-4.47)	-	-	5	1.82 (0.76-4.36)	2	0.94 (0.24-3.77)	1	0.99 (0.14-7.06)	3	3.27 (1.05-10.15)	1	1.42 (0.20-10.08)	-	-	-	-	-	-	-	-	-	-	-	-
TOLVAPTAN	C03	C03XA01	39	0.96 (0.70-1.31)	15	1.61 (0.97-2.68)	-	-	9	1.60 (0.83-3.08)	6	1.54 (0.69-3.44)	7	1.89 (0.90-3.96)	3	0.91 (0.29-2.82)	-	-	1	0.36 (0.05-2.56)	1	0.47 (0.07-3.33)	-	-	-	-	1	1.41 (0.20-10.04)	-	-	-	-	-	-	-	-	-	-	-	-
LOVASTATIN	C10	C10AA02	39	0.32 (0.24-0.44)	14	0.51 (0.30-0.86)	3	0.12 (0.04-0.37)	3	0.18 (0.06-0.56)	-	-	4	0.37 (0.14-0.98)	4	0.41 (0.15-1.10)	1	0.12 (0.02-0.84)	4	0.49 (0.18-1.31)	3	0.48 (0.15-1.48)	5	1.69 (0.70-4.05)	-	-	1	0.48 (0.07-3.41)	1	0.91 (0.13-6.49)	-	-	-	-	-	-	-	-	-	-
CLOFARABINE	L01	L01BB06	39	2.94 (2.14-4.04)	4	1.31 (0.49-3.48)	-	-	21	11.44 (7.44-17.58)	3	2.35 (0.76-7.28)	2	1.64 (0.41-6.56)	8	7.39 (3.69-14.79)	-	-	5	5.50 (2.29-13.24)	3	4.28 (1.38-13.28)	1	3.01 (0.42-21.39)	3	9.91 (3.19-30.77)	1	4.30 (0.60-30.53)	-	-	-	-	-	-	-	-	-	-	-	-
TOBRAMYCIN AND DEXAMETHASONE	S01	S01AA12	39	3.36 (2.45-4.61)	8	2.98 (1.49-5.97)	9	3.67 (1.91-7.06)	7	4.32 (2.06-9.07)	4	3.57 (1.34-9.53)	4	3.74 (1.40-9.98)	3	3.15 (1.01-9.78)	4	4.84 (1.81-12.91)	5	6.28 (2.61-15.10)	1	1.62 (0.23-11.54)	1	3.43 (0.48-24.39)	-	-	-	-	-	-	-	-	1	34.47 (4.83-246.09)	-	-	-	-	-	-
GADODIAMIDE	V08	V08CA03	39	2.25 (1.64-3.08)	2	0.50 (0.12-2.00)	2	0.55 (0.14-2.19)	1	0.41 (0.06-2.94)	1	0.60 (0.08-4.26)	1	0.63 (0.09-4.46)	2	1.41 (0.35-5.65)	-	-	1	0.84 (0.12-5.98)	8	8.77 (4.38-17.57)	21	49.29 (32.02-75.88)	-	-	-	-	1	6.27 (0.88-44.58)	-	-	-	-	-	-	-	-	-	-
GEMFIBROZIL	C10	C10AB04	38	0.52 (0.38-0.71)	9	0.54 (0.28-1.03)	6	0.39 (0.18-0.87)	3	0.30 (0.10-0.92)	1	0.14 (0.02-1.01)	6	0.90 (0.40-2.00)	6	1.01 (0.45-2.24)	2	0.39 (0.10-1.55)	6	1.20 (0.54-2.68)	2	0.52 (0.13-2.08)	-	-	-	-	3	2.35 (0.76-7.31)	-	-	-	-	-	-	-	-	-	-	-	-
BLEOMYCIN	L01	L01DC01	38	0.91 (0.66-1.25)	8	0.84 (0.42-1.68)	-	-	2	0.35 (0.09-1.39)	13	3.27 (1.90-5.64)	-	-	1	0.30 (0.04-2.10)	6	2.04 (0.92-4.55)	3	1.06 (0.34-3.28)	5	2.29 (0.95-5.51)	-	-	-	-	-	-	-	-	-	-	-	-	-	-	-	-	-	-
DURVALUMAB	L01	L01XC28	38	1.30 (0.94-1.79)	13	1.94 (1.13-3.34)	2	0.33 (0.08-1.30)	7	1.73 (0.82-3.63)	7	2.50 (1.19-5.26)	2	0.75 (0.19-2.99)	1	0.42 (0.06-2.98)	-	-	5	2.51 (1.04-6.04)	-	-	2	2.75 (0.69-11.01)	1	1.51 (0.21-10.69)	-	-	-	-	-	-	-	-	-	-	-	-	-	-
CABOZANTINIB	L01	L01XE26	38	0.38 (0.28-0.52)	5	0.22 (0.09-0.53)	1	0.05 (0.01-0.34)	7	0.51 (0.24-1.06)	5	0.53 (0.22-1.26)	11	1.21 (0.67-2.19)	-	-	-	-	6	0.89 (0.40-1.97)	-	-	5	2.03 (0.84-4.87)	-	-	2	1.15 (0.29-4.62)	-	-	-	-	-	-	-	-	-	-	-	-
ATOMOXETINE HYDROCHLORIDE	N06	N06BA09	38	0.34 (0.25-0.47)	21	0.83 (0.54-1.28)	-	-	3	0.20 (0.06-0.61)	-	-	8	0.80 (0.40-1.60)	6	0.67 (0.30-1.50)	1	0.13 (0.02-0.91)	2	0.27 (0.07-1.07)	-	-	2	0.73 (0.18-2.93)	-	-	-	-	-	-	-	-	-	-	-	-	-	-	-	-
DIPYRIDAMOLE	B01	B01AC07	37	2.24 (1.62-3.10)	3	0.79 (0.25-2.45)	6	1.72 (0.77-3.84)	16	6.99 (4.28-11.44)	3	1.89 (0.61-5.87)	8	5.29 (2.64-10.60)	3	2.22 (0.72-6.90)	-	-	4	3.54 (1.33-9.45)	-	-	1	2.42 (0.34-17.23)	-	-	-	-	-	-	-	-	-	-	-	-	-	-	-	-
ISOPROTERENOL HYDROCHLORIDE	C01	C01CA02	37	31.62 (22.31-44.81)	-	-	3	10.63 (3.40-33.18)	33	201.74 (139.87-290.98)	-	-	-	-	1	9.08 (1.27-64.71)	-	-	1	10.84 (1.52-77.25)	-	-	-	-	-	-	-	-	-	-	-	-	-	-	-	-	-	-	-	-
BACITRACIN	J01	J01XX10	37	2.02 (1.46-2.79)	23	5.49 (3.64-8.28)	-	-	10	3.94 (2.12-7.33)	1	0.57 (0.08-4.04)	6	3.58 (1.61-7.98)	1	0.67 (0.09-4.75)	-	-	2	1.60 (0.40-6.39)	2	2.07 (0.52-8.30)	-	-	-	-	-	-	-	-	-	-	-	-	-	-	-	-	-	-
LENVATINIB	L01	L01XE29	37	0.52 (0.38-0.72)	8	0.49 (0.25-0.99)	1	0.07 (0.01-0.48)	2	0.20 (0.05-0.82)	4	0.59 (0.22-1.58)	17	2.64 (1.64-4.25)	-	-	-	-	1	0.21 (0.03-1.47)	2	0.54 (0.13-2.16)	2	1.14 (0.28-4.56)	-	-	-	-	-	-	-	-	-	-	-	-	-	-	-	-
FINGOLIMOD HCL	L04	L04AA27	37	0.09 (0.07-0.12)	5	0.05 (0.02-0.13)	-	-	1	0.02 (0.00-0.13)	4	0.10 (0.04-0.27)	9	0.24 (0.13-0.46)	-	-	-	-	10	0.36 (0.19-0.67)	6	0.28 (0.13-0.62)	2	0.20 (0.05-0.79)	-	-	-	-	-	-	-	-	-	-	-	-	-	-	-	-
ROTIGOTINE	N04	N04BC09	37	0.77 (0.56-1.06)	16	1.45 (0.89-2.38)	-	-	2	0.30 (0.08-1.20)	2	0.43 (0.11-1.74)	4	0.91 (0.34-2.43)	4	1.02 (0.38-2.73)	-	-	6	1.84 (0.82-4.09)	1	0.40 (0.06-2.81)	2	1.68 (0.42-6.71)	-	-	-	-	-	-	-	-	-	-	-	-	-	-	-	-
RASBURICASE	V03	V03AF07	37	4.85 (3.50-6.73)	8	4.51 (2.25-9.05)	-	-	26	24.63 (16.71-36.32)	1	1.35 (0.19-9.56)	-	-	-	-	-	-	3	5.68 (1.83-17.65)	-	-	-	-	-	-	-	-	1	14.08 (1.98-100.16)	-	-	-	-	-	-	-	-	-	-
DOXEPIN	N06	N06AA12	37	0.79 (0.57-1.09)	5	0.47 (0.19-1.12)	7	0.71 (0.34-1.49)	7	1.08 (0.51-2.26)	-	-	1	0.23 (0.03-1.66)	4	1.05 (0.39-2.80)	1	0.30 (0.04-2.14)	1	0.31 (0.04-2.22)	11	4.49 (2.48-8.11)	3	2.58 (0.83-8.00)	-	-	1	1.23 (0.17-8.71)	-	-	-	-	-	-	-	-	-	-	-	-
MEDROXYPROGESTERONE ACETATE	G03	G03DA02	36	0.20 (0.14-0.27)	18	0.43 (0.27-0.69)	-	-	2	0.08 (0.02-0.32)	-	-	4	0.24 (0.09-0.65)	4	0.27 (0.10-0.73)	3	0.23 (0.08-0.73)	1	0.08 (0.01-0.58)	4	0.42 (0.16-1.12)	2	0.45 (0.11-1.78)	-	-	-	-	1	0.60 (0.09-4.30)	-	-	-	-	-	-	-	-	-	-
AFATINIB	L01	L01XE13	36	1.22 (0.88-1.69)	14	2.07 (1.23-3.50)	2	0.32 (0.08-1.29)	6	1.47 (0.66-3.27)	3	1.06 (0.34-3.30)	6	2.23 (1.00-4.96)	2	0.83 (0.21-3.33)	-	-	6	2.99 (1.34-6.66)	1	0.65 (0.09-4.58)	-	-	1	1.49 (0.21-10.60)	1	1.95 (0.27-13.82)	-	-	1	7.26 (1.02-51.70)	-	-	-	-	-	-	-	-
BETAXOLOL HYDROCHLORIDE	C07	C07AB05	35	7.20 (5.13-10.09)	11	9.67 (5.34-17.53)	14	13.50 (7.96-22.88)	1	1.44 (0.20-10.23)	-	-	1	2.18 (0.31-15.53)	4	9.85 (3.69-26.31)	3	8.49 (2.73-26.40)	2	5.87 (1.46-23.50)	-	-	-	-	-	-	-	-	-	-	-	-	-	-	-	-	-	-	-	-
CHLORAMBUCIL	L01	L01AA02	35	1.99 (1.43-2.78)	4	0.99 (0.37-2.64)	3	0.81 (0.26-2.51)	4	1.64 (0.61-4.36)	2	1.19 (0.30-4.74)	2	1.24 (0.31-4.97)	12	8.41 (4.77-14.82)	-	-	8	6.68 (3.34-13.37)	3	3.24 (1.04-10.06)	-	-	6	15.05 (6.75-33.57)	-	-	1	6.20 (0.87-44.05)	-	-	-	-	-	-	-	-	-	-
GALANTAMINE	N06	N06DA04	35	2.56 (1.83-3.57)	8	2.54 (1.27-5.09)	-	-	1	0.52 (0.07-3.72)	1	0.76 (0.11-5.40)	3	2.39 (0.77-7.42)	1	0.89 (0.13-6.35)	19	19.75 (12.57-31.05)	-	-	1	1.38 (0.19-9.84)	1	2.93 (0.41-20.79)	-	-	-	-	-	-	-	-	-	-	-	-	-	-	-	-
GRISEOFULVIN (MICROSIZE)	D01	D01BA01	34	33.72 (23.39-48.59)	8	30.58 (15.10-61.96)	9	37.76 (19.38-73.60)	5	31.19 (12.85-75.72)	1	8.87 (1.24-63.28)	7	66.94 (31.52-142.17)	3	31.62 (10.12-98.82)	5	61.25 (25.23-148.70)	1	12.46 (1.75-88.89)	-	-	-	-	1	37.41 (5.24-266.95)	-	-	1	92.80 (13.00-662.70)	-	-	-	-	-	-	-	-	-	-
CINACALCET	H05	H05BX01	34	0.14 (0.10-0.19)	8	0.14 (0.07-0.28)	1	0.02 (0.00-0.14)	2	0.06 (0.01-0.23)	1	0.04 (0.01-0.30)	1	0.04 (0.01-0.32)	2	0.10 (0.02-0.40)	-	-	2	0.12 (0.03-0.48)	8	0.62 (0.31-1.24)	10	1.64 (0.88-3.06)	-	-	-	-	-	-	-	-	-	-	-	-	-	-	-	-
ANIDULAFUNGIN	J02	J02AX06	34	7.67 (5.44-10.81)	2	1.91 (0.48-7.64)	4	4.17 (1.56-11.15)	4	6.33 (2.37-16.90)	-	-	-	-	-	-	-	-	4	12.88 (4.82-34.41)	21	89.93 (58.26-138.81)	-	-	-	-	-	-	-	-	-	-	-	-	-	-	-	-	-	-
MITOMYCIN	L01	L01DC03	34	3.09 (2.20-4.34)	-	-	1	0.43 (0.06-3.05)	2	1.30 (0.32-5.20)	5	4.72 (1.96-11.35)	6	5.94 (2.66-13.23)	2	2.22 (0.55-8.87)	-	-	4	5.30 (1.99-14.14)	12	20.76 (11.76-36.65)	2	7.26 (1.81-29.07)	-	-	-	-	1	9.85 (1.38-70.04)	-	-	-	-	-	-	-	-	-	-
CHLORPROMAZINE	N05	N05AA01	34	1.37 (0.98-1.92)	8	1.40 (0.70-2.81)	9	1.73 (0.90-3.32)	12	3.49 (1.98-6.15)	1	0.42 (0.06-2.98)	3	1.32 (0.43-4.10)	3	1.48 (0.48-4.61)	-	-	2	1.18 (0.30-4.72)	1	0.77 (0.11-5.44)	-	-	-	-	-	-	-	-	-	-	-	-	-	-	-	-	-	-
AMBRISENTAN	C02	C02KX02	33	0.06 (0.04-0.08)	4	0.03 (0.01-0.08)	-	-	6	0.08 (0.04-0.17)	6	0.11 (0.05-0.25)	6	0.12 (0.05-0.26)	2	0.04 (0.01-0.18)	-	-	11	0.29 (0.16-0.53)	2	0.07 (0.02-0.27)	2	0.15 (0.04-0.58)	1	0.08 (0.01-0.56)	-	-	-	-	-	-	-	-	-	-	-	-	-	-
RASAGILINE	N04	N04BD02	33	0.76 (0.54-1.07)	3	0.30 (0.10-0.94)	8	0.88 (0.44-1.77)	-	-	8	1.94 (0.97-3.88)	4	1.01 (0.38-2.70)	3	0.85 (0.28-2.65)	2	0.66 (0.16-2.62)	6	2.04 (0.92-4.55)	1	0.44 (0.06-3.13)	2	1.86 (0.47-7.46)	-	-	1	1.33 (0.19-9.44)	-	-	-	-	-	-	-	-	-	-	-	-
IBRITUMOMAB TIUXETAN	V10	V10XX02	33	4.35 (3.08-6.15)	10	5.70 (3.06-10.62)	-	-	10	9.43 (5.06-17.58)	-	-	1	1.42 (0.20-10.10)	3	4.80 (1.55-14.90)	-	-	1	1.91 (0.27-13.55)	9	22.44 (11.64-43.24)	-	-	-	-	-	-	-	-	-	-	-	-	-	-	-	-	-	-
LUBIPROSTONE	A06	A06AX03	32	0.82 (0.58-1.15)	7	0.78 (0.37-1.64)	2	0.24 (0.06-0.97)	3	0.55 (0.18-1.72)	3	0.80 (0.26-2.49)	10	2.81 (1.51-5.22)	1	0.31 (0.04-2.23)	3	1.09 (0.35-3.37)	2	0.75 (0.19-3.01)	-	-	1	1.03 (0.14-7.31)	1	1.13 (0.16-8.01)	-	-	-	-	-	-	-	-	-	-	-	-	-	-
CHLORTHALIDONE	C03	C03BA04	32	0.89 (0.63-1.26)	14	1.70 (1.01-2.87)	4	0.53 (0.20-1.41)	8	1.61 (0.80-3.22)	-	-	1	0.30 (0.04-2.16)	1	0.34 (0.05-2.43)	1	0.39 (0.06-2.80)	1	0.41 (0.06-2.90)	1	0.53 (0.07-3.76)	1	1.12 (0.16-7.95)	1	1.23 (0.17-8.71)	-	-	-	-	-	-	-	-	-	-	-	-	-	-
TRICLOSAN	D08	D08AE04	32	118.68 (76.15-184.97)	-	-	4	45.61 (16.69-124.58)	28	700.23 (443.44-1105.71)	-	-	-	-	3	87.25 (27.54-276.42)	-	-	-	-	-	-	-	-	1	101.62 (14.13-730.59)	-	-	-	-	-	-	-	-	-	-	-	-	-	-
CORTISONE ACETATE	H02	H02AB10	32	1.11 (0.79-1.58)	3	0.46 (0.15-1.41)	1	0.17 (0.02-1.18)	22	5.56 (3.66-8.46)	1	0.36 (0.05-2.59)	2	0.76 (0.19-3.05)	-	-	-	-	1	0.51 (0.07-3.63)	1	0.66 (0.09-4.71)	1	1.40 (0.20-9.96)	-	-	2	4.01 (1.00-16.04)	-	-	-	-	-	-	-	-	-	-	-	-
LEDIPASVIR AND SOFOSBUVIR	J05	J05AP51	32	0.32 (0.22-0.45)	-	-	3	0.14 (0.05-0.44)	2	0.14 (0.04-0.57)	5	0.52 (0.22-1.25)	7	0.76 (0.36-1.60)	2	0.24 (0.06-0.98)	-	-	9	1.31 (0.68-2.53)	2	0.38 (0.09-1.51)	2	0.80 (0.20-3.20)	-	-	-	-	-	-	-	-	-	-	-	-	-	-	-	-
BELIMUMAB	L04	L04AA26	32	0.40 (0.28-0.56)	5	0.27 (0.11-0.65)	-	-	2	0.18 (0.04-0.72)	-	-	8	1.09 (0.54-2.18)	1	0.15 (0.02-1.08)	2	0.35 (0.09-1.41)	5	0.91 (0.38-2.19)	2	0.47 (0.12-1.89)	6	3.01 (1.35-6.70)	1	0.55 (0.08-3.89)	2	1.43 (0.36-5.71)	1	1.36 (0.19-9.64)	-	-	-	-	-	-	-	-	-	-
ONABOTULINUMTOXINA	M03	M03AX01	32	0.12 (0.08-0.17)	8	0.13 (0.06-0.26)	1	0.02 (0.00-0.12)	-	-	4	0.15 (0.06-0.41)	8	0.32 (0.16-0.64)	-	-	-	-	1	0.05 (0.01-0.38)	6	0.42 (0.19-0.94)	4	0.59 (0.22-1.58)	-	-	-	-	-	-	-	-	-	-	-	-	-	-	-	-
SEVOFLURANE	N01	N01AB08	32	1.07 (0.76-1.51)	2	0.29 (0.07-1.17)	7	1.12 (0.53-2.34)	7	1.69 (0.81-3.55)	5	1.75 (0.73-4.21)	2	0.73 (0.18-2.93)	1	0.41 (0.06-2.92)	9	4.28 (2.22-8.23)	-	-	1	0.64 (0.09-4.53)	-	-	-	-	-	-	3	11.01 (3.54-34.24)	-	-	-	-	-	-	-	-	-	-
DEXCHLORPHENIRAMINE MALEATE	R06	R06AB04	32	9.68 (6.78-13.81)	2	2.53 (0.63-10.15)	3	4.16 (1.34-12.92)	3	6.30 (2.02-19.57)	3	9.12 (2.93-28.37)	6	19.21 (8.60-42.94)	8	28.88 (14.37-58.02)	3	12.36 (3.97-38.43)	5	21.44 (8.89-51.70)	1	5.53 (0.78-39.29)	-	-	4	51.45 (19.23-137.66)	-	-	-	-	2	124.90 (31.05-502.41)	-	-	-	-	-	-	-	-
BRIMONIDINE TARTRATE	S01	S01EA05	32	0.45 (0.32-0.64)	8	0.50 (0.25-0.99)	1	0.07 (0.01-0.48)	-	-	-	-	2	0.31 (0.08-1.25)	4	0.70 (0.26-1.87)	2	0.40 (0.10-1.61)	-	-	-	-	2	1.15 (0.29-4.59)	4	2.51 (0.94-6.71)	13	10.74 (6.22-18.55)	-	-	-	-	-	-	-	-	-	-	-	-
ETHACRYNIC ACID	C03	C03CC01	31	16.81 (11.64-24.28)	4	8.82 (3.29-23.64)	25	63.97 (42.62-96.02)	-	-	-	-	-	-	2	12.38 (3.08-49.71)	-	-	-	-	-	-	-	-	-	-	-	-	-	-	-	-	-	-	-	-	-	-	-	-
ZANAMIVIR	J05	J05AH01	31	2.33 (1.63-3.32)	11	3.60 (1.99-6.51)	1	0.36 (0.05-2.53)	3	1.62 (0.52-5.03)	3	2.35 (0.76-7.28)	12	9.88 (5.60-17.44)	-	-	-	-	1	1.10 (0.15-7.80)	1	1.42 (0.20-10.12)	-	-	-	-	-	-	-	-	3	48.41 (15.53-150.91)	-	-	-	-	-	-	-	-
FLECAINIDE ACETATE TABLET	C01	C01BC04	30	1.57 (1.10-2.25)	3	0.69 (0.22-2.13)	2	0.50 (0.12-2.00)	-	-	8	4.39 (2.19-8.79)	1	0.57 (0.08-4.07)	5	3.23 (1.34-7.76)	4	2.97 (1.11-7.92)	3	2.31 (0.74-7.16)	3	3.00 (0.97-9.30)	1	2.11 (0.30-14.98)	-	-	1	3.01 (0.42-21.38)	-	-	-	-	-	-	-	-	-	-	-	-
OMEGA-3-ACID ETHYL ESTERS	C10	C10AX06	30	0.40 (0.28-0.57)	10	0.58 (0.31-1.08)	1	0.06 (0.01-0.45)	-	-	2	0.28 (0.07-1.11)	1	0.15 (0.02-1.03)	6	0.98 (0.44-2.18)	1	0.19 (0.03-1.33)	5	0.97 (0.41-2.34)	1	0.25 (0.04-1.79)	2	1.07 (0.27-4.28)	-	-	1	0.76 (0.11-5.41)	-	-	-	-	-	-	-	-	-	-	-	-
MARAVIROC	J05	J05AX09	30	2.99 (2.08-4.28)	15	6.51 (3.91-10.82)	2	0.94 (0.23-3.76)	3	2.14 (0.69-6.64)	1	1.03 (0.15-7.33)	-	-	9	10.98 (5.70-21.15)	-	-	1	1.45 (0.20-10.29)	-	-	-	-	1	4.35 (0.61-30.92)	-	-	-	-	-	-	-	-	-	-	-	-	-	-
RISANKIZUMAB-RZAA	L04	L04AC18	30	0.88 (0.61-1.26)	-	-	-	-	-	-	-	-	2	0.64 (0.16-2.57)	24	8.72 (5.84-13.03)	-	-	-	-	-	-	1	1.18 (0.17-8.39)	24	31.56 (21.08-47.25)	1	1.69 (0.24-11.98)	1	3.21 (0.45-22.80)	-	-	-	-	1	46.48 (6.42-336.63)	-	-	-	-
METHOCARBAMOL	M03	M03BA03	30	0.39 (0.27-0.56)	7	0.40 (0.19-0.84)	1	0.06 (0.01-0.44)	3	0.28 (0.09-0.88)	2	0.27 (0.07-1.10)	3	0.43 (0.14-1.34)	3	0.49 (0.16-1.50)	3	0.56 (0.18-1.73)	7	1.35 (0.64-2.84)	2	0.50 (0.13-2.00)	1	0.53 (0.07-3.76)	1	0.58 (0.08-4.12)	-	-	-	-	-	-	-	-	-	-	-	-	-	-
IBANDRONATE SODIUM	M05	M05BA06	30	0.25 (0.17-0.35)	5	0.18 (0.07-0.43)	-	-	-	-	4	0.35 (0.13-0.92)	3	0.27 (0.09-0.84)	2	0.20 (0.05-0.81)	2	0.23 (0.06-0.93)	2	0.24 (0.06-0.97)	5	0.79 (0.33-1.89)	4	1.33 (0.50-3.55)	-	-	3	1.42 (0.46-4.42)	-	-	-	-	-	-	-	-	-	-	-	-
DROPERIDOL	N05	N05AD08	30	6.05 (4.21-8.71)	3	2.58 (0.83-8.02)	14	13.32 (7.86-22.59)	1	1.42 (0.20-10.10)	-	-	3	6.49 (2.09-20.15)	-	-	4	11.20 (4.19-29.91)	4	11.61 (4.35-31.02)	-	-	-	-	-	-	-	-	-	-	1	42.24 (5.93-301.00)	-	-	-	-	-	-	-	-
NALTREXONE	N07	N07BB04	30	0.24 (0.17-0.35)	11	0.39 (0.22-0.70)	3	0.12 (0.04-0.36)	-	-	-	-	4	0.36 (0.13-0.95)	4	0.40 (0.15-1.07)	2	0.23 (0.06-0.92)	-	-	5	0.77 (0.32-1.86)	2	0.65 (0.16-2.62)	-	-	-	-	-	-	-	-	-	-	-	-	-	-	-	-
RANIBIZUMAB	S01	S01LA04	30	0.24 (0.17-0.35)	2	0.07 (0.02-0.29)	4	0.16 (0.06-0.42)	1	0.06 (0.01-0.42)	7	0.60 (0.29-1.26)	2	0.18 (0.04-0.72)	5	0.50 (0.21-1.21)	2	0.23 (0.06-0.93)	10	1.21 (0.65-2.24)	-	-	-	-	-	-	-	-	-	-	-	-	-	-	-	-	-	-	-	-
DULAGLUTIDE	A10	A10BJ05	29	0.10 (0.07-0.15)	10	0.16 (0.08-0.29)	3	0.05 (0.02-0.16)	2	0.05 (0.01-0.21)	1	0.04 (0.01-0.27)	1	0.04 (0.01-0.28)	3	0.13 (0.04-0.41)	-	-	5	0.26 (0.11-0.63)	3	0.21 (0.07-0.64)	1	0.14 (0.02-1.03)	3	0.48 (0.15-1.48)	-	-	-	-	-	-	-	-	-	-	-	-	-	-
IVABRADINE	C01	C01EB17	29	1.32 (0.91-1.90)	7	1.39 (0.66-2.91)	5	1.08 (0.45-2.60)	3	0.98 (0.32-3.05)	2	0.95 (0.24-3.80)	7	3.49 (1.66-7.32)	4	2.23 (0.84-5.96)	-	-	2	1.33 (0.33-5.33)	1	0.86 (0.12-6.14)	-	-	2	4.00 (1.00-16.02)	-	-	-	-	-	-	-	-	-	-	-	-	-	-
METHYLDOPA	C02	C02AB01	29	1.51 (1.05-2.18)	2	0.45 (0.11-1.82)	14	3.49 (2.06-5.90)	1	0.38 (0.05-2.67)	1	0.54 (0.08-3.87)	1	0.57 (0.08-4.05)	-	-	2	1.48 (0.37-5.91)	1	0.77 (0.11-5.44)	1	0.99 (0.14-7.05)	1	2.10 (0.30-14.91)	-	-	6	18.06 (8.09-40.30)	-	-	-	-	-	-	-	-	-	-	-	-
FOSINOPRIL	C09	C09AA09	29	1.42 (0.99-2.05)	8	1.71 (0.86-3.43)	1	0.23 (0.03-1.66)	4	1.42 (0.53-3.78)	8	4.11 (2.05-8.23)	1	0.54 (0.08-3.81)	6	3.63 (1.63-8.08)	2	1.39 (0.35-5.56)	3	2.16 (0.70-6.71)	3	2.81 (0.90-8.71)	1	1.97 (0.28-14.03)	1	2.16 (0.30-15.36)	-	-	-	-	-	-	-	-	-	-	-	-	-	-
CHOLESTYRAMINE	C10	C10AC01	29	0.70 (0.49-1.01)	4	0.42 (0.16-1.12)	8	0.92 (0.46-1.85)	3	0.52 (0.17-1.62)	2	0.51 (0.13-2.02)	1	0.26 (0.04-1.88)	2	0.60 (0.15-2.38)	2	0.69 (0.17-2.74)	2	0.71 (0.18-2.84)	-	-	5	4.88 (2.03-11.75)	-	-	1	1.39 (0.20-9.88)	-	-	1	5.19 (0.73-36.93)	-	-	-	-	-	-	-	-
EZETIMIBE AND SIMVASTATIN	C10	C10BA02	29	0.37 (0.26-0.53)	13	0.72 (0.42-1.25)	-	-	2	0.18 (0.05-0.74)	-	-	3	0.42 (0.14-1.30)	3	0.47 (0.15-1.46)	1	0.18 (0.03-1.28)	1	0.19 (0.03-1.33)	7	1.71 (0.81-3.58)	1	0.51 (0.07-3.65)	-	-	1	0.73 (0.10-5.22)	-	-	-	-	-	-	-	-	-	-	-	-
BOSUTINIB MONOHYDRATE	L01	L01XE14	29	1.14 (0.79-1.64)	7	1.20 (0.57-2.52)	1	0.19 (0.03-1.33)	2	0.57 (0.14-2.27)	7	2.88 (1.37-6.05)	5	2.16 (0.90-5.18)	3	1.45 (0.47-4.50)	-	-	5	2.89 (1.20-6.95)	1	0.75 (0.11-5.32)	-	-	1	1.73 (0.24-12.31)	-	-	-	-	-	-	-	-	-	-	-	-	-	-
RUXOLITINIB	L01	L01XE18	29	0.14 (0.10-0.20)	1	0.02 (0.00-0.15)	-	-	-	-	-	-	-	-	6	0.36 (0.16-0.80)	-	-	8	0.57 (0.29-1.15)	6	0.56 (0.25-1.25)	5	0.99 (0.41-2.37)	5	1.08 (0.45-2.60)	1	0.28 (0.04-1.99)	2	1.07 (0.27-4.28)	-	-	-	-	-	-	-	-	-	-
IRINOTECAN HYDROCHLORIDE	L01	L01XX19	29	0.76 (0.53-1.10)	1	0.11 (0.02-0.82)	-	-	2	0.38 (0.10-1.52)	10	2.76 (1.49-5.14)	3	0.87 (0.28-2.69)	1	0.32 (0.05-2.30)	1	0.37 (0.05-2.65)	4	1.55 (0.58-4.13)	6	3.02 (1.36-6.73)	1	1.06 (0.15-7.54)	-	-	-	-	-	-	-	-	-	-	-	-	-	-	-	-
MEPOLIZUMAB	L04	L04AC06	29	0.25 (0.18-0.36)	2	0.08 (0.02-0.30)	5	0.21 (0.09-0.50)	1	0.06 (0.01-0.45)	2	0.18 (0.05-0.73)	7	0.67 (0.32-1.41)	1	0.11 (0.02-0.76)	-	-	3	0.39 (0.12-1.20)	2	0.33 (0.08-1.33)	2	0.70 (0.18-2.82)	-	-	5	2.52 (1.05-6.06)	-	-	-	-	-	-	-	-	-	-	-	-
BUPIVACAINE	N01	N01BB01	29	0.55 (0.38-0.79)	5	0.41 (0.17-0.99)	-	-	4	0.55 (0.21-1.46)	-	-	4	0.83 (0.31-2.22)	1	0.23 (0.03-1.66)	10	2.69 (1.45-5.01)	2	0.56 (0.14-2.23)	5	1.81 (0.75-4.35)	-	-	-	-	-	-	-	-	-	-	-	-	-	-	-	-	-	-
ETHOSUXIMIDE	N03	N03AD01	29	3.61 (2.50-5.21)	12	6.48 (3.67-11.44)	8	4.71 (2.35-9.43)	14	12.54 (7.40-21.23)	-	-	-	-	1	1.51 (0.21-10.74)	-	-	2	3.61 (0.90-14.46)	-	-	-	-	-	-	-	-	-	-	-	-	1	49.70 (6.96-354.88)	-	-	-	-	-	-
LISDEXAMFETAMINE DIMESYLATE	N06	N06BA12	29	0.27 (0.19-0.39)	16	0.66 (0.40-1.07)	-	-	1	0.07 (0.01-0.48)	-	-	3	0.31 (0.10-0.96)	1	0.12 (0.02-0.82)	-	-	5	0.69 (0.29-1.66)	-	-	4	1.52 (0.57-4.05)	-	-	-	-	-	-	-	-	-	-	-	-	-	-	-	-
POTASSIUM CITRATE	A12	A12BA02	28	1.60 (1.11-2.33)	17	4.26 (2.65-6.87)	3	0.82 (0.26-2.54)	6	2.48 (1.11-5.53)	1	0.60 (0.08-4.25)	-	-	2	1.41 (0.35-5.63)	-	-	-	-	-	-	-	-	-	-	-	-	-	-	-	-	-	-	-	-	-	-	-	-
PROPAFENONE	C01	C01BC03	28	0.85 (0.59-1.23)	6	0.80 (0.36-1.78)	1	0.15 (0.02-1.03)	8	1.76 (0.88-3.52)	3	0.96 (0.31-2.97)	1	0.33 (0.05-2.37)	2	0.75 (0.19-3.00)	10	4.33 (2.33-8.05)	2	0.90 (0.22-3.58)	1	0.58 (0.08-4.12)	1	1.23 (0.17-8.71)	1	1.34 (0.19-9.54)	1	1.75 (0.25-12.44)	-	-	-	-	-	-	-	-	-	-	-	-
NIACIN	C10	C10AD52	28	0.12 (0.08-0.17)	11	0.21 (0.11-0.37)	1	0.02 (0.00-0.14)	2	0.06 (0.02-0.25)	-	-	2	0.09 (0.02-0.37)	3	0.16 (0.05-0.49)	-	-	4	0.25 (0.09-0.67)	1	0.08 (0.01-0.58)	6	1.04 (0.46-2.31)	-	-	-	-	-	-	-	-	-	-	-	-	-	-	-	-
PRIMIDONE	N03	N03AA03	28	0.70 (0.48-1.01)	16	1.75 (1.07-2.85)	1	0.12 (0.02-0.84)	4	0.72 (0.27-1.92)	1	0.26 (0.04-1.85)	3	0.82 (0.26-2.55)	2	0.61 (0.15-2.46)	2	0.71 (0.18-2.83)	2	0.73 (0.18-2.94)	-	-	2	2.01 (0.50-8.06)	-	-	-	-	-	-	-	-	-	-	-	-	-	-	-	-
FELBAMATE	N03	N03AX10	28	4.16 (2.86-6.05)	3	1.92 (0.62-5.95)	24	17.05 (11.38-25.55)	1	1.06 (0.15-7.50)	-	-	1	1.60 (0.23-11.39)	-	-	-	-	-	-	-	-	-	-	-	-	-	-	-	-	-	-	-	-	-	-	-	-	-	-
LANTHANUM CARBONATE	V03	V03AE03	28	1.28 (0.88-1.85)	5	1.00 (0.41-2.39)	2	0.43 (0.11-1.74)	2	0.66 (0.16-2.63)	2	0.95 (0.24-3.82)	4	2.00 (0.75-5.33)	5	2.81 (1.17-6.75)	-	-	2	1.34 (0.33-5.36)	4	3.48 (1.31-9.28)	2	3.67 (0.92-14.71)	-	-	-	-	-	-	-	-	-	-	-	-	-	-	-	-
VITAMIN A	A11	A11CA01	27	1.23 (0.84-1.80)	5	0.99 (0.41-2.39)	6	1.30 (0.59-2.90)	5	1.65 (0.68-3.96)	1	0.48 (0.07-3.38)	3	1.50 (0.48-4.65)	6	3.37 (1.51-7.51)	-	-	-	-	1	0.87 (0.12-6.17)	-	-	-	-	1	2.62 (0.37-18.61)	-	-	-	-	-	-	-	-	-	-	-	-
EPOPROSTENOL	B01	B01AC09	27	0.29 (0.20-0.43)	2	0.09 (0.02-0.38)	4	0.21 (0.08-0.55)	2	0.16 (0.04-0.63)	12	1.37 (0.77-2.41)	2	0.24 (0.06-0.95)	4	0.53 (0.20-1.43)	1	0.15 (0.02-1.09)	-	-	1	0.21 (0.03-1.47)	2	0.88 (0.22-3.50)	1	0.48 (0.07-3.40)	-	-	-	-	-	-	-	-	-	-	-	-	-	-
FLUOCINONIDE	D07	D07AC08	27	1.51 (1.04-2.21)	9	2.20 (1.14-4.24)	4	1.07 (0.40-2.85)	-	-	1	0.58 (0.08-4.15)	3	1.84 (0.59-5.71)	4	2.76 (1.03-7.35)	-	-	7	5.77 (2.75-12.12)	-	-	-	-	2	4.94 (1.23-19.77)	-	-	-	-	-	-	-	-	-	-	-	-	-	-
PIMECROLIMUS	D11	D11AH02	27	1.63 (1.12-2.38)	1	0.26 (0.04-1.87)	-	-	-	-	-	-	5	3.31 (1.38-7.96)	15	11.21 (6.75-18.63)	-	-	1	0.89 (0.12-6.30)	3	3.45 (1.11-10.72)	2	4.86 (1.22-19.47)	1	2.66 (0.37-18.91)	-	-	-	-	-	-	-	-	-	-	-	-	-	-
DROSPIRENONE AND ETHINYL ESTRADIOL	G03	G03AA12	27	0.11 (0.08-0.17)	8	0.15 (0.07-0.30)	2	0.04 (0.01-0.16)	1	0.03 (0.00-0.22)	2	0.09 (0.02-0.36)	4	0.19 (0.07-0.50)	1	0.05 (0.01-0.37)	-	-	3	0.19 (0.06-0.58)	5	0.41 (0.17-0.98)	2	0.34 (0.09-1.37)	-	-	-	-	-	-	-	-	-	-	-	-	-	-	-	-
DEGARELIX	L02	L02BX02	27	1.68 (1.15-2.46)	6	1.63 (0.73-3.63)	8	2.38 (1.19-4.76)	-	-	7	4.56 (2.17-9.59)	1	0.68 (0.10-4.84)	2	1.53 (0.38-6.13)	2	1.76 (0.44-7.05)	-	-	-	-	-	-	2	5.49 (1.37-21.98)	-	-	-	-	-	-	1	25.15 (3.52-179.55)	-	-	-	-	-	-
ANTI-THYMOCYTE GLOBULIN (RABBIT)	L04	L04AA04	27	0.83 (0.57-1.22)	1	0.13 (0.02-0.96)	-	-	7	1.57 (0.75-3.29)	2	0.65 (0.16-2.59)	4	1.36 (0.51-3.62)	3	1.14 (0.37-3.55)	-	-	4	1.82 (0.68-4.85)	6	3.55 (1.59-7.90)	-	-	-	-	-	-	-	-	-	-	-	-	-	-	-	-	-	-
SARILUMAB	L04	L04AC14	27	0.60 (0.41-0.88)	-	-	11	1.18 (0.65-2.13)	2	0.32 (0.08-1.30)	1	0.24 (0.03-1.67)	3	0.74 (0.24-2.29)	-	-	-	-	4	1.32 (0.50-3.52)	2	0.86 (0.21-3.43)	2	1.81 (0.45-7.25)	-	-	2	2.59 (0.65-10.35)	-	-	-	-	-	-	-	-	-	-	-	-
ESLICARBAZEPINE ACETATE	N03	N03AF04	27	2.57 (1.76-3.75)	7	2.89 (1.38-6.08)	18	8.18 (5.14-13.01)	-	-	-	-	2	2.07 (0.52-8.29)	3	3.49 (1.12-10.84)	-	-	-	-	-	-	-	-	1	4.17 (0.59-29.60)	-	-	-	-	-	-	-	-	-	-	-	-	-	-
PYRIDOSTIGMINE BROMIDE	N07	N07AA02	27	1.32 (0.90-1.93)	1	0.21 (0.03-1.52)	-	-	9	3.19 (1.66-6.13)	7	3.59 (1.71-7.54)	1	0.54 (0.08-3.81)	7	4.23 (2.01-8.87)	1	0.69 (0.10-4.92)	2	1.44 (0.36-5.75)	-	-	-	-	1	2.16 (0.30-15.33)	-	-	1	5.35 (0.75-38.06)	-	-	-	-	-	-	-	-	-	-
LUMACAFTOR AND IVACAFTOR	R07	R07AX30	27	0.62 (0.42-0.90)	7	0.70 (0.33-1.47)	15	1.64 (0.99-2.73)	2	0.33 (0.08-1.33)	-	-	2	0.50 (0.13-2.01)	1	0.28 (0.04-2.01)	-	-	-	-	-	-	2	1.85 (0.46-7.40)	-	-	-	-	-	-	-	-	-	-	-	-	-	-	-	-
BRINZOLAMIDE	S01	S01EC04	27	0.74 (0.51-1.08)	4	0.48 (0.18-1.28)	5	0.65 (0.27-1.57)	9	1.78 (0.93-3.43)	1	0.29 (0.04-2.04)	5	1.50 (0.63-3.62)	2	0.68 (0.17-2.70)	2	0.78 (0.19-3.11)	1	0.40 (0.06-2.86)	-	-	-	-	-	-	-	-	2	6.01 (1.50-24.08)	-	-	-	-	-	-	-	-	-	-
DORZOLAMIDE HYDROCHLORIDE AND TIMOLOL MALEATE	S01	S01ED51	27	0.79 (0.54-1.15)	3	0.38 (0.12-1.19)	1	0.14 (0.02-0.99)	5	1.06 (0.44-2.54)	4	1.23 (0.46-3.27)	2	0.64 (0.16-2.57)	3	1.08 (0.35-3.35)	-	-	2	0.86 (0.22-3.44)	3	1.68 (0.54-5.20)	-	-	1	1.29 (0.18-9.17)	6	10.14 (4.55-22.62)	-	-	-	-	-	-	-	-	-	-	-	-
PHENYLEPHRINE	C01	C01CA06	26	1.14 (0.77-1.67)	5	0.96 (0.40-2.30)	4	0.83 (0.31-2.23)	8	2.53 (1.27-5.07)	1	0.46 (0.06-3.25)	3	1.44 (0.46-4.47)	2	1.08 (0.27-4.31)	-	-	4	2.58 (0.97-6.87)	2	1.67 (0.42-6.68)	-	-	-	-	-	-	-	-	-	-	-	-	-	-	-	-	-	-
TERAZOSIN HYDROCHLORIDE	G04	G04CA03	26	0.68 (0.47-1.00)	3	0.35 (0.11-1.07)	11	1.38 (0.77-2.50)	2	0.38 (0.10-1.52)	-	-	3	0.87 (0.28-2.69)	5	1.62 (0.68-3.91)	3	1.12 (0.36-3.48)	1	0.39 (0.05-2.75)	-	-	1	1.06 (0.15-7.55)	-	-	1	1.52 (0.21-10.77)	-	-	-	-	-	-	-	-	-	-	-	-
CRIZOTINIB	L01	L01XE16	26	0.47 (0.32-0.70)	2	0.16 (0.04-0.64)	2	0.17 (0.04-0.70)	2	0.26 (0.07-1.06)	6	1.15 (0.52-2.56)	9	1.81 (0.94-3.48)	-	-	-	-	2	0.54 (0.13-2.15)	-	-	2	1.48 (0.37-5.91)	-	-	-	-	1	2.00 (0.28-14.24)	-	-	-	-	-	-	-	-	-	-
TAMOXIFEN CITRATE	L02	L02BA01	26	1.01 (0.69-1.49)	3	0.51 (0.16-1.58)	-	-	4	1.13 (0.42-3.00)	3	1.22 (0.39-3.79)	2	0.85 (0.21-3.42)	4	1.92 (0.72-5.12)	2	1.10 (0.28-4.42)	2	1.15 (0.29-4.58)	2	1.49 (0.37-5.95)	1	1.57 (0.22-11.15)	-	-	5	11.24 (4.67-27.06)	-	-	-	-	-	-	-	-	-	-	-	-
INTERFERON ALFA-2B	L03	L03AB05	26	1.27 (0.86-1.87)	2	0.43 (0.11-1.71)	3	0.70 (0.23-2.17)	1	0.35 (0.05-2.51)	7	3.59 (1.71-7.53)	1	0.54 (0.08-3.80)	5	3.01 (1.25-7.25)	8	5.56 (2.78-11.13)	1	0.72 (0.10-5.10)	5	4.67 (1.94-11.23)	-	-	-	-	-	-	-	-	-	-	-	-	-	-	-	-	-	-
GUSELKUMAB	L04	L04AC16	26	0.56 (0.38-0.82)	-	-	-	-	-	-	7	1.58 (0.75-3.32)	2	0.47 (0.12-1.89)	13	3.46 (2.01-5.97)	3	0.92 (0.30-2.85)	-	-	-	-	1	0.87 (0.12-6.17)	12	11.50 (6.52-20.30)	-	-	-	-	-	-	-	-	-	-	-	-	-	-
DICLOFENAC SODIUM AND MISOPROSTOL	M01	M01AB55	26	0.80 (0.54-1.18)	4	0.54 (0.20-1.44)	4	0.59 (0.22-1.57)	3	0.67 (0.22-2.07)	5	1.62 (0.67-3.89)	2	0.68 (0.17-2.71)	1	0.38 (0.05-2.70)	-	-	3	1.36 (0.44-4.23)	3	1.77 (0.57-5.48)	-	-	-	-	2	3.55 (0.89-14.23)	-	-	-	-	-	-	-	-	-	-	-	-
AMANTADINE	N04	N04BB01	26	0.34 (0.23-0.49)	7	0.40 (0.19-0.83)	3	0.19 (0.06-0.57)	4	0.37 (0.14-1.00)	-	-	3	0.43 (0.14-1.32)	1	0.16 (0.02-1.13)	-	-	2	0.38 (0.10-1.52)	4	0.99 (0.37-2.64)	2	1.04 (0.26-4.18)	-	-	-	-	-	-	-	-	-	-	-	-	-	-	-	-
LURASIDONE HYDROCHLORIDE	N05	N05AE05	26	0.29 (0.20-0.43)	13	0.65 (0.38-1.11)	6	0.33 (0.15-0.73)	1	0.08 (0.01-0.58)	-	-	4	0.50 (0.19-1.33)	-	-	-	-	1	0.17 (0.02-1.19)	-	-	2	0.92 (0.23-3.68)	-	-	-	-	-	-	-	-	-	-	-	-	-	-	-	-
PSEUDOEPHEDRINE	R01	R01BA02	26	0.75 (0.51-1.10)	5	0.63 (0.26-1.51)	1	0.14 (0.02-0.97)	8	1.66 (0.83-3.33)	5	1.50 (0.63-3.62)	3	0.95 (0.30-2.93)	3	1.06 (0.34-3.29)	1	0.41 (0.06-2.89)	1	0.42 (0.06-3.00)	-	-	1	1.16 (0.16-8.22)	-	-	1	1.65 (0.23-11.74)	1	3.14 (0.44-22.35)	-	-	-	-	-	-	-	-	-	-
BIMATOPROST	S01	S01EE03	26	0.20 (0.14-0.30)	4	0.14 (0.05-0.36)	4	0.15 (0.06-0.40)	1	0.06 (0.01-0.40)	2	0.16 (0.04-0.65)	2	0.17 (0.04-0.69)	2	0.19 (0.05-0.77)	1	0.11 (0.02-0.79)	2	0.23 (0.06-0.92)	6	0.90 (0.40-2.00)	3	0.95 (0.31-2.94)	1	0.35 (0.05-2.45)	-	-	-	-	-	-	-	-	-	-	1	13.21 (1.82-95.81)	-	-
HYDROXOCOBALAMIN	B03	B03BA03	25	1.83 (1.24-2.72)	3	0.96 (0.31-2.97)	1	0.35 (0.05-2.48)	-	-	1	0.77 (0.11-5.43)	6	4.82 (2.16-10.75)	3	2.70 (0.87-8.39)	-	-	8	8.63 (4.31-17.29)	4	5.59 (2.10-14.91)	-	-	2	6.46 (1.61-25.86)	3	12.64 (4.07-39.28)	-	-	-	-	-	-	-	-	-	-	-	-
NAFCILLIN SODIUM	J01	J01CF06	25	6.32 (4.24-9.41)	1	1.07 (0.15-7.63)	11	13.08 (7.21-23.73)	-	-	-	-	1	2.70 (0.38-19.18)	4	12.17 (4.56-32.53)	-	-	4	14.53 (5.44-38.84)	-	-	1	9.92 (1.39-70.54)	-	-	5	71.36 (29.57-172.22)	-	-	-	-	-	-	-	-	-	-	-	-
DACARBAZINE	L01	L01AX04	25	0.98 (0.66-1.45)	10	1.71 (0.92-3.19)	1	0.19 (0.03-1.33)	1	0.28 (0.04-2.01)	5	2.05 (0.85-4.94)	2	0.86 (0.21-3.44)	2	0.97 (0.24-3.86)	-	-	2	1.15 (0.29-4.61)	3	2.24 (0.72-6.97)	-	-	2	3.46 (0.86-13.86)	-	-	-	-	-	-	-	-	-	-	-	-	-	-
OFATUMUMAB	L01	L01XC10	25	0.57 (0.39-0.85)	3	0.30 (0.10-0.93)	-	-	6	1.00 (0.45-2.22)	3	0.72 (0.23-2.24)	5	1.26 (0.52-3.03)	9	2.55 (1.33-4.91)	-	-	2	0.68 (0.17-2.70)	-	-	-	-	6	6.10 (2.74-13.61)	-	-	2	5.04 (1.26-20.18)	-	-	-	-	-	-	-	-	-	-
MEPERIDINE HYDROCHLORIDE	N02	N02AB02	25	0.68 (0.46-1.01)	12	1.43 (0.81-2.52)	1	0.13 (0.02-0.92)	6	1.18 (0.53-2.63)	-	-	3	0.90 (0.29-2.78)	1	0.34 (0.05-2.38)	-	-	2	0.80 (0.20-3.20)	5	2.60 (1.08-6.25)	2	2.20 (0.55-8.79)	-	-	-	-	-	-	-	-	-	-	-	-	-	-	-	-
CLEMASTINE FUMARATE	R06	R06AA04	25	6.83 (4.58-10.18)	8	9.36 (4.66-18.79)	13	16.74 (9.67-28.98)	7	13.54 (6.43-28.50)	-	-	1	2.91 (0.41-20.68)	-	-	-	-	-	-	-	-	-	-	-	-	-	-	-	-	1	56.96 (7.99-406.05)	-	-	-	-	-	-	-	-
NALOXONE	V03	V03AB15	25	1.86 (1.25-2.76)	1	0.32 (0.05-2.30)	1	0.35 (0.05-2.51)	-	-	-	-	1	0.81 (0.11-5.77)	-	-	20	21.23 (13.66-32.99)	-	-	2	2.83 (0.71-11.32)	-	-	-	-	-	-	-	-	-	-	-	-	-	-	-	-	-	-
GADOTERIDOL	V08	V08CA04	25	3.22 (2.17-4.78)	-	-	2	1.22 (0.30-4.87)	-	-	-	-	-	-	3	4.72 (1.52-14.65)	-	-	-	-	6	14.66 (6.57-32.70)	14	73.07 (43.09-123.93)	1	5.63 (0.79-39.99)	-	-	-	-	-	-	-	-	-	-	-	-	-	-
ACARBOSE	A10	A10BF01	24	1.62 (1.08-2.42)	5	1.47 (0.61-3.54)	-	-	3	1.46 (0.47-4.53)	4	2.82 (1.06-7.52)	3	2.21 (0.71-6.87)	2	1.66 (0.41-6.63)	1	0.95 (0.13-6.77)	-	-	2	2.57 (0.64-10.28)	3	8.15 (2.62-25.31)	-	-	2	7.75 (1.93-31.03)	1	7.36 (1.04-52.37)	-	-	-	-	-	-	-	-	-	-
MOGAMULIZUMAB-KPKC	L01	L01XC25	24	7.09 (4.71-10.65)	6	7.56 (3.38-16.90)	1	1.37 (0.19-9.71)	7	14.63 (6.94-30.81)	6	18.14 (8.12-40.54)	2	6.29 (1.57-25.22)	2	7.07 (1.76-28.33)	2	8.14 (2.03-32.61)	-	-	-	-	-	-	2	25.34 (6.32-101.62)	-	-	-	-	-	-	-	-	-	-	-	-	-	-
TEMSIROLIMUS	L01	L01XE09	24	1.06 (0.71-1.58)	7	1.35 (0.64-2.83)	-	-	-	-	4	1.84 (0.69-4.92)	5	2.42 (1.00-5.81)	3	1.63 (0.52-5.05)	-	-	-	-	2	1.68 (0.42-6.72)	3	5.33 (1.72-16.55)	2	3.89 (0.97-15.56)	-	-	-	-	-	-	-	-	-	-	-	-	-	-
TERBUTALINE SULFATE	R03	R03AC03	24	3.75 (2.50-5.61)	4	2.70 (1.01-7.19)	1	0.73 (0.10-5.22)	4	4.46 (1.67-11.91)	3	4.84 (1.56-15.05)	2	3.38 (0.84-13.53)	1	1.90 (0.27-13.48)	3	6.56 (2.11-20.38)	7	15.95 (7.58-33.54)	-	-	-	-	-	-	2	17.75 (4.43-71.11)	-	-	-	-	-	-	-	-	-	-	-	-
DEXPANTHENOL	A11	A11HA30	24	6.79 (4.52-10.21)	6	7.26 (3.25-16.22)	4	5.27 (1.97-14.08)	13	26.32 (15.20-45.59)	1	2.88 (0.40-20.47)	1	3.02 (0.42-21.44)	1	3.39 (0.48-24.09)	-	-	1	4.04 (0.57-28.76)	-	-	-	-	1	12.14 (1.71-86.36)	-	-	-	-	-	-	-	-	-	-	-	-	-	-
METAXALONE	M03	-	23	0.54 (0.36-0.81)	16	1.65 (1.01-2.69)	1	0.11 (0.02-0.80)	-	-	-	-	2	0.52 (0.13-2.06)	-	-	-	-	-	-	-	-	4	3.80 (1.42-10.13)	-	-	-	-	-	-	-	-	-	-	-	-	-	-	-	-
AMLODIPINE BESYLATE AND BENAZEPRIL HYDROCHLORIDE	C02	-	23	0.49 (0.33-0.74)	12	1.13 (0.64-1.98)	1	0.10 (0.01-0.73)	-	-	1	0.22 (0.03-1.59)	-	-	4	1.06 (0.40-2.82)	-	-	4	1.26 (0.47-3.37)	-	-	2	1.73 (0.43-6.92)	-	-	-	-	-	-	-	-	-	-	-	-	-	-	-	-
BALOXAVIR MARBOXIL	J05	J05AX25	23	2.80 (1.85-4.23)	3	1.58 (0.51-4.91)	-	-	-	-	2	2.53 (0.63-10.12)	14	18.72 (11.05-31.70)	1	1.49 (0.21-10.56)	1	1.71 (0.24-12.16)	1	1.77 (0.25-12.61)	-	-	-	-	1	5.33 (0.75-37.86)	-	-	-	-	1	25.92 (3.64-184.61)	-	-	-	-	-	-	-	-
ASPARAGINASE	L01	L01XX02	23	1.13 (0.75-1.70)	4	0.86 (0.32-2.29)	1	0.23 (0.03-1.67)	-	-	1	0.51 (0.07-3.66)	7	3.78 (1.80-7.95)	5	3.03 (1.26-7.30)	-	-	3	2.17 (0.70-6.74)	12	11.32 (6.42-19.97)	1	1.98 (0.28-14.09)	4	8.70 (3.26-23.23)	-	-	1	5.38 (0.76-38.29)	-	-	-	-	-	-	-	-	-	-
ERIBULIN MESYLATE	L01	L01XX41	23	1.57 (1.04-2.37)	10	2.99 (1.61-5.56)	-	-	5	2.47 (1.03-5.93)	3	2.14 (0.69-6.65)	2	1.50 (0.37-5.99)	2	1.68 (0.42-6.73)	-	-	1	1.00 (0.14-7.12)	-	-	1	2.75 (0.39-19.54)	-	-	-	-	-	-	-	-	-	-	-	-	-	-	-	-
ELETRIPTAN HYDROBROMIDE	N02	N02CC06	23	0.64 (0.42-0.96)	3	0.36 (0.12-1.13)	2	0.26 (0.07-1.06)	1	0.20 (0.03-1.42)	3	0.87 (0.28-2.70)	-	-	-	-	-	-	4	1.63 (0.61-4.35)	-	-	-	-	-	-	12	19.33 (10.94-34.13)	-	-	-	-	-	-	-	-	-	-	-	-
ESTAZOLAM	N05	N05CD04	23	3.34 (2.21-5.04)	8	5.04 (2.52-10.10)	2	1.37 (0.34-5.48)	12	12.56 (7.11-22.19)	-	-	2	3.15 (0.79-12.62)	2	3.54 (0.88-14.17)	3	6.12 (1.97-19.00)	-	-	2	5.48 (1.37-21.96)	-	-	-	-	-	-	2	31.50 (7.85-126.34)	1	30.83 (4.33-219.60)	-	-	-	-	-	-	-	-
GADOBENATE DIMEGLUMINE	V08	V08CA08	23	1.08 (0.72-1.63)	-	-	-	-	-	-	-	-	1	0.52 (0.07-3.66)	1	0.58 (0.08-4.11)	-	-	-	-	5	4.49 (1.87-10.81)	16	30.67 (18.73-50.21)	-	-	-	-	-	-	-	-	-	-	-	-	-	-	-	-
MENTHOL	-	-	22	2.03 (1.33-3.09)	5	2.01 (0.83-4.83)	2	0.88 (0.22-3.51)	1	0.66 (0.09-4.71)	-	-	12	12.16 (6.89-21.47)	12	13.67 (7.74-24.12)	-	-	-	-	2	3.51 (0.88-14.03)	1	3.70 (0.52-26.30)	-	-	-	-	-	-	-	-	-	-	-	-	-	-	-	-
MINOXIDIL	C02	C02DC01	22	0.18 (0.12-0.27)	8	0.29 (0.14-0.58)	2	0.08 (0.02-0.31)	8	0.48 (0.24-0.95)	-	-	4	0.36 (0.14-0.96)	3	0.30 (0.10-0.94)	-	-	1	0.12 (0.02-0.86)	1	0.16 (0.02-1.11)	4	1.33 (0.50-3.55)	-	-	-	-	-	-	-	-	-	-	-	-	-	-	-	-
BENAZEPRIL HYDROCHLORIDE	C09	C09AA07	22	0.65 (0.43-0.99)	11	1.43 (0.79-2.58)	1	0.14 (0.02-1.00)	2	0.43 (0.11-1.71)	-	-	1	0.33 (0.05-2.31)	4	1.46 (0.55-3.90)	1	0.42 (0.06-2.99)	1	0.44 (0.06-3.10)	1	0.57 (0.08-4.02)	1	1.20 (0.17-8.49)	-	-	-	-	-	-	-	-	-	-	-	-	-	-	-	-
AXITINIB	L01	L01XE17	22	0.34 (0.22-0.51)	5	0.34 (0.14-0.81)	4	0.29 (0.11-0.78)	1	0.11 (0.02-0.79)	3	0.48 (0.16-1.50)	4	0.68 (0.25-1.81)	2	0.38 (0.10-1.52)	-	-	3	0.68 (0.22-2.11)	-	-	1	0.62 (0.09-4.42)	1	0.68 (0.10-4.84)	-	-	-	-	-	-	-	-	-	-	-	-	-	-
LEVODOPA	N04	N04BA01	22	0.50 (0.33-0.76)	11	1.10 (0.61-1.99)	1	0.11 (0.02-0.77)	2	0.33 (0.08-1.32)	-	-	2	0.50 (0.13-2.01)	1	0.28 (0.04-2.00)	3	0.97 (0.31-3.02)	2	0.67 (0.17-2.69)	1	0.44 (0.06-3.10)	-	-	-	-	-	-	-	-	-	-	-	-	-	-	-	-	-	-
GADOTERATE MEGLUMINE	V08	V08CA02	22	1.81 (1.19-2.76)	3	1.08 (0.35-3.34)	7	2.75 (1.31-5.77)	2	1.19 (0.30-4.75)	2	1.72 (0.43-6.88)	2	1.80 (0.45-7.21)	-	-	3	3.49 (1.13-10.85)	5	6.05 (2.51-14.55)	-	-	-	-	-	-	1	4.72 (0.66-33.56)	-	-	-	-	-	-	-	-	-	-	-	-
LABETALOL HYDROCHLORIDE	C07	C07AG01	21	1.06 (0.69-1.62)	6	1.32 (0.59-2.94)	1	0.24 (0.03-1.70)	7	2.55 (1.21-5.35)	1	0.53 (0.07-3.74)	-	-	1	0.62 (0.09-4.40)	3	2.14 (0.69-6.64)	2	1.48 (0.37-5.92)	1	0.96 (0.14-6.82)	1	2.03 (0.29-14.41)	-	-	1	2.89 (0.41-20.56)	-	-	-	-	-	-	-	-	-	-	-	-
ALIROCUMAB	C10	C10AX14	21	0.21 (0.14-0.32)	7	0.30 (0.15-0.64)	2	0.09 (0.02-0.38)	-	-	1	0.10 (0.01-0.74)	6	0.66 (0.29-1.46)	-	-	-	-	1	0.15 (0.02-1.04)	1	0.19 (0.03-1.35)	3	1.21 (0.39-3.74)	-	-	-	-	-	-	-	-	-	-	-	-	-	-	-	-
FLUVOXAMINE MALEATE	N06	N06AB08	21	2.41 (1.57-3.70)	7	3.49 (1.66-7.34)	4	2.18 (0.82-5.81)	-	-	3	3.58 (1.15-11.12)	2	2.50 (0.62-10.01)	1	1.40 (0.20-9.97)	1	1.61 (0.23-11.47)	2	3.35 (0.84-13.42)	1	2.17 (0.31-15.44)	1	4.59 (0.65-32.64)	-	-	-	-	-	-	-	-	-	-	-	-	-	-	-	-
DESVENLAFAXINE	N06	N06AX23	21	0.18 (0.12-0.28)	7	0.27 (0.13-0.56)	3	0.12 (0.04-0.39)	1	0.06 (0.01-0.45)	1	0.09 (0.01-0.65)	3	0.29 (0.09-0.89)	1	0.11 (0.02-0.76)	1	0.12 (0.02-0.88)	1	0.13 (0.02-0.91)	4	0.67 (0.25-1.77)	1	0.35 (0.05-2.49)	-	-	1	0.50 (0.07-3.56)	-	-	-	-	-	-	-	-	-	-	-	-
CODEINE SULFATE	R05	R05DA04	21	1.55 (1.01-2.37)	3	0.96 (0.31-2.99)	-	-	-	-	2	1.54 (0.38-6.15)	-	-	-	-	2	2.08 (0.52-8.34)	-	-	12	16.93 (9.60-29.88)	1	2.96 (0.42-21.04)	-	-	1	4.23 (0.59-30.03)	-	-	-	-	-	-	-	-	-	-	-	-
EPINASTINE HYDROCHLORIDE	S01	S01GX10	21	4.56 (2.96-7.03)	4	3.74 (1.40-9.98)	4	4.08 (1.53-10.91)	-	-	5	11.22 (4.66-27.04)	2	4.69 (1.17-18.77)	4	10.55 (3.95-28.19)	3	9.10 (2.93-28.28)	-	-	-	-	-	-	-	-	-	-	1	23.36 (3.28-166.25)	-	-	-	-	-	-	-	-	-	-
MIGLITOL	A10	A10BF02	20	5.66 (3.63-8.83)	4	4.85 (1.82-12.97)	2	2.64 (0.66-10.59)	3	6.01 (1.93-18.70)	4	11.64 (4.35-31.11)	5	15.27 (6.33-36.81)	3	10.26 (3.30-31.89)	-	-	-	-	-	-	-	-	-	-	-	-	-	-	-	-	-	-	-	-	-	-	-	-
MACITENTAN	C02	C02KX04	20	0.09 (0.06-0.14)	5	0.10 (0.04-0.23)	2	0.04 (0.01-0.17)	3	0.10 (0.03-0.29)	-	-	4	0.19 (0.07-0.51)	1	0.05 (0.01-0.38)	-	-	4	0.26 (0.10-0.69)	3	0.25 (0.08-0.78)	2	0.35 (0.09-1.42)	1	0.19 (0.03-1.37)	-	-	-	-	-	-	-	-	-	-	-	-	-	-
TRIAMTERENE AND HYDROCHLOROTHIAZIDE	C03	C03AX01	20	0.68 (0.44-1.05)	6	0.89 (0.40-1.98)	2	0.32 (0.08-1.29)	6	1.47 (0.66-3.28)	-	-	1	0.37 (0.05-2.64)	1	0.42 (0.06-2.96)	1	0.48 (0.07-3.41)	2	1.00 (0.25-3.99)	2	1.29 (0.32-5.18)	3	4.10 (1.32-12.74)	-	-	-	-	-	-	-	-	-	-	-	-	-	-	-	-
ALISKIREN	C09	C09XA02	20	0.70 (0.45-1.09)	8	1.23 (0.62-2.47)	1	0.17 (0.02-1.20)	1	0.25 (0.04-1.81)	4	1.48 (0.55-3.94)	1	0.39 (0.05-2.75)	-	-	1	0.50 (0.07-3.55)	3	1.56 (0.50-4.83)	1	0.67 (0.09-4.78)	1	1.42 (0.20-10.11)	-	-	-	-	-	-	-	-	-	-	-	-	-	-	-	-
DESONIDE	D07	D07AB08	20	1.19 (0.76-1.84)	6	1.56 (0.70-3.47)	2	0.57 (0.14-2.26)	3	1.29 (0.41-3.99)	4	2.49 (0.93-6.63)	1	0.65 (0.09-4.62)	1	0.73 (0.10-5.19)	1	0.84 (0.12-5.98)	2	1.75 (0.44-6.99)	1	1.13 (0.16-8.04)	1	2.39 (0.34-17.00)	-	-	-	-	-	-	-	-	-	-	-	-	-	-	-	-
PROGESTERONE	G03	G03DA04	20	0.28 (0.18-0.43)	3	0.18 (0.06-0.57)	3	0.20 (0.06-0.62)	-	-	4	0.58 (0.22-1.56)	2	0.31 (0.08-1.22)	3	0.52 (0.17-1.60)	3	0.59 (0.19-1.84)	-	-	1	0.27 (0.04-1.89)	3	1.69 (0.54-5.24)	-	-	-	-	-	-	-	-	-	-	-	-	-	-	-	-
CEFTAROLINE FOSAMIL	J01	J01DI02	20	8.20 (5.24-12.84)	4	6.96 (2.60-18.62)	10	19.26 (10.29-36.03)	4	11.52 (4.30-30.82)	2	8.31 (2.07-33.32)	-	-	3	14.70 (4.72-45.74)	-	-	-	-	-	-	1	15.96 (2.24-113.61)	2	35.05 (8.73-140.65)	-	-	-	-	-	-	-	-	-	-	-	-	-	-
ENFUVIRTIDE	J05	J05AX07	20	1.23 (0.79-1.91)	9	2.42 (1.26-4.66)	1	0.29 (0.04-2.08)	3	1.33 (0.43-4.14)	4	2.58 (0.97-6.88)	1	0.67 (0.09-4.79)	-	-	-	-	1	0.90 (0.13-6.42)	-	-	2	4.96 (1.24-19.87)	-	-	-	-	-	-	-	-	-	-	-	-	-	-	-	-
PRALATREXATE	L01	L01BA05	20	8.01 (5.12-12.53)	7	11.97 (5.68-25.26)	-	-	8	22.70 (11.28-45.67)	-	-	3	12.78 (4.11-39.79)	1	4.77 (0.67-33.90)	-	-	3	17.14 (5.51-53.36)	2	14.80 (3.69-59.36)	-	-	1	17.08 (2.40-121.55)	-	-	-	-	-	-	-	-	-	-	-	-	-	-
MITOXANTRONE HYDROCHLORIDE	L01	L01DB07	20	0.80 (0.51-1.24)	5	0.87 (0.36-2.10)	-	-	-	-	3	1.25 (0.40-3.89)	1	0.44 (0.06-3.11)	7	3.45 (1.64-7.24)	-	-	-	-	3	2.29 (0.74-7.09)	-	-	1	1.76 (0.25-12.51)	-	-	1	4.37 (0.61-31.06)	-	-	-	-	-	-	-	-	-	-
GEMTUZUMAB OZOGAMICIN	L01	L01XC05	20	1.32 (0.85-2.04)	1	0.29 (0.04-2.04)	-	-	-	-	4	2.75 (1.03-7.35)	1	0.72 (0.10-5.12)	7	5.68 (2.70-11.93)	7	6.54 (3.11-13.74)	-	-	-	-	1	2.65 (0.37-18.82)	3	8.72 (2.81-27.07)	-	-	-	-	-	-	-	-	-	-	-	-	-	-
ENCORAFENIB	L01	L01XE46	20	0.91 (0.59-1.42)	-	-	5	1.09 (0.45-2.62)	3	0.99 (0.32-3.07)	5	2.40 (1.00-5.76)	4	2.01 (0.75-5.35)	2	1.13 (0.28-4.50)	2	1.30 (0.32-5.19)	1	0.67 (0.09-4.77)	-	-	-	-	2	4.04 (1.01-16.16)	-	-	-	-	-	-	-	-	-	-	-	-	-	-
BEXAROTENE	L01	L01XX25	20	4.23 (2.71-6.59)	2	1.82 (0.45-7.28)	-	-	1	1.50 (0.21-10.69)	4	8.75 (3.27-23.36)	3	6.86 (2.21-21.33)	6	15.48 (6.93-34.56)	-	-	-	-	5	19.96 (8.28-48.11)	1	8.39 (1.18-59.66)	1	9.19 (1.29-65.32)	-	-	2	45.69 (11.39-183.32)	-	-	-	-	-	-	-	-	-	-
ETOMIDATE	N01	N01AX07	20	2.48 (1.59-3.85)	2	1.07 (0.27-4.30)	2	1.17 (0.29-4.69)	7	6.24 (2.97-13.12)	3	3.87 (1.25-12.00)	-	-	4	6.07 (2.27-16.20)	1	1.74 (0.25-12.38)	2	3.62 (0.90-14.48)	1	2.35 (0.33-16.67)	-	-	2	10.86 (2.71-43.51)	-	-	-	-	-	-	-	-	-	-	-	-	-	-
TRAMADOL HYDROCHLORIDE AND ACETAMINOPHEN	N02	N02AJ13	20	0.85 (0.55-1.32)	9	1.68 (0.87-3.23)	1	0.20 (0.03-1.44)	5	1.54 (0.64-3.71)	1	0.45 (0.06-3.17)	2	0.94 (0.23-3.74)	1	0.53 (0.07-3.73)	-	-	1	0.63 (0.09-4.45)	1	0.81 (0.11-5.78)	1	1.72 (0.24-12.22)	-	-	-	-	-	-	-	-	-	-	-	-	-	-	-	-
TRAZODONE HYDROCHLORIDE	N06	N06AX05	20	0.32 (0.21-0.50)	5	0.36 (0.15-0.86)	3	0.23 (0.08-0.72)	3	0.35 (0.11-1.10)	1	0.17 (0.02-1.21)	4	0.72 (0.27-1.91)	2	0.40 (0.10-1.61)	1	0.23 (0.03-1.64)	1	0.24 (0.03-1.70)	-	-	2	1.32 (0.33-5.26)	2	1.44 (0.36-5.76)	-	-	-	-	-	-	-	-	-	-	-	-	-	-
MILNACIPRAN HYDROCHLORIDE	N06	N06AX17	20	0.70 (0.45-1.09)	9	1.38 (0.72-2.66)	2	0.33 (0.08-1.34)	-	-	2	0.73 (0.18-2.94)	3	1.15 (0.37-3.58)	6	2.60 (1.17-5.78)	-	-	-	-	-	-	-	-	-	-	-	-	-	-	-	-	-	-	-	-	-	-	-	-
DICYCLOMINE HYDROCHLORIDE	A03	A03AA07	19	0.22 (0.14-0.34)	7	0.35 (0.17-0.74)	-	-	-	-	2	0.24 (0.06-0.96)	2	0.25 (0.06-1.01)	-	-	-	-	-	-	1	0.22 (0.03-1.55)	6	2.78 (1.25-6.21)	-	-	1	0.66 (0.09-4.69)	-	-	-	-	-	-	-	-	-	-	-	-
RANOLAZINE	C01	C01EB18	19	0.22 (0.14-0.34)	7	0.35 (0.17-0.73)	-	-	1	0.08 (0.01-0.59)	-	-	1	0.13 (0.02-0.89)	2	0.28 (0.07-1.12)	2	0.32 (0.08-1.29)	1	0.17 (0.02-1.19)	5	1.09 (0.45-2.62)	-	-	-	-	1	0.66 (0.09-4.66)	-	-	-	-	-	-	-	-	-	-	-	-
TRETINOIN	D10	D10AD01	19	0.76 (0.48-1.19)	4	0.70 (0.26-1.86)	7	1.33 (0.63-2.80)	2	0.58 (0.14-2.30)	-	-	1	0.44 (0.06-3.10)	3	1.47 (0.48-4.57)	-	-	2	1.17 (0.29-4.69)	1	0.76 (0.11-5.40)	2	3.22 (0.80-12.87)	1	1.76 (0.25-12.50)	-	-	-	-	-	-	-	-	-	-	-	-	-	-
DACTINOMYCIN	L01	L01DA01	19	1.74 (1.11-2.73)	4	1.59 (0.60-4.25)	-	-	4	2.64 (0.99-7.04)	1	0.95 (0.13-6.78)	1	1.00 (0.14-7.10)	1	1.12 (0.16-7.98)	-	-	1	1.34 (0.19-9.52)	-	-	8	29.62 (14.77-59.39)	-	-	-	-	2	20.00 (4.99-80.19)	-	-	-	-	-	-	-	-	-	-
ALECTINIB HYDROCHLORIDE	L01	L01XE36	19	1.15 (0.73-1.81)	-	-	4	1.16 (0.43-3.08)	3	1.31 (0.42-4.08)	3	1.90 (0.61-5.91)	7	4.66 (2.22-9.79)	1	0.75 (0.11-5.30)	-	-	1	0.89 (0.13-6.33)	-	-	1	2.44 (0.34-17.35)	-	-	-	-	-	-	-	-	-	-	-	-	-	-	-	-
BINIMETINIB	L01	L01XE41	19	0.93 (0.59-1.46)	-	-	5	1.17 (0.49-2.81)	5	1.77 (0.74-4.26)	4	2.05 (0.77-5.47)	4	2.15 (0.81-5.73)	2	1.21 (0.30-4.83)	-	-	1	0.72 (0.10-5.11)	-	-	-	-	2	4.33 (1.08-17.32)	-	-	-	-	-	-	-	-	-	-	-	-	-	-
(DAUNORUBICIN AND CYTARABINE) LIPOSOME	L01	L01XY01	19	5.39 (3.41-8.50)	-	-	2	2.65 (0.66-10.62)	-	-	14	41.54 (24.45-70.56)	-	-	-	-	-	-	-	-	3	15.94 (5.13-49.57)	-	-	-	-	-	-	-	-	-	-	-	-	-	-	-	-	-	-
CHLORZOXAZONE	M03	M03BB03	19	3.11 (1.98-4.90)	17	12.22 (7.57-19.74)	-	-	1	1.17 (0.16-8.33)	-	-	1	1.78 (0.25-12.65)	-	-	-	-	1	2.39 (0.34-16.96)	-	-	-	-	-	-	-	-	-	-	-	-	-	-	-	-	-	-	-	-
SODIUM OXYBATE	N01	N01AX11	19	0.06 (0.04-0.10)	10	0.14 (0.08-0.27)	-	-	-	-	-	-	-	-	8	0.33 (0.16-0.65)	-	-	-	-	-	-	1	0.13 (0.02-0.95)	8	1.17 (0.58-2.35)	-	-	-	-	-	-	-	-	-	-	-	-	-	-
STIRIPENTOL	N03	N03AX17	19	3.80 (2.41-5.99)	2	1.72 (0.43-6.91)	5	4.73 (1.96-11.38)	6	8.60 (3.85-19.20)	-	-	8	17.46 (8.70-35.02)	-	-	-	-	-	-	-	-	-	-	-	-	-	-	-	-	-	-	-	-	-	-	-	-	-	-
CABERGOLINE	N04	N04BC06	19	1.02 (0.65-1.60)	14	3.30 (1.95-5.59)	-	-	-	-	2	1.13 (0.28-4.51)	-	-	2	1.33 (0.33-5.31)	-	-	-	-	1	1.03 (0.14-7.30)	-	-	-	-	-	-	-	-	-	-	-	-	-	-	-	-	-	-
HYPROMELLOSE	S01	S01KA02	19	1.60 (1.02-2.51)	1	0.37 (0.05-2.60)	2	0.80 (0.20-3.20)	3	1.82 (0.59-5.65)	1	0.88 (0.12-6.24)	1	0.92 (0.13-6.53)	10	10.39 (5.58-19.34)	-	-	-	-	1	1.60 (0.23-11.37)	1	3.38 (0.48-24.03)	-	-	-	-	-	-	-	-	-	-	-	-	-	-	-	-
KETOROLAC TROMETHAMINE	M01	-	18	0.86 (0.54-1.37)	8	1.67 (0.84-3.35)	-	-	3	1.04 (0.33-3.22)	1	0.50 (0.07-3.56)	2	1.05 (0.26-4.20)	3	1.77 (0.57-5.49)	-	-	1	0.70 (0.10-5.00)	2	1.83 (0.46-7.31)	1	1.93 (0.27-13.71)	-	-	-	-	-	-	-	-	-	-	-	-	-	-	-	-
ORLISTAT	A08	A08AB01	18	0.14 (0.09-0.22)	2	0.07 (0.02-0.27)	-	-	1	0.06 (0.01-0.39)	2	0.16 (0.04-0.64)	4	0.33 (0.13-0.89)	-	-	4	0.43 (0.16-1.15)	6	0.67 (0.30-1.50)	1	0.15 (0.02-1.03)	1	0.31 (0.04-2.18)	-	-	-	-	-	-	-	-	-	-	-	-	-	-	-	-
ARGATROBAN	B01	B01AE03	18	2.93 (1.84-4.67)	1	0.70 (0.10-5.01)	-	-	4	4.68 (1.75-12.49)	-	-	-	-	-	-	-	-	-	-	12	37.42 (21.17-66.15)	1	6.51 (0.92-46.27)	-	-	-	-	-	-	-	-	-	-	-	-	-	-	-	-
ADENOSINE	C01	C01EB10	18	3.42 (2.14-5.44)	13	10.78 (6.24-18.64)	-	-	15	20.64 (12.39-34.39)	-	-	1	2.06 (0.29-14.62)	1	2.31 (0.33-16.42)	-	-	-	-	-	-	9	68.91 (35.69-133.03)	-	-	-	-	-	-	-	-	-	-	-	-	-	-	-	-
VASOPRESSIN	H01	H01BA01	18	1.53 (0.96-2.43)	3	1.11 (0.36-3.44)	2	0.81 (0.20-3.23)	8	4.91 (2.45-9.82)	-	-	-	-	-	-	-	-	1	1.24 (0.18-8.83)	5	8.09 (3.36-19.47)	-	-	-	-	-	-	-	-	-	-	-	-	-	-	-	-	-	-
NAPROXEN AND ESOMEPRAZOLE MAGNESIUM	M01	M01AE52	18	0.48 (0.30-0.77)	10	1.18 (0.63-2.19)	5	0.64 (0.27-1.54)	1	0.19 (0.03-1.38)	-	-	1	0.29 (0.04-2.09)	-	-	-	-	3	1.19 (0.38-3.68)	-	-	1	1.08 (0.15-7.70)	-	-	-	-	-	-	-	-	-	-	-	-	-	-	-	-
KETAMINE HYDROCHLORIDE	N01	N01AX03	18	2.48 (1.56-3.95)	3	1.80 (0.58-5.58)	6	3.94 (1.76-8.78)	7	6.96 (3.31-14.64)	-	-	3	4.51 (1.45-14.02)	-	-	2	3.89 (0.97-15.57)	1	2.01 (0.28-14.31)	-	-	-	-	-	-	-	-	-	-	-	-	-	-	-	-	-	-	-	-
ZOLMITRIPTAN	N02	N02CC03	18	0.61 (0.39-0.97)	8	1.19 (0.60-2.39)	3	0.49 (0.16-1.51)	-	-	1	0.36 (0.05-2.53)	2	0.75 (0.19-2.99)	3	1.26 (0.41-3.91)	-	-	1	0.50 (0.07-3.56)	-	-	-	-	-	-	-	-	-	-	-	-	-	-	-	-	-	-	-	-
QUAZEPAM	N05	N05CD10	18	4.75 (2.98-7.59)	6	6.84 (3.06-15.28)	2	2.48 (0.62-9.92)	-	-	3	8.17 (2.63-25.40)	6	17.19 (7.70-38.42)	1	3.19 (0.45-22.71)	-	-	1	3.81 (0.54-27.12)	-	-	-	-	-	-	-	-	1	28.40 (3.99-202.14)	1	55.69 (7.81-397.00)	-	-	-	-	-	-	-	-
AMINOPHYLLINE	R03	R03DA05	18	2.92 (1.83-4.66)	2	1.41 (0.35-5.63)	1	0.77 (0.11-5.45)	2	2.33 (0.58-9.32)	-	-	1	1.76 (0.25-12.54)	9	17.98 (9.33-34.66)	4	9.15 (3.43-24.44)	-	-	1	3.07 (0.43-21.82)	-	-	-	-	-	-	-	-	-	-	-	-	-	-	-	-	-	-
HYDROCODONE BITARTRATE	R05	R05DA03	18	0.09 (0.05-0.14)	8	0.17 (0.08-0.34)	-	-	1	0.03 (0.00-0.25)	-	-	2	0.11 (0.03-0.42)	2	0.12 (0.03-0.47)	-	-	1	0.07 (0.01-0.50)	3	0.28 (0.09-0.86)	2	0.39 (0.10-1.55)	-	-	-	-	-	-	-	-	-	-	-	-	-	-	-	-
POTASSIUM IODIDE	V03	V03AB21	18	5.21 (3.26-8.33)	2	2.48 (0.62-9.94)	2	2.71 (0.68-10.86)	14	29.32 (17.26-49.80)	-	-	1	3.11 (0.44-22.13)	-	-	-	-	-	-	-	-	-	-	-	-	-	-	-	-	-	-	-	-	-	-	-	-	-	-
AFLIBERCEPT	L01	L01XX44	18	0.14 (0.09-0.22)	2	0.07 (0.02-0.27)	-	-	2	0.11 (0.03-0.46)	5	0.41 (0.17-0.99)	3	0.26 (0.08-0.80)	2	0.19 (0.05-0.78)	1	0.11 (0.02-0.79)	2	0.23 (0.06-0.93)	2	0.30 (0.08-1.20)	1	0.32 (0.04-2.26)	1	0.35 (0.05-2.47)	-	-	-	-	-	-	-	-	-	-	-	-	-	-
PYRIDOXINE HYDROCHLORIDE	A11	A11HA02	17	2.67 (1.65-4.31)	1	0.68 (0.10-4.83)	4	2.98 (1.12-7.95)	6	6.78 (3.04-15.13)	3	4.90 (1.58-15.22)	1	1.71 (0.24-12.14)	1	1.92 (0.27-13.63)	1	2.21 (0.31-15.70)	-	-	-	-	-	-	-	-	-	-	2	34.19 (8.52-137.13)	-	-	-	-	-	-	-	-	-	-
MIRABEGRON	G04	G04BD12	17	0.13 (0.08-0.20)	4	0.13 (0.05-0.35)	1	0.04 (0.01-0.25)	3	0.16 (0.05-0.51)	1	0.08 (0.01-0.56)	3	0.25 (0.08-0.77)	3	0.28 (0.09-0.86)	1	0.11 (0.02-0.76)	3	0.33 (0.11-1.03)	-	-	-	-	2	0.66 (0.17-2.66)	2	0.87 (0.22-3.47)	-	-	-	-	-	-	-	-	-	-	-	-
CALCITONIN SALMON	H05	H05BA01	17	1.15 (0.71-1.85)	2	0.59 (0.15-2.36)	-	-	3	1.46 (0.47-4.54)	3	2.12 (0.68-6.58)	4	2.96 (1.11-7.90)	3	2.50 (0.80-7.74)	-	-	2	1.98 (0.50-7.94)	-	-	-	-	-	-	-	-	-	-	-	-	-	-	-	-	-	-	-	-
LINCOMYCIN HYDROCHLORIDE	J01	J01FF02	17	15.60 (9.51-25.60)	10	38.97 (20.66-73.50)	1	4.08 (0.57-29.09)	5	31.48 (12.97-76.43)	-	-	4	38.06 (14.15-102.36)	-	-	2	24.37 (6.06-98.10)	-	-	-	-	-	-	-	-	-	-	-	-	-	-	-	-	-	-	-	-	-	-
FAMCICLOVIR	J05	J05AB09	17	1.58 (0.98-2.55)	1	0.41 (0.06-2.88)	-	-	-	-	-	-	10	10.25 (5.50-19.08)	2	2.29 (0.57-9.16)	2	2.64 (0.66-10.55)	1	1.37 (0.19-9.70)	1	1.77 (0.25-12.59)	-	-	-	-	-	-	-	-	-	-	-	-	-	-	-	-	-	-
PALIVIZUMAB	J06	J06BB16	17	0.29 (0.18-0.47)	1	0.08 (0.01-0.53)	4	0.33 (0.12-0.87)	-	-	1	0.18 (0.03-1.28)	8	1.51 (0.76-3.02)	1	0.21 (0.03-1.50)	-	-	-	-	1	0.33 (0.05-2.33)	1	0.69 (0.10-4.93)	-	-	-	-	-	-	-	-	-	-	-	-	-	-	-	-
ABEMACICLIB	L01	L01XE50	17	0.56 (0.35-0.90)	3	0.43 (0.14-1.34)	1	0.16 (0.02-1.11)	-	-	2	0.69 (0.17-2.76)	11	3.98 (2.20-7.20)	1	0.41 (0.06-2.88)	-	-	-	-	-	-	-	-	1	1.45 (0.20-10.32)	-	-	-	-	-	-	-	-	-	-	-	-	-	-
SULINDAC	M01	M01AB02	17	1.50 (0.93-2.43)	7	2.71 (1.29-5.69)	3	1.27 (0.41-3.93)	5	3.20 (1.33-7.70)	2	1.85 (0.46-7.41)	2	1.94 (0.48-7.76)	2	2.18 (0.54-8.72)	-	-	1	1.30 (0.18-9.23)	-	-	1	3.56 (0.50-25.32)	-	-	-	-	-	-	-	-	-	-	-	-	-	-	-	-
VIGABATRIN	N03	N03AG04	17	0.31 (0.19-0.50)	5	0.40 (0.17-0.96)	10	0.87 (0.47-1.63)	2	0.26 (0.07-1.06)	-	-	-	-	5	1.13 (0.47-2.71)	-	-	1	0.27 (0.04-1.91)	-	-	-	-	-	-	-	-	-	-	-	-	-	-	-	-	-	-	-	-
NEOSTIGMINE	N07	N07AA01	17	3.62 (2.24-5.85)	9	8.34 (4.32-16.08)	2	2.01 (0.50-8.04)	9	13.80 (7.16-26.62)	-	-	2	4.62 (1.15-18.49)	1	2.59 (0.36-18.41)	1	2.98 (0.42-21.19)	-	-	-	-	-	-	-	-	-	-	-	-	-	-	-	-	-	-	-	-	-	-
BENRALIZUMAB	R03	R03DX10	17	0.50 (0.31-0.80)	-	-	3	0.42 (0.14-1.30)	-	-	-	-	3	0.96 (0.31-2.99)	2	0.72 (0.18-2.89)	-	-	6	2.59 (1.16-5.77)	-	-	-	-	1	1.29 (0.18-9.19)	2	3.38 (0.84-13.51)	-	-	-	-	-	-	1	46.50 (6.42-336.79)	-	-	-	-
BENZONATATE	R05	R05DB01	17	0.31 (0.20-0.51)	5	0.41 (0.17-0.97)	2	0.18 (0.04-0.71)	-	-	-	-	1	0.20 (0.03-1.45)	1	0.23 (0.03-1.62)	-	-	4	1.09 (0.41-2.91)	-	-	4	3.00 (1.12-8.00)	1	0.82 (0.12-5.82)	-	-	-	-	-	-	-	-	-	-	-	-	-	-
DEFEROXAMINE MESYLATE	V03	V03AC01	17	1.88 (1.17-3.04)	2	0.96 (0.24-3.86)	1	0.53 (0.07-3.74)	8	6.41 (3.20-12.85)	4	4.64 (1.74-12.37)	-	-	-	-	-	-	-	-	2	4.22 (1.05-16.89)	-	-	-	-	-	-	-	-	-	-	-	-	-	-	-	-	-	-
ETHIODIZED OIL	V08	-	16	4.05 (2.47-6.65)	-	-	-	-	-	-	4	10.50 (3.93-28.05)	-	-	-	-	-	-	-	-	12	58.17 (32.86-102.99)	-	-	-	-	-	-	-	-	-	-	-	-	-	-	-	-	-	-
DIPHENOXYLATE HYDROCHLORIDE AND ATROPINE SULFATE	A07	-	16	0.27 (0.17-0.45)	4	0.30 (0.11-0.80)	-	-	2	0.25 (0.06-1.00)	-	-	2	0.38 (0.09-1.51)	5	1.06 (0.44-2.56)	-	-	2	0.51 (0.13-2.03)	-	-	3	2.09 (0.67-6.48)	4	3.05 (1.14-8.14)	-	-	-	-	-	-	-	-	-	-	-	-	-	-
SELENIUM	A12	A12CE	16	0.84 (0.51-1.37)	1	0.23 (0.03-1.63)	-	-	-	-	7	3.86 (1.84-8.10)	1	0.58 (0.08-4.09)	2	1.29 (0.32-5.18)	-	-	-	-	2	2.00 (0.50-8.02)	2	4.24 (1.06-16.96)	1	2.32 (0.33-16.47)	-	-	1	5.75 (0.81-40.88)	-	-	-	-	-	-	1	88.73 (12.23-643.57)	-	-
ROMIPLOSTIM	B02	B02BX04	16	0.26 (0.16-0.42)	1	0.07 (0.01-0.50)	1	0.08 (0.01-0.54)	1	0.12 (0.02-0.82)	3	0.50 (0.16-1.57)	2	0.35 (0.09-1.41)	4	0.79 (0.30-2.11)	-	-	2	0.47 (0.12-1.89)	1	0.31 (0.04-2.18)	1	0.65 (0.09-4.60)	1	0.71 (0.10-5.04)	-	-	-	-	-	-	-	-	-	-	-	-	-	-
IRBESARTAN AND HYDROCHLOROTHIAZIDE	C09	C03AX01	16	0.60 (0.37-0.98)	4	0.66 (0.25-1.75)	-	-	3	0.82 (0.26-2.53)	2	0.79 (0.20-3.16)	1	0.41 (0.06-2.93)	2	0.93 (0.23-3.71)	2	1.07 (0.27-4.28)	4	2.22 (0.83-5.92)	-	-	-	-	-	-	1	2.17 (0.31-15.40)	-	-	-	-	-	-	-	-	-	-	-	-
ZINC OXIDE	C05	C05AX04	16	2.36 (1.44-3.86)	2	1.28 (0.32-5.13)	2	1.40 (0.35-5.60)	4	4.25 (1.59-11.34)	3	4.61 (1.49-14.32)	3	4.83 (1.56-15.00)	-	-	1	2.08 (0.29-14.77)	2	4.32 (1.08-17.28)	1	2.80 (0.39-19.88)	-	-	-	-	-	-	-	-	-	-	-	-	-	-	-	-	-	-
NIMODIPINE	C08	C08CA06	16	3.91 (2.38-6.41)	7	7.42 (3.53-15.62)	5	5.77 (2.40-13.92)	1	1.74 (0.24-12.37)	1	2.52 (0.35-17.93)	-	-	-	-	4	13.72 (5.14-36.67)	-	-	-	-	-	-	-	-	-	-	-	-	-	-	-	-	-	-	-	-	-	-
AMLODIPINE BESYLATE AND ATORVASTATIN CALCIUM	C10	C10BX09	16	0.83 (0.51-1.36)	4	0.91 (0.34-2.43)	1	0.25 (0.04-1.77)	1	0.38 (0.05-2.68)	-	-	4	2.29 (0.86-6.11)	1	0.64 (0.09-4.57)	-	-	3	2.30 (0.74-7.15)	-	-	1	2.10 (0.30-14.95)	-	-	-	-	-	-	3	33.83 (10.85-105.44)	-	-	-	-	-	-	-	-
CIDOFOVIR ANHYDROUS	J05	J05AB12	16	3.47 (2.11-5.68)	1	0.93 (0.13-6.64)	-	-	5	7.77 (3.23-18.72)	-	-	-	-	2	5.28 (1.32-21.15)	-	-	-	-	7	28.84 (13.70-60.71)	2	17.29 (4.31-69.30)	-	-	-	-	-	-	-	-	-	-	-	-	-	-	-	-
RAMUCIRUMAB	L01	L01XC21	16	0.72 (0.44-1.18)	8	1.58 (0.79-3.17)	-	-	-	-	2	0.95 (0.24-3.79)	5	2.49 (1.03-5.98)	1	0.56 (0.08-3.96)	-	-	-	-	3	2.59 (0.84-8.05)	-	-	1	2.00 (0.28-14.19)	-	-	-	-	-	-	-	-	-	-	-	-	-	-
PENTOSTATIN	L01	L01XX08	16	3.34 (2.04-5.48)	-	-	1	0.99 (0.14-7.01)	-	-	5	10.87 (4.51-26.20)	-	-	3	7.66 (2.46-23.80)	3	8.82 (2.84-27.39)	2	6.09 (1.52-24.38)	1	3.94 (0.55-28.04)	-	-	-	-	-	-	1	22.63 (3.18-161.08)	-	-	-	-	-	-	-	-	-	-
RUFINAMIDE	N03	N03AF03	16	1.91 (1.16-3.12)	8	4.16 (2.08-8.34)	6	3.41 (1.53-7.59)	3	2.57 (0.83-7.99)	-	-	1	1.30 (0.18-9.24)	-	-	1	1.68 (0.24-11.95)	1	1.74 (0.25-12.39)	-	-	2	9.58 (2.39-38.35)	-	-	-	-	-	-	-	-	-	-	-	-	-	-	-	-
GLUCARPIDASE	V03	V03AF09	16	13.55 (8.15-22.50)	-	-	-	-	14	85.44 (49.76-146.68)	2	16.76 (4.17-67.42)	-	-	-	-	-	-	-	-	-	-	-	-	-	-	-	-	1	87.25 (12.22-622.88)	-	-	-	-	-	-	-	-	-	-
PSYLLIUM HUSK	-	-	15	0.43 (0.26-0.72)	5	0.63 (0.26-1.53)	1	0.14 (0.02-0.98)	-	-	-	-	2	0.64 (0.16-2.55)	3	1.07 (0.35-3.33)	2	0.82 (0.21-3.30)	1	0.43 (0.06-3.03)	1	0.55 (0.08-3.94)	4	4.69 (1.76-12.53)	1	1.28 (0.18-9.11)	-	-	-	-	-	-	-	-	-	-	-	-	-	-
GLYCINE	B05	B05CX03	15	16.65 (9.82-28.24)	13	62.66 (35.64-110.16)	-	-	1	7.44 (1.04-53.13)	-	-	-	-	-	-	-	-	-	-	-	-	-	-	-	-	-	-	-	-	1	221.25 (30.91-1583.47)	-	-	-	-	-	-	-	-
DRONEDARONE	C01	C01BD07	15	0.33 (0.20-0.54)	4	0.38 (0.14-1.01)	-	-	3	0.47 (0.15-1.47)	3	0.68 (0.22-2.12)	-	-	3	0.81 (0.26-2.50)	-	-	2	0.64 (0.16-2.56)	-	-	2	1.76 (0.44-7.04)	-	-	-	-	1	2.39 (0.34-16.96)	-	-	-	-	-	-	-	-	-	-
BISOPROLOL FUMARATE AND HYDROCHLOROTHIAZIDE	C07	C07BB07	15	1.20 (0.72-2.00)	2	0.70 (0.17-2.80)	6	2.30 (1.03-5.12)	-	-	-	-	2	1.76 (0.44-7.03)	3	2.96 (0.95-9.20)	1	1.14 (0.16-8.07)	2	2.36 (0.59-9.43)	1	1.53 (0.22-10.86)	1	3.23 (0.45-22.94)	-	-	-	-	-	-	-	-	-	-	-	-	-	-	-	-
ENALAPRIL MALEATE AND HYDROCHLOROTHIAZIDE	C09	C09BA02	15	3.19 (1.91-5.31)	5	4.61 (1.91-11.10)	2	2.01 (0.50-8.04)	1	1.52 (0.21-10.79)	2	4.41 (1.10-17.65)	2	4.62 (1.15-18.49)	3	7.79 (2.51-24.20)	4	11.97 (4.48-31.97)	-	-	1	4.01 (0.56-28.52)	-	-	-	-	-	-	-	-	-	-	-	-	-	-	-	-	-	-
CALCIPOTRIENE	D05	D05AX02	15	0.86 (0.52-1.43)	5	1.26 (0.52-3.02)	-	-	-	-	1	0.60 (0.08-4.27)	3	1.89 (0.61-5.87)	4	2.84 (1.06-7.56)	-	-	1	0.85 (0.12-6.00)	-	-	1	2.32 (0.33-16.47)	1	2.54 (0.36-18.03)	-	-	-	-	-	-	-	-	-	-	-	-	-	-
PREDNICARBATE	D07	D07AC18	15	25.99 (15.14-44.62)	3	20.52 (6.53-64.55)	-	-	-	-	-	-	-	-	9	183.16 (92.86-361.29)	1	21.85 (3.05-156.41)	-	-	2	59.32 (14.66-240.01)	-	-	9	658.57 (333.49-1300.54)	-	-	-	-	-	-	-	-	-	-	-	-	-	-
FLUOROMETHOLONE	D07	D07XB04	15	1.57 (0.94-2.61)	6	2.74 (1.23-6.11)	-	-	3	2.27 (0.73-7.03)	-	-	4	4.59 (1.72-12.24)	2	2.57 (0.64-10.30)	-	-	1	1.54 (0.22-10.91)	-	-	-	-	1	4.61 (0.65-32.75)	-	-	1	11.43 (1.61-81.30)	1	22.42 (3.15-159.68)	-	-	-	-	-	-	-	-
PHENAZOPYRIDINE	G04	G04BX06	15	1.01 (0.61-1.67)	4	1.17 (0.44-3.13)	6	1.93 (0.86-4.29)	1	0.49 (0.07-3.45)	-	-	1	0.74 (0.10-5.23)	-	-	-	-	3	2.97 (0.96-9.21)	-	-	-	-	-	-	-	-	1	7.36 (1.03-52.33)	-	-	-	-	-	-	-	-	-	-
RIFAMYCIN	J04	J04AB03	15	60.46 (33.75-108.28)	-	-	-	-	12	330.23 (175.60-621.02)	1	32.53 (4.51-234.78)	-	-	-	-	-	-	1	45.70 (6.33-329.82)	1	59.30 (8.22-428.03)	-	-	-	-	-	-	-	-	-	-	-	-	-	-	-	-	-	-
NELFINAVIR MESYLATE	J05	J05AE04	15	1.42 (0.85-2.36)	2	0.82 (0.21-3.30)	-	-	1	0.68 (0.10-4.84)	8	7.94 (3.96-15.91)	2	2.07 (0.52-8.29)	2	2.33 (0.58-9.31)	-	-	1	1.39 (0.20-9.86)	-	-	-	-	-	-	-	-	-	-	-	-	-	-	-	-	-	-	-	-
TRIPTORELIN	L02	L02AE04	15	0.99 (0.60-1.65)	-	-	5	1.58 (0.66-3.80)	-	-	3	2.08 (0.67-6.46)	1	0.73 (0.10-5.16)	-	-	-	-	2	1.95 (0.49-7.80)	1	1.26 (0.18-8.98)	-	-	-	-	3	11.46 (3.69-35.60)	-	-	-	-	-	-	-	-	-	-	-	-
PEGINTERFERON BETA-1A	L03	L03AB13	15	0.26 (0.16-0.44)	2	0.15 (0.04-0.62)	-	-	-	-	3	0.56 (0.18-1.73)	-	-	-	-	-	-	4	1.04 (0.39-2.78)	5	1.69 (0.70-4.07)	1	0.71 (0.10-5.08)	-	-	-	-	-	-	-	-	-	-	-	-	-	-	-	-
ROPINIROLE	N04	N04BC04	15	0.27 (0.16-0.45)	4	0.31 (0.12-0.84)	2	0.17 (0.04-0.69)	-	-	-	-	5	0.99 (0.41-2.37)	-	-	-	-	2	0.53 (0.13-2.12)	1	0.34 (0.05-2.44)	1	0.72 (0.10-5.15)	-	-	-	-	-	-	-	-	-	-	-	-	-	-	-	-
ASENAPINE	N05	N05AH05	15	0.37 (0.22-0.61)	12	1.30 (0.74-2.28)	1	0.12 (0.02-0.84)	-	-	1	0.26 (0.04-1.84)	1	0.27 (0.04-1.92)	-	-	-	-	-	-	-	-	-	-	-	-	-	-	-	-	-	-	-	-	-	-	-	-	-	-
DEXTROMETHORPHAN HYDROBROMIDE AND GUAIFENESIN	N07	N07XX59	15	0.14 (0.08-0.23)	9	0.36 (0.19-0.69)	1	0.04 (0.01-0.31)	2	0.13 (0.03-0.53)	-	-	1	0.10 (0.01-0.72)	1	0.11 (0.02-0.80)	1	0.13 (0.02-0.93)	-	-	2	0.35 (0.09-1.40)	-	-	-	-	-	-	-	-	-	-	-	-	-	-	-	-	-	-
ACETAMINOPHEN AND DIPHENHYDRAMINE HCL	R06	R06AA52	15	1.25 (0.75-2.08)	5	1.82 (0.76-4.38)	-	-	-	-	1	0.87 (0.12-6.20)	3	2.75 (0.88-8.52)	1	1.03 (0.14-7.29)	1	1.18 (0.17-8.39)	4	4.91 (1.84-13.10)	2	3.18 (0.80-12.74)	-	-	-	-	1	4.80 (0.67-34.09)	-	-	-	-	-	-	-	-	-	-	-	-
PALIFERMIN	V03	V03AF08	15	7.90 (4.71-13.25)	-	-	-	-	2	7.38 (1.84-29.63)	4	21.52 (8.03-57.66)	1	5.59 (0.78-39.78)	7	44.70 (21.15-94.48)	-	-	-	-	-	-	2	41.22 (10.26-165.55)	-	-	-	-	-	-	-	-	-	-	-	-	-	-	-	-
DIATRIZOATE MEGLUMINE AND DIATRIZOATE SODIUM	V08	V08AA01	15	9.06 (5.39-15.21)	6	15.46 (6.89-34.68)	8	22.66 (11.23-45.72)	1	4.20 (0.59-29.88)	-	-	-	-	-	-	-	-	-	-	1	11.08 (1.56-78.95)	-	-	-	-	-	-	-	-	-	-	-	-	-	-	-	-	-	-
ILOPROST	B01	B01AC11	14	0.28 (0.16-0.47)	-	-	1	0.09 (0.01-0.67)	6	0.86 (0.39-1.92)	4	0.83 (0.31-2.22)	6	1.31 (0.59-2.92)	-	-	-	-	-	-	2	0.76 (0.19-3.04)	1	0.80 (0.11-5.70)	-	-	-	-	-	-	-	-	-	-	-	-	-	-	-	-
SELEXIPAG	B01	B01AC27	14	0.16 (0.09-0.27)	4	0.20 (0.08-0.53)	2	0.11 (0.03-0.44)	-	-	-	-	-	-	2	0.28 (0.07-1.13)	1	0.16 (0.02-1.15)	-	-	3	0.66 (0.21-2.04)	2	0.92 (0.23-3.70)	2	1.01 (0.25-4.05)	-	-	-	-	-	-	-	-	-	-	-	-	-	-
MIDODRINE HYDROCHLORIDE	C01	C01CA17	14	2.24 (1.32-3.80)	2	1.39 (0.35-5.58)	-	-	9	10.44 (5.42-20.12)	-	-	1	1.75 (0.25-12.42)	1	1.96 (0.28-13.95)	2	4.52 (1.13-18.12)	-	-	1	3.04 (0.43-21.61)	1	6.43 (0.90-45.68)	-	-	-	-	-	-	-	-	-	-	-	-	-	-	-	-
SODIUM FUSIDATE	D06	D06AX01	14	5.85 (3.43-9.95)	1	1.78 (0.25-12.67)	2	3.90 (0.97-15.64)	3	8.88 (2.85-27.65)	1	4.27 (0.60-30.39)	-	-	1	5.03 (0.71-35.76)	-	-	-	-	5	39.31 (16.28-94.96)	1	16.45 (2.31-117.10)	1	18.01 (2.53-128.21)	-	-	-	-	-	-	-	-	-	-	-	-	-	-
IODINE	D08	D08AG03	14	1.12 (0.66-1.90)	3	1.05 (0.34-3.27)	2	0.77 (0.19-3.07)	2	1.16 (0.29-4.65)	2	1.68 (0.42-6.73)	2	1.76 (0.44-7.05)	-	-	1	1.14 (0.16-8.09)	1	1.18 (0.17-8.39)	-	-	2	6.48 (1.62-25.96)	-	-	2	9.25 (2.31-37.07)	-	-	-	-	-	-	-	-	-	-	-	-
ADAPALENE	D10	D10AD03	14	0.02 (0.01-0.03)	5	0.02 (0.01-0.06)	-	-	-	-	-	-	3	0.04 (0.01-0.11)	-	-	-	-	-	-	-	-	6	0.27 (0.12-0.61)	-	-	-	-	-	-	-	-	-	-	-	-	-	-	-	-
VELPATASVIR AND SOFOSBUVIR	J05	J05AP55	14	0.25 (0.15-0.43)	2	0.16 (0.04-0.64)	1	0.09 (0.01-0.62)	-	-	1	0.19 (0.03-1.36)	2	0.40 (0.10-1.60)	1	0.22 (0.03-1.60)	-	-	7	1.88 (0.90-3.95)	-	-	1	0.74 (0.10-5.22)	1	0.81 (0.11-5.72)	-	-	-	-	-	-	-	-	-	-	-	-	1	236.36 (28.45-1963.54)
EPIRUBICIN HYDROCHLORIDE	L01	L01DB03	14	0.85 (0.50-1.44)	1	0.27 (0.04-1.89)	-	-	1	0.44 (0.06-3.12)	2	1.27 (0.32-5.10)	3	2.00 (0.65-6.21)	-	-	-	-	1	0.89 (0.13-6.35)	6	6.98 (3.13-15.56)	-	-	-	-	-	-	-	-	-	-	-	-	-	-	-	-	-	-
ALPELISIB	L01	L01XX65	14	0.61 (0.36-1.02)	8	1.52 (0.76-3.04)	2	0.41 (0.10-1.65)	-	-	3	1.36 (0.44-4.23)	1	0.48 (0.07-3.38)	1	0.53 (0.08-3.79)	-	-	-	-	-	-	-	-	1	1.91 (0.27-13.60)	-	-	-	-	-	-	-	-	-	-	-	-	-	-
OXAPROZIN	M01	M01AE12	14	1.35 (0.80-2.29)	6	2.53 (1.14-5.64)	5	2.30 (0.96-5.54)	4	2.79 (1.05-7.44)	-	-	1	1.06 (0.15-7.51)	-	-	-	-	-	-	-	-	-	-	-	-	-	-	-	-	-	-	-	-	-	-	-	-	-	-
MEPIVACAINE HYDROCHLORIDE	N01	N01BB03	14	3.80 (2.24-6.45)	1	1.17 (0.16-8.31)	-	-	-	-	10	28.45 (15.23-53.13)	2	5.89 (1.47-23.58)	4	13.26 (4.96-35.45)	-	-	1	3.94 (0.55-28.01)	-	-	-	-	3	35.62 (11.45-110.82)	-	-	-	-	-	-	-	-	-	-	-	-	-	-
ROPIVACAINE HYDROCHLORIDE	N01	N01BB09	14	2.21 (1.31-3.75)	9	6.23 (3.23-12.00)	-	-	7	8.00 (3.81-16.83)	-	-	-	-	1	1.94 (0.27-13.77)	-	-	-	-	-	-	-	-	-	-	-	-	-	-	3	102.11 (32.73-318.55)	-	-	-	-	-	-	-	-
ERENUMAB-AOOE	N02	N02CD01	14	0.08 (0.05-0.13)	1	0.02 (0.00-0.17)	5	0.13 (0.06-0.32)	-	-	1	0.06 (0.01-0.42)	3	0.18 (0.06-0.57)	-	-	-	-	-	-	-	-	3	0.68 (0.22-2.10)	-	-	1	0.32 (0.05-2.29)	-	-	-	-	-	-	-	-	-	-	-	-
ENTACAPONE	N04	N04BX02	14	0.53 (0.31-0.89)	8	1.32 (0.66-2.64)	-	-	1	0.27 (0.04-1.94)	-	-	3	1.24 (0.40-3.85)	-	-	-	-	-	-	1	0.72 (0.10-5.12)	-	-	-	-	1	2.17 (0.31-15.43)	-	-	-	-	-	-	-	-	-	-	-	-
NATEGLINIDE	A10	A10BX03	13	2.19 (1.27-3.78)	4	2.93 (1.10-7.83)	2	1.60 (0.40-6.40)	2	2.42 (0.61-9.70)	1	1.75 (0.25-12.46)	2	3.68 (0.92-14.73)	1	2.06 (0.29-14.66)	-	-	-	-	1	3.20 (0.45-22.72)	1	6.75 (0.95-48.02)	-	-	1	9.64 (1.36-68.54)	-	-	1	35.98 (5.05-256.33)	-	-	-	-	-	-	-	-
TREPROSTINIL	B01	B01AC21	13	0.03 (0.02-0.05)	2	0.02 (0.01-0.08)	1	0.01 (0.00-0.08)	1	0.02 (0.00-0.12)	1	0.02 (0.00-0.18)	1	0.03 (0.00-0.18)	6	0.17 (0.08-0.39)	-	-	1	0.03 (0.00-0.25)	-	-	1	0.10 (0.01-0.68)	3	0.31 (0.10-0.97)	-	-	-	-	-	-	-	-	-	-	-	-	-	-
ALTEPLASE	B01	B01AD02	13	0.26 (0.15-0.45)	2	0.17 (0.04-0.70)	-	-	1	0.14 (0.02-1.03)	-	-	-	-	-	-	1	0.28 (0.04-2.01)	5	1.47 (0.61-3.54)	3	1.15 (0.37-3.56)	1	0.81 (0.11-5.73)	-	-	-	-	-	-	-	-	-	-	-	-	-	-	-	-
SODIUM FERRIC GLUCONATE COMPLEX	B03	B03AC07	13	1.71 (0.99-2.95)	4	2.29 (0.86-6.12)	-	-	3	2.85 (0.92-8.84)	-	-	1	1.44 (0.20-10.22)	3	4.85 (1.56-15.07)	-	-	1	1.93 (0.27-13.70)	3	7.52 (2.42-23.36)	1	5.29 (0.74-37.58)	-	-	-	-	-	-	-	-	-	-	-	-	-	-	-	-
TRIAMTERENE CAPSULES	C03	C03DB02	13	0.41 (0.24-0.70)	4	0.55 (0.21-1.46)	-	-	-	-	1	0.33 (0.05-2.33)	2	0.69 (0.17-2.75)	3	1.16 (0.37-3.59)	-	-	3	1.38 (0.45-4.29)	-	-	1	1.26 (0.18-8.96)	-	-	-	-	-	-	-	-	-	-	-	-	-	-	-	-
FLUOCINOLONE ACETONIDE	C05	C05AA10	13	1.44 (0.83-2.48)	1	0.48 (0.07-3.42)	-	-	1	0.80 (0.11-5.66)	-	-	9	10.95 (5.68-21.08)	2	2.72 (0.68-10.88)	-	-	-	-	-	-	1	4.45 (0.63-31.59)	-	-	-	-	-	-	-	-	-	-	-	-	-	-	-	-
DIFLUPREDNATE OPHTHALMIC	D07	D07AC19	13	8.49 (4.87-14.80)	3	8.31 (2.66-25.91)	1	3.00 (0.42-21.40)	-	-	2	13.24 (3.29-53.18)	4	27.93 (10.41-74.93)	3	23.44 (7.52-73.13)	1	8.93 (1.25-63.63)	-	-	-	-	-	-	2	55.84 (13.89-224.49)	-	-	-	-	-	-	-	-	-	-	-	-	-	-
BENZOYL PEROXIDE	D10	D10AE01	13	0.42 (0.24-0.72)	4	0.56 (0.21-1.50)	5	0.77 (0.32-1.85)	1	0.23 (0.03-1.65)	-	-	1	0.35 (0.05-2.51)	-	-	1	0.46 (0.06-3.24)	1	0.47 (0.07-3.36)	1	0.61 (0.09-4.36)	-	-	-	-	-	-	-	-	-	-	-	-	-	-	-	-	-	-
PENICILLIN V POTASSIUM	J01	J01CE02	13	1.84 (1.07-3.18)	9	5.58 (2.89-10.74)	2	1.35 (0.34-5.39)	3	3.06 (0.99-9.51)	-	-	-	-	2	3.48 (0.87-13.92)	-	-	1	2.07 (0.29-14.74)	-	-	-	-	-	-	-	-	-	-	-	-	-	-	-	-	-	-	-	-
LOMUSTINE	L01	L01AD02	13	1.42 (0.82-2.45)	-	-	-	-	9	7.14 (3.71-13.75)	1	1.14 (0.16-8.12)	-	-	1	1.35 (0.19-9.56)	-	-	2	3.21 (0.80-12.87)	1	2.08 (0.29-14.81)	-	-	-	-	-	-	-	-	-	-	-	-	-	-	-	-	-	-
DAUNORUBICIN HYDROCHLORIDE	L01	L01DB02	13	3.36 (1.94-5.82)	1	1.12 (0.16-7.94)	5	6.13 (2.54-14.78)	1	1.85 (0.26-13.14)	1	2.68 (0.38-19.04)	1	2.80 (0.39-19.94)	1	3.15 (0.44-22.40)	3	10.91 (3.51-33.93)	-	-	-	-	-	-	-	-	-	-	1	28.01 (3.93-199.36)	-	-	-	-	-	-	-	-	-	-
NINTEDANIB	L01	L01XE31	13	0.18 (0.11-0.32)	2	0.12 (0.03-0.50)	2	0.14 (0.03-0.54)	-	-	6	0.89 (0.40-1.99)	-	-	1	0.18 (0.02-1.24)	-	-	-	-	-	-	-	-	1	0.63 (0.09-4.46)	2	1.64 (0.41-6.56)	-	-	-	-	-	-	-	-	-	-	-	-
PEGASPARGASE	L01	L01XX24	13	0.29 (0.17-0.51)	1	0.10 (0.01-0.70)	-	-	1	0.16 (0.02-1.16)	7	1.67 (0.79-3.50)	1	0.25 (0.04-1.77)	-	-	-	-	-	-	4	1.73 (0.65-4.62)	1	0.91 (0.13-6.50)	-	-	-	-	-	-	-	-	-	-	-	-	-	-	-	-
OCRELIZUMAB	L04	L04AA36	13	0.10 (0.06-0.16)	5	0.16 (0.07-0.39)	3	0.11 (0.03-0.33)	-	-	1	0.08 (0.01-0.55)	2	0.16 (0.04-0.65)	1	0.09 (0.01-0.65)	-	-	1	0.11 (0.02-0.77)	-	-	-	-	1	0.33 (0.05-2.32)	-	-	-	-	-	-	-	-	-	-	-	-	-	-
DANTROLENE SODIUM	M03	M03CA01	13	2.46 (1.43-4.26)	3	2.47 (0.80-7.68)	3	2.70 (0.87-8.39)	4	5.46 (2.04-14.58)	1	1.97 (0.28-14.01)	3	6.21 (2.00-19.29)	1	2.32 (0.33-16.49)	-	-	-	-	2	7.20 (1.80-28.83)	-	-	-	-	-	-	-	-	-	-	-	-	-	-	-	-	-	-
APOMORPHINE HYDROCHLORIDE	N04	N04BC07	13	0.41 (0.24-0.71)	-	-	-	-	-	-	-	-	-	-	-	-	-	-	-	-	13	7.96 (4.62-13.73)	-	-	-	-	-	-	-	-	-	-	-	-	-	-	-	-	-	-
FLUTICASONE FUROATE AND VILANTEROL TRIFENATATE	P03	P03AK10	13	0.10 (0.06-0.17)	1	0.03 (0.00-0.23)	1	0.04 (0.01-0.25)	-	-	-	-	1	0.08 (0.01-0.58)	-	-	-	-	6	0.66 (0.30-1.47)	1	0.14 (0.02-1.01)	2	0.60 (0.15-2.41)	-	-	1	0.43 (0.06-3.05)	-	-	-	-	-	-	-	-	-	-	-	-
FLUTICASONE FUROATE	R01	R01AD12	13	0.41 (0.24-0.70)	-	-	8	1.20 (0.60-2.41)	1	0.23 (0.03-1.62)	-	-	1	0.35 (0.05-2.45)	1	0.39 (0.05-2.76)	-	-	1	0.46 (0.07-3.29)	1	0.60 (0.08-4.27)	-	-	1	1.39 (0.20-9.89)	-	-	-	-	-	-	-	-	-	-	-	-	-	-
METHYLENE BLUE	V03	V03AB16	13	3.35 (1.93-5.79)	4	4.47 (1.67-11.94)	-	-	5	9.25 (3.84-22.31)	-	-	3	8.41 (2.70-26.13)	-	-	2	7.23 (1.81-28.99)	-	-	5	24.46 (10.15-58.98)	1	10.27 (1.44-73.05)	-	-	-	-	-	-	-	-	-	-	-	-	-	-	-	-
HYPERICUM PERFORATUM	-	-	12	13.73 (7.64-24.68)	-	-	6	31.76 (14.07-71.72)	6	48.13 (21.31-108.69)	-	-	-	-	-	-	2	30.75 (7.63-123.97)	-	-	-	-	-	-	-	-	-	-	-	-	-	-	-	-	-	-	-	-	-	-
MAGNESIUM CITRATE	A06	A06AD19	12	0.80 (0.46-1.42)	3	0.88 (0.28-2.73)	-	-	2	0.97 (0.24-3.89)	-	-	1	0.74 (0.10-5.23)	2	1.66 (0.41-6.63)	4	3.82 (1.43-10.18)	-	-	-	-	-	-	-	-	-	-	-	-	-	-	-	-	-	-	-	-	-	-
CITRIC ACID	A09	A09AB04	12	12.03 (6.71-21.56)	-	-	-	-	11	79.74 (43.39-146.53)	-	-	-	-	-	-	-	-	-	-	1	18.15 (2.54-129.56)	-	-	-	-	-	-	-	-	-	-	-	-	-	-	-	-	-	-
DAPAGLIFLOZIN	A10	A10BX09	12	0.18 (0.10-0.31)	2	0.13 (0.03-0.52)	-	-	-	-	3	0.47 (0.15-1.46)	1	0.16 (0.02-1.16)	-	-	-	-	-	-	4	1.14 (0.43-3.05)	-	-	-	-	1	0.86 (0.12-6.11)	1	1.64 (0.23-11.64)	-	-	-	-	-	-	-	-	-	-
RIOCIGUAT	C02	C02KX05	12	0.11 (0.06-0.19)	3	0.12 (0.04-0.37)	-	-	3	0.20 (0.06-0.62)	1	0.10 (0.01-0.68)	-	-	-	-	-	-	5	0.67 (0.28-1.62)	-	-	3	1.11 (0.36-3.45)	-	-	-	-	-	-	-	-	-	-	-	-	-	-	-	-
SALICYLIC ACID	D01	D01AE12	12	0.04 (0.03-0.08)	4	0.06 (0.02-0.17)	-	-	-	-	-	-	1	0.04 (0.01-0.29)	2	0.09 (0.02-0.36)	-	-	1	0.05 (0.01-0.39)	1	0.07 (0.01-0.50)	1	0.15 (0.02-1.06)	1	0.16 (0.02-1.16)	1	0.21 (0.03-1.51)	1	0.40 (0.06-2.88)	-	-	-	-	-	-	-	-	-	-
CALCIPOTRIENE AND BETAMETHASONE DIPROPIONATE	D05	D05AX52	12	1.00 (0.56-1.76)	-	-	-	-	-	-	2	1.74 (0.43-6.96)	1	0.91 (0.13-6.47)	6	6.16 (2.76-13.72)	1	1.18 (0.17-8.36)	-	-	-	-	2	6.70 (1.67-26.84)	1	3.67 (0.52-26.05)	-	-	-	-	-	-	-	-	-	-	-	-	-	-
CEFPROZIL	J01	J01DC10	12	3.92 (2.21-6.94)	1	1.41 (0.20-10.00)	2	3.08 (0.77-12.33)	2	4.66 (1.16-18.69)	-	-	2	7.08 (1.77-28.37)	-	-	4	18.37 (6.87-49.13)	-	-	1	6.15 (0.86-43.71)	-	-	-	-	-	-	-	-	-	-	-	-	-	-	-	-	-	-
TIPRANAVIR	J05	J05AE09	12	2.00 (1.13-3.53)	11	8.05 (4.44-14.58)	-	-	-	-	1	1.74 (0.24-12.35)	-	-	1	2.05 (0.29-14.53)	-	-	-	-	-	-	-	-	-	-	-	-	-	-	-	-	-	-	-	-	-	-	-	-
ADEFOVIR DIPIVOXIL	J05	J05AF08	12	0.71 (0.40-1.26)	3	0.78 (0.25-2.42)	-	-	1	0.43 (0.06-3.05)	5	3.12 (1.30-7.51)	2	1.31 (0.33-5.23)	-	-	-	-	2	1.75 (0.44-7.01)	-	-	-	-	-	-	-	-	-	-	-	-	-	-	-	-	-	-	-	-
EMTRICITABINE AND TENOFOVIR ALAFENAMIDE	J05	J05AR17	12	0.30 (0.17-0.53)	4	0.44 (0.16-1.17)	1	0.12 (0.02-0.85)	-	-	-	-	-	-	1	0.31 (0.04-2.19)	-	-	3	1.11 (0.36-3.44)	-	-	4	4.05 (1.52-10.81)	1	1.11 (0.16-7.87)	-	-	-	-	-	-	-	-	-	-	-	-	-	-
PROCARBAZINE HYDROCHLORIDE	L01	L01XB01	12	0.73 (0.41-1.28)	3	0.80 (0.26-2.47)	-	-	5	2.20 (0.91-5.28)	3	1.91 (0.61-5.92)	-	-	1	0.75 (0.11-5.31)	-	-	1	0.89 (0.13-6.34)	-	-	-	-	1	2.68 (0.38-19.04)	-	-	-	-	-	-	-	-	-	-	-	-	-	-
ELOTUZUMAB	L01	L01XC23	12	0.56 (0.32-0.99)	-	-	3	0.67 (0.22-2.08)	1	0.34 (0.05-2.40)	2	0.98 (0.25-3.92)	3	1.54 (0.50-4.78)	1	0.58 (0.08-4.10)	-	-	1	0.69 (0.10-4.89)	-	-	-	-	1	2.07 (0.29-14.68)	1	2.69 (0.38-19.14)	-	-	-	-	-	-	-	-	-	-	-	-
VANDETANIB	L01	L01XE12	12	1.67 (0.95-2.95)	-	-	-	-	2	2.01 (0.50-8.04)	1	1.45 (0.20-10.33)	2	3.05 (0.76-12.20)	-	-	-	-	4	8.19 (3.07-21.86)	2	5.30 (1.32-21.24)	4	22.48 (8.41-60.03)	-	-	-	-	-	-	-	-	-	-	-	-	-	-	-	-
TOPOTECAN HYDROCHLORIDE	L01	L01XX17	12	0.43 (0.24-0.75)	-	-	-	-	-	-	2	0.75 (0.19-3.00)	4	1.57 (0.59-4.19)	2	0.88 (0.22-3.53)	-	-	2	1.05 (0.26-4.21)	1	0.68 (0.10-4.85)	4	5.78 (2.17-15.43)	-	-	-	-	-	-	-	-	-	-	-	-	-	-	-	-
OLAPARIB	L01	L01XX46	12	0.28 (0.16-0.49)	2	0.20 (0.05-0.81)	-	-	-	-	1	0.24 (0.03-1.72)	5	1.27 (0.53-3.05)	-	-	-	-	1	0.34 (0.05-2.41)	1	0.44 (0.06-3.13)	-	-	-	-	2	2.66 (0.66-10.65)	-	-	-	-	-	-	-	-	-	-	-	-
TAPENTADOL HYDROCHLORIDE	N02	N02AX06	12	0.08 (0.04-0.13)	10	0.28 (0.15-0.52)	-	-	1	0.05 (0.01-0.33)	-	-	2	0.14 (0.04-0.56)	-	-	-	-	-	-	-	-	-	-	-	-	-	-	-	-	-	-	-	-	-	-	-	-	-	-
DALFAMPRIDINE	N07	N07XX07	12	0.03 (0.02-0.06)	-	-	-	-	-	-	-	-	-	-	-	-	-	-	5	0.21 (0.09-0.51)	6	0.33 (0.15-0.74)	1	0.12 (0.02-0.83)	-	-	-	-	-	-	-	-	-	-	-	-	-	-	-	-
CHLOROQUINE PHOSPHATE	P01	P01BA01	12	3.96 (2.23-7.01)	5	7.15 (2.97-17.26)	-	-	2	4.71 (1.17-18.88)	1	3.41 (0.48-24.23)	1	3.57 (0.50-25.38)	-	-	1	4.61 (0.65-32.82)	3	14.41 (4.63-44.83)	1	6.21 (0.87-44.17)	-	-	-	-	-	-	-	-	-	-	-	-	-	-	-	-	-	-
UMECLIDINIUM	R03	R03BB07	12	0.38 (0.21-0.66)	5	0.69 (0.29-1.65)	-	-	3	0.68 (0.22-2.11)	4	1.32 (0.49-3.51)	-	-	-	-	-	-	2	0.92 (0.23-3.69)	-	-	-	-	-	-	1	1.81 (0.25-12.83)	-	-	-	-	-	-	-	-	-	-	-	-
REMDESIVIR	J05	J05AB16	11	0.28 (0.15-0.50)	1	0.11 (0.02-0.79)	1	0.12 (0.02-0.86)	-	-	5	1.33 (0.55-3.20)	-	-	3	0.94 (0.30-2.92)	-	-	-	-	-	-	1	1.03 (0.14-7.28)	3	3.37 (1.09-10.47)	-	-	-	-	-	-	-	-	-	-	-	-	-	-
NALOXEGOL OXALATE	A06	A06AH03	11	0.74 (0.41-1.33)	10	2.94 (1.58-5.47)	-	-	-	-	-	-	-	-	-	-	-	-	-	-	-	-	1	2.71 (0.38-19.23)	-	-	-	-	-	-	-	-	-	-	-	-	-	-	-	-
NALDEMEDINE	A06	A06AH05	11	2.28 (1.26-4.14)	4	3.62 (1.35-9.66)	-	-	1	1.49 (0.21-10.60)	1	2.16 (0.30-15.36)	6	13.67 (6.12-30.52)	-	-	-	-	-	-	-	-	-	-	-	-	-	-	-	-	-	-	-	-	-	-	-	-	-	-
CANDESARTAN CILEXETIL AND HYDROCHLOROTHIAZIDE	C09	C09DA06	11	0.86 (0.47-1.55)	1	0.34 (0.05-2.42)	3	1.12 (0.36-3.47)	4	2.26 (0.85-6.03)	1	0.82 (0.12-5.81)	3	2.57 (0.83-7.99)	-	-	-	-	-	-	-	-	-	-	-	-	-	-	-	-	-	-	-	-	-	-	-	-	-	-
OLMESARTAN MEDOXOMIL-HYDROCHLOROTHIAZIDE	C09	C09DA08	11	0.28 (0.16-0.51)	6	0.68 (0.31-1.51)	1	0.12 (0.02-0.88)	-	-	-	-	-	-	1	0.32 (0.04-2.27)	-	-	1	0.38 (0.05-2.71)	2	0.99 (0.25-3.96)	-	-	-	-	-	-	-	-	-	-	-	-	-	-	-	-	-	-
TELMISARTAN AND HYDROCHLOROTHIAZIDE	C09	C09DB04	11	0.95 (0.53-1.72)	5	1.89 (0.79-4.55)	1	0.41 (0.06-2.93)	-	-	1	0.91 (0.13-6.43)	2	1.90 (0.47-7.59)	3	3.20 (1.03-9.93)	-	-	2	2.54 (0.64-10.19)	-	-	1	3.49 (0.49-24.78)	-	-	-	-	-	-	-	-	-	-	-	-	-	-	-	-
RETAPAMULIN	D06	D06AX13	11	2.91 (1.61-5.28)	-	-	-	-	-	-	-	-	7	20.35 (9.66-42.86)	1	3.23 (0.45-23.00)	-	-	3	11.62 (3.74-36.14)	-	-	-	-	-	-	-	-	-	-	-	-	-	-	-	-	-	-	-	-
CONJUGATED ESTROGENS AND MEDROXYPROGESTERONE ACETATE	G03	G03FB06	11	0.09 (0.05-0.16)	-	-	-	-	-	-	-	-	4	0.36 (0.13-0.96)	3	0.30 (0.10-0.94)	-	-	1	0.12 (0.02-0.85)	1	0.16 (0.02-1.11)	1	0.33 (0.05-2.34)	-	-	-	-	1	0.90 (0.13-6.37)	-	-	-	-	-	-	-	-	-	-
LIOTHYRONINE SODIUM	H03	H03AA02	11	0.24 (0.13-0.43)	6	0.57 (0.26-1.27)	-	-	1	0.16 (0.02-1.12)	2	0.46 (0.11-1.83)	1	0.24 (0.03-1.70)	2	0.54 (0.13-2.15)	-	-	-	-	-	-	1	0.88 (0.12-6.25)	-	-	-	-	-	-	-	-	-	-	-	-	-	-	-	-
BARICITINIB	L04	L04AA37	11	0.54 (0.30-0.97)	-	-	1	0.23 (0.03-1.66)	-	-	-	-	1	0.54 (0.08-3.81)	-	-	4	2.78 (1.04-7.41)	2	1.44 (0.36-5.76)	1	0.93 (0.13-6.63)	-	-	-	-	1	2.82 (0.40-20.01)	-	-	-	-	-	-	-	-	-	-	1	634.00 (76.31-5267.56)
RIZATRIPTAN BENZOATE	N02	N02CC04	11	0.27 (0.15-0.49)	1	0.11 (0.02-0.77)	1	0.12 (0.02-0.84)	2	0.36 (0.09-1.44)	-	-	3	0.82 (0.26-2.54)	-	-	-	-	1	0.37 (0.05-2.60)	1	0.48 (0.07-3.38)	2	2.01 (0.50-8.05)	-	-	-	-	-	-	-	-	-	-	-	-	-	-	-	-
LOXAPINE	N05	N05AH01	11	1.35 (0.75-2.45)	-	-	4	2.35 (0.88-6.27)	5	4.45 (1.85-10.72)	1	1.29 (0.18-9.14)	-	-	-	-	1	1.74 (0.25-12.38)	-	-	-	-	-	-	-	-	-	-	-	-	-	-	-	-	-	-	-	-	-	-
DEXMETHYLPHENIDATE HYDROCHLORIDE	N06	N06BA11	11	0.68 (0.38-1.23)	7	1.90 (0.91-4.00)	-	-	1	0.45 (0.06-3.19)	-	-	1	0.68 (0.10-4.84)	1	0.77 (0.11-5.44)	1	0.88 (0.12-6.26)	-	-	-	-	-	-	-	-	-	-	-	-	-	-	-	-	-	-	-	-	-	-
DISULFIRAM	N07	N07BB01	11	2.93 (1.62-5.32)	9	10.51 (5.45-20.30)	-	-	1	1.91 (0.27-13.58)	-	-	-	-	-	-	-	-	1	3.89 (0.55-27.65)	-	-	-	-	-	-	-	-	-	-	-	-	-	-	-	-	-	-	-	-
MEBENDAZOLE	P02	P02CA01	11	3.10 (1.71-5.63)	4	4.90 (1.83-13.11)	2	2.67 (0.67-10.70)	1	2.02 (0.28-14.36)	2	5.86 (1.46-23.49)	1	3.07 (0.43-21.80)	-	-	-	-	-	-	-	-	1	11.27 (1.58-80.18)	-	-	-	-	-	-	-	-	-	-	-	-	-	-	-	-
UMECLIDINIUM BROMIDE AND VILANTEROL TRIFENATATE	R03	R03AL03	11	0.16 (0.09-0.30)	3	0.20 (0.06-0.61)	4	0.29 (0.11-0.77)	1	0.11 (0.02-0.77)	-	-	2	0.33 (0.08-1.32)	2	0.37 (0.09-1.48)	-	-	-	-	-	-	-	-	1	0.66 (0.09-4.72)	-	-	-	-	-	-	-	-	-	-	-	-	-	-
CYPROHEPTADINE HYDROCHLORIDE	R06	R06AX02	11	0.78 (0.43-1.42)	2	0.62 (0.16-2.50)	6	2.05 (0.92-4.57)	1	0.52 (0.07-3.67)	-	-	2	1.57 (0.39-6.28)	-	-	-	-	-	-	-	-	-	-	-	-	-	-	-	-	-	-	-	-	-	-	-	-	-	-
TRAVOPROST	S01	S01EE04	11	0.28 (0.16-0.51)	3	0.34 (0.11-1.05)	4	0.49 (0.19-1.32)	1	0.19 (0.03-1.33)	1	0.27 (0.04-1.92)	1	0.28 (0.04-2.02)	1	0.32 (0.04-2.26)	1	0.37 (0.05-2.61)	-	-	1	0.49 (0.07-3.51)	-	-	-	-	-	-	-	-	-	-	-	-	-	-	-	-	-	-
SUGAMMADEX	V03	V03AB35	11	1.29 (0.71-2.33)	-	-	10	5.61 (3.01-10.45)	-	-	-	-	-	-	-	-	-	-	1	1.72 (0.24-12.21)	-	-	-	-	-	-	-	-	-	-	-	-	-	-	-	-	-	-	-	-
DEOXYCHOLIC ACID	A05	-	10	1.06 (0.57-1.98)	-	-	-	-	-	-	-	-	-	-	-	-	-	-	1	1.57 (0.22-11.13)	9	18.42 (9.56-35.48)	-	-	-	-	-	-	-	-	-	-	-	-	-	-	-	-	-	-
NIZATIDINE	A02	A02BA04	10	1.50 (0.81-2.80)	2	1.31 (0.33-5.25)	3	2.15 (0.69-6.67)	1	1.08 (0.15-7.70)	1	1.57 (0.22-11.16)	3	4.94 (1.59-15.35)	1	1.85 (0.26-13.13)	-	-	1	2.21 (0.31-15.67)	-	-	-	-	-	-	-	-	-	-	-	-	-	-	-	-	-	-	-	-
CALCIFEDIOL	A11	A11CC06	10	2.97 (1.59-5.54)	-	-	1	1.40 (0.20-9.97)	2	4.26 (1.06-17.06)	4	12.38 (4.63-33.09)	-	-	2	7.26 (1.81-29.09)	2	8.35 (2.08-33.49)	-	-	-	-	-	-	1	12.98 (1.82-92.36)	-	-	-	-	-	-	-	-	-	-	-	-	-	-
LEVOCARNITINE	A16	A16AA01	10	0.99 (0.53-1.85)	3	1.30 (0.42-4.04)	3	1.42 (0.46-4.42)	2	1.44 (0.36-5.75)	1	1.04 (0.15-7.39)	3	3.27 (1.05-10.16)	1	1.22 (0.17-8.70)	-	-	1	1.46 (0.21-10.38)	-	-	-	-	-	-	-	-	-	-	-	-	-	-	-	-	-	-	-	-
HETASTARCH	B05	B05AA07	10	16.41 (8.59-31.32)	6	41.75 (18.38-94.86)	-	-	6	69.11 (30.42-157.02)	-	-	-	-	-	-	-	-	-	-	-	-	-	-	-	-	-	-	-	-	-	-	-	-	-	-	-	-	-	-
DESOXIMETASONE	D07	D07AC03	10	0.24 (0.13-0.45)	4	0.42 (0.16-1.13)	1	0.12 (0.02-0.82)	1	0.17 (0.02-1.24)	-	-	-	-	-	-	-	-	-	-	4	1.85 (0.69-4.93)	1	0.98 (0.14-6.93)	-	-	-	-	-	-	-	-	-	-	-	-	-	-	-	-
DANAZOL	G03	G03XA01	10	0.99 (0.53-1.84)	2	0.86 (0.22-3.46)	1	0.47 (0.07-3.35)	5	3.58 (1.49-8.62)	-	-	3	3.26 (1.05-10.12)	-	-	-	-	-	-	1	1.89 (0.27-13.42)	-	-	-	-	1	5.69 (0.80-40.48)	-	-	-	-	-	-	-	-	-	-	-	-
BEDAQUILINE FUMARATE	J04	J04AK05	10	2.27 (1.22-4.24)	-	-	3	3.24 (1.04-10.07)	-	-	6	14.29 (6.40-31.92)	-	-	1	2.78 (0.39-19.79)	-	-	-	-	-	-	-	-	-	-	-	-	-	-	-	-	-	-	-	-	-	-	-	-
THIOGUANINE	L01	L01BB03	10	1.27 (0.68-2.37)	-	-	-	-	-	-	-	-	-	-	-	-	-	-	2	3.74 (0.93-14.98)	-	-	-	-	-	-	-	-	8	112.98 (56.17-227.23)	-	-	-	-	-	-	-	-	-	-
VORINOSTAT	L01	L01XX38	10	1.01 (0.54-1.87)	1	0.44 (0.06-3.12)	1	0.48 (0.07-3.41)	-	-	1	1.05 (0.15-7.48)	3	3.31 (1.07-10.29)	3	3.72 (1.20-11.56)	-	-	-	-	3	5.77 (1.86-17.91)	-	-	-	-	-	-	-	-	-	-	-	-	-	-	-	-	-	-
VISMODEGIB	L01	L01XX43	10	0.30 (0.16-0.55)	6	0.78 (0.35-1.75)	4	0.57 (0.21-1.52)	1	0.22 (0.03-1.53)	-	-	-	-	1	0.37 (0.05-2.61)	1	0.42 (0.06-3.01)	-	-	-	-	-	-	1	1.32 (0.19-9.37)	-	-	-	-	-	-	-	-	-	-	-	-	-	-
PROBENECID	M04	M04AB01	10	1.91 (1.02-3.56)	3	2.50 (0.80-7.76)	1	0.91 (0.13-6.45)	5	6.91 (2.87-16.64)	-	-	-	-	-	-	-	-	-	-	1	3.63 (0.51-25.83)	-	-	-	-	-	-	1	20.85 (2.93-148.40)	-	-	-	-	-	-	-	-	-	-
GALCANEZUMAB-GNLM	N02	N02CD02	10	0.12 (0.06-0.21)	7	0.35 (0.17-0.74)	-	-	-	-	-	-	1	0.13 (0.02-0.90)	-	-	-	-	1	0.17 (0.02-1.21)	-	-	1	0.47 (0.07-3.32)	-	-	-	-	-	-	-	-	-	-	-	-	-	-	-	-
BRIVARACETAM	N03	N03AX23	10	0.59 (0.32-1.10)	5	1.29 (0.54-3.10)	4	1.13 (0.42-3.01)	-	-	-	-	-	-	1	0.73 (0.10-5.16)	1	0.84 (0.12-5.95)	-	-	-	-	-	-	-	-	-	-	-	-	-	-	-	-	-	-	-	-	-	-
BUSPIRONE HYDROCHLORIDE	N05	N05BE01	10	0.31 (0.17-0.57)	2	0.27 (0.07-1.08)	1	0.15 (0.02-1.04)	-	-	1	0.32 (0.05-2.29)	-	-	4	1.52 (0.57-4.06)	1	0.44 (0.06-3.11)	-	-	-	-	2	2.49 (0.62-9.96)	-	-	-	-	-	-	-	-	-	-	-	-	-	-	-	-
SCOPOLAMINE	N05	N05CM05	10	1.05 (0.56-1.96)	4	1.84 (0.69-4.90)	-	-	6	4.57 (2.05-10.19)	-	-	-	-	1	1.29 (0.18-9.20)	3	4.48 (1.44-13.90)	-	-	-	-	-	-	1	4.64 (0.65-32.97)	-	-	-	-	-	-	-	-	-	-	-	-	-	-
VORTIOXETINE	N06	N06AX26	10	0.17 (0.09-0.32)	5	0.38 (0.16-0.91)	2	0.17 (0.04-0.66)	1	0.13 (0.02-0.89)	-	-	-	-	-	-	-	-	-	-	-	-	2	1.40 (0.35-5.59)	-	-	-	-	-	-	-	-	-	-	-	-	-	-	-	-
TAFAMIDIS	N07	N07XX08	10	0.48 (0.26-0.89)	-	-	-	-	-	-	1	0.50 (0.07-3.56)	-	-	1	0.59 (0.08-4.19)	1	0.68 (0.10-4.83)	-	-	-	-	-	-	1	2.12 (0.30-15.04)	8	22.23 (11.08-44.57)	-	-	-	-	-	-	-	-	-	-	-	-
SULFACETAMIDE SODIUM	S01	S01AB04	10	3.05 (1.63-5.70)	3	3.97 (1.28-12.35)	-	-	5	10.99 (4.56-26.51)	-	-	-	-	-	-	-	-	-	-	1	5.77 (0.81-41.02)	1	12.18 (1.71-86.68)	-	-	-	-	-	-	-	-	-	-	-	-	-	-	-	-
TROPICAMIDE	S01	S01FA06	10	1.80 (0.97-3.36)	4	3.15 (1.18-8.41)	1	0.86 (0.12-6.09)	4	5.21 (1.95-13.92)	2	3.77 (0.94-15.09)	1	1.97 (0.28-14.01)	1	2.21 (0.31-15.74)	-	-	-	-	-	-	-	-	-	-	-	-	-	-	-	-	-	-	-	-	-	-	-	-
MECHLORETHAMINE HYDROCHLORIDE	L01	L01AA05	9	0.83 (0.43-1.59)	2	0.80 (0.20-3.21)	-	-	-	-	-	-	1	1.01 (0.14-7.16)	1	1.13 (0.16-8.04)	-	-	2	2.71 (0.68-10.83)	2	3.51 (0.88-14.05)	-	-	-	-	-	-	1	10.07 (1.42-71.60)	-	-	-	-	-	-	-	-	-	-
CARBIDOPA	B04	-	9	0.79 (0.41-1.52)	8	3.08 (1.54-6.17)	-	-	-	-	-	-	-	-	-	-	-	-	-	-	-	-	1	3.54 (0.50-25.19)	-	-	-	-	-	-	-	-	-	-	-	-	-	-	-	-
ALUMINIUM HYDROXIDE	A02	A02AB01	9	3.22 (1.67-6.23)	1	1.55 (0.22-11.01)	-	-	8	20.78 (10.33-41.78)	-	-	-	-	-	-	-	-	-	-	-	-	-	-	-	-	-	-	-	-	-	-	-	-	-	-	-	-	-	-
EDOXABAN TOSYLATE	B01	B01AF03	9	1.16 (0.60-2.24)	1	0.56 (0.08-4.00)	-	-	3	2.80 (0.90-8.70)	2	2.70 (0.68-10.82)	2	2.83 (0.71-11.34)	-	-	-	-	1	1.90 (0.27-13.48)	-	-	-	-	-	-	-	-	-	-	-	-	-	-	-	-	-	-	-	-
MEXILETINE HYDROCHLORIDE	C01	C01BB02	9	5.31 (2.74-10.31)	3	7.63 (2.45-23.79)	2	5.54 (1.38-22.25)	-	-	-	-	2	12.74 (3.17-51.18)	-	-	-	-	1	8.52 (1.20-60.65)	-	-	-	-	-	-	-	-	-	-	1	124.36 (17.42-887.98)	-	-	-	-	-	-	-	-
POLIDOCANOL	C05	C05BB02	9	5.69 (2.93-11.05)	1	2.70 (0.38-19.26)	-	-	-	-	1	6.48 (0.91-46.19)	-	-	-	-	-	-	1	9.11 (1.28-64.89)	5	59.96 (24.76-145.20)	-	-	-	-	-	-	1	67.83 (9.51-483.78)	-	-	-	-	-	-	-	-	-	-
ATENOLOL AND CHLORTHALIDONE	C07	C07CB03	9	1.29 (0.67-2.48)	1	0.63 (0.09-4.44)	1	0.68 (0.10-4.85)	3	3.11 (1.00-9.65)	2	3.00 (0.75-12.01)	-	-	-	-	-	-	2	4.22 (1.05-16.88)	-	-	-	-	-	-	-	-	-	-	-	-	-	-	-	-	-	-	-	-
ECONAZOLE NITRATE	D01	D01AC03	9	2.49 (1.29-4.81)	-	-	4	5.27 (1.97-14.08)	-	-	2	5.77 (1.44-23.11)	-	-	2	6.79 (1.69-27.20)	4	15.68 (5.86-41.90)	1	4.04 (0.57-28.76)	-	-	-	-	2	24.33 (6.07-97.56)	-	-	1	30.11 (4.23-214.38)	-	-	-	-	-	-	-	-	-	-
ETONOGESTREL AND ETHINYL ESTRADIOL	G03	G03CA53	9	0.08 (0.04-0.16)	3	0.12 (0.04-0.37)	-	-	1	0.07 (0.01-0.46)	-	-	2	0.20 (0.05-0.79)	1	0.11 (0.02-0.79)	2	0.26 (0.06-1.02)	-	-	-	-	-	-	-	-	1	0.52 (0.07-3.69)	-	-	-	-	-	-	-	-	-	-	-	-
DESMOPRESSIN ACETATE	H01	H01BA02	9	0.57 (0.30-1.10)	2	0.56 (0.14-2.23)	1	0.30 (0.04-2.17)	1	0.46 (0.07-3.28)	1	0.67 (0.09-4.76)	1	0.70 (0.10-4.98)	1	0.79 (0.11-5.60)	-	-	2	1.88 (0.47-7.53)	-	-	1	2.58 (0.36-18.32)	1	2.82 (0.40-20.06)	-	-	-	-	-	-	-	-	-	-	-	-	-	-
PROPYLTHIOURACIL	H03	H03BA02	9	1.34 (0.70-2.58)	3	1.95 (0.63-6.06)	-	-	1	1.07 (0.15-7.64)	2	3.12 (0.78-12.48)	-	-	-	-	-	-	1	2.19 (0.31-15.55)	-	-	-	-	-	-	1	8.56 (1.20-60.88)	1	16.29 (2.29-115.92)	-	-	-	-	-	-	-	-	-	-
TETRACYCLINE	J01	J01AA06	9	0.79 (0.41-1.52)	4	1.54 (0.58-4.11)	2	0.84 (0.21-3.37)	2	1.27 (0.32-5.10)	-	-	1	0.97 (0.14-6.87)	2	2.17 (0.54-8.70)	-	-	-	-	-	-	-	-	-	-	-	-	-	-	-	-	-	-	-	-	-	-	-	-
AMINOSALICYLIC ACID	J04	J04AA01	9	2.87 (1.48-5.54)	-	-	8	12.21 (6.07-24.53)	-	-	-	-	-	-	-	-	3	13.49 (4.34-41.97)	-	-	-	-	1	12.74 (1.79-90.66)	-	-	-	-	-	-	-	-	-	-	-	-	-	-	-	-
FOSAMPRENAVIR CALCIUM	J05	J05AE07	9	1.68 (0.87-3.24)	4	3.26 (1.22-8.71)	-	-	4	5.40 (2.02-14.42)	2	3.90 (0.97-15.64)	2	4.09 (1.02-16.38)	-	-	-	-	-	-	-	-	-	-	-	-	-	-	-	-	-	-	-	-	-	-	-	-	-	-
ARSENIC TRIOXIDE	L01	L01XX27	9	1.02 (0.53-1.97)	-	-	5	2.72 (1.13-6.54)	1	0.82 (0.12-5.83)	-	-	-	-	2	2.80 (0.70-11.21)	-	-	-	-	-	-	1	4.58 (0.64-32.56)	-	-	-	-	-	-	-	-	-	-	-	-	-	-	-	-
BUPIVACAINE HYDROCHLORIDE AND EPINEPHRINE BITARTRATE	N01	N01BB51	9	0.63 (0.33-1.21)	3	0.92 (0.30-2.85)	-	-	3	1.52 (0.49-4.73)	-	-	-	-	-	-	1	1.00 (0.14-7.07)	1	1.03 (0.15-7.33)	3	4.02 (1.30-12.49)	-	-	-	-	-	-	-	-	-	-	-	-	-	-	-	-	-	-
PERMETHRIN	P03	P03AC04	9	1.20 (0.62-2.32)	-	-	1	0.64 (0.09-4.52)	1	0.96 (0.14-6.86)	-	-	2	2.93 (0.73-11.74)	2	3.29 (0.82-13.18)	1	1.89 (0.27-13.46)	2	3.93 (0.98-15.74)	-	-	-	-	1	5.90 (0.83-41.91)	-	-	-	-	-	-	-	-	-	-	-	-	-	-
FLUNISOLIDE	R01	R01AD04	9	1.23 (0.64-2.37)	1	0.60 (0.08-4.25)	1	0.65 (0.09-4.64)	-	-	-	-	2	3.01 (0.75-12.03)	-	-	1	1.94 (0.27-13.79)	3	6.05 (1.95-18.79)	-	-	-	-	-	-	1	7.88 (1.11-56.00)	-	-	-	-	-	-	-	-	-	-	-	-
FORMOTEROL FUMARATE DIHYDRATE	R03	R03AC13	9	0.53 (0.28-1.02)	6	1.55 (0.70-3.45)	-	-	2	0.85 (0.21-3.41)	-	-	-	-	1	0.73 (0.10-5.16)	1	0.84 (0.12-5.94)	-	-	-	-	-	-	-	-	-	-	-	-	-	-	-	-	-	-	-	-	-	-
GLYCOPYRROLATE	R03	R03BB06	9	0.34 (0.18-0.66)	5	0.83 (0.35-2.00)	1	0.18 (0.03-1.29)	3	0.83 (0.27-2.56)	-	-	2	0.84 (0.21-3.35)	-	-	-	-	-	-	-	-	-	-	-	-	-	-	-	-	-	-	-	-	-	-	-	-	-	-
IVACAFTOR	R07	R07AX02	9	0.34 (0.18-0.65)	-	-	-	-	4	1.09 (0.41-2.90)	1	0.39 (0.06-2.79)	3	1.24 (0.40-3.84)	-	-	-	-	-	-	-	-	1	1.51 (0.21-10.76)	-	-	-	-	-	-	-	-	-	-	-	-	-	-	-	-
VERTEPORFIN FOR INJECTION	S01	S01LA01	9	1.16 (0.60-2.23)	-	-	-	-	-	-	3	4.06 (1.31-12.59)	-	-	-	-	-	-	2	3.80 (0.95-15.20)	3	7.40 (2.38-22.97)	1	5.20 (0.73-36.95)	-	-	-	-	-	-	-	-	-	-	-	-	-	-	-	-
POLYMYXIN B SULFATE AND BACITRACIN ZINC	-	-	8	7.72 (3.81-15.67)	1	4.09 (0.57-29.18)	-	-	-	-	-	-	-	-	5	58.93 (24.25-143.22)	-	-	1	13.78 (1.93-98.32)	1	17.88 (2.51-127.60)	-	-	4	168.27 (62.46-453.33)	-	-	-	-	-	-	-	-	-	-	-	-	-	-
DIMETHICONE	-	-	8	4.03 (2.00-8.12)	1	2.17 (0.30-15.45)	6	14.42 (6.44-32.32)	-	-	-	-	-	-	-	-	1	7.05 (0.99-50.19)	1	7.31 (1.03-52.06)	-	-	-	-	-	-	-	-	-	-	-	-	-	-	-	-	-	-	-	-
POLATUZUMAB VEDOTIN	L01	L01FX14	8	0.97 (0.49-1.95)	2	1.06 (0.27-4.26)	1	0.58 (0.08-4.13)	-	-	3	3.83 (1.23-11.89)	1	1.34 (0.19-9.49)	-	-	-	-	2	3.58 (0.90-14.35)	1	2.32 (0.33-16.51)	-	-	-	-	-	-	-	-	-	-	-	-	-	-	-	-	-	-
FIDAXOMICIN	A07	A07AA12	8	0.98 (0.49-1.97)	-	-	1	0.59 (0.08-4.17)	-	-	-	-	-	-	2	3.04 (0.76-12.16)	3	5.25 (1.69-16.30)	2	3.63 (0.91-14.52)	-	-	-	-	2	10.89 (2.72-43.63)	-	-	-	-	-	-	-	-	-	-	-	-	-	-
PINDOLOL	C07	C07AA03	8	2.20 (1.10-4.42)	5	6.01 (2.49-14.49)	-	-	1	1.98 (0.28-14.06)	-	-	2	6.01 (1.50-24.10)	1	3.37 (0.47-23.98)	-	-	-	-	-	-	-	-	-	-	-	-	-	-	-	-	-	-	-	-	-	-	-	-
ADAPALENE AND BENZOYL PEROXIDE	D10	D10AE51	8	1.21 (0.60-2.43)	3	1.99 (0.64-6.18)	-	-	1	1.10 (0.15-7.78)	-	-	-	-	1	1.87 (0.26-13.27)	-	-	2	4.46 (1.11-17.87)	-	-	2	12.24 (3.06-49.03)	-	-	-	-	-	-	-	-	-	-	-	-	-	-	-	-
AZELAIC ACID	D10	D10AX03	8	0.83 (0.41-1.65)	-	-	-	-	-	-	-	-	-	-	-	-	-	-	-	-	1	1.97 (0.28-14.03)	2	8.35 (2.09-33.45)	-	-	5	29.92 (12.42-72.10)	-	-	-	-	-	-	-	-	-	-	-	-
COLISTIMETHATE	J01	J01XB01	8	1.83 (0.91-3.67)	-	-	4	4.37 (1.64-11.67)	3	4.96 (1.60-15.41)	-	-	1	2.50 (0.35-17.79)	-	-	-	-	-	-	1	4.36 (0.61-30.96)	-	-	-	-	-	-	-	-	-	-	-	-	-	-	-	-	-	-
TINIDAZOLE	J01	J01XD02	8	4.48 (2.22-9.03)	3	7.27 (2.33-22.65)	1	2.63 (0.37-18.73)	1	3.99 (0.56-28.38)	-	-	1	6.05 (0.85-43.08)	1	6.80 (0.95-48.39)	-	-	3	24.49 (7.86-76.35)	-	-	-	-	-	-	-	-	-	-	-	-	-	-	-	-	-	-	-	-
FOSFOMYCIN TROMETHAMINE	J01	J01XX01	8	2.92 (1.45-5.87)	2	3.17 (0.79-12.70)	-	-	1	2.62 (0.37-18.61)	3	11.42 (3.67-35.53)	-	-	1	4.46 (0.63-31.73)	-	-	1	5.32 (0.75-37.88)	-	-	-	-	-	-	-	-	-	-	-	-	-	-	-	-	-	-	-	-
SAQUINAVIR MESYLATE	J05	J05AE01	8	1.73 (0.86-3.47)	4	3.78 (1.42-10.10)	-	-	-	-	3	6.79 (2.19-21.11)	1	2.37 (0.33-16.82)	-	-	-	-	-	-	-	-	-	-	-	-	-	-	-	-	-	-	-	-	-	-	-	-	-	-
ELBASVIR AND GRAZOPREVIR	J05	J05AP54	8	0.36 (0.18-0.73)	4	0.80 (0.30-2.13)	-	-	-	-	-	-	1	0.50 (0.07-3.57)	-	-	-	-	1	0.67 (0.09-4.78)	-	-	1	1.85 (0.26-13.11)	-	-	1	2.63 (0.37-18.72)	-	-	-	-	-	-	-	-	-	-	-	-
HUMAN IMMUNOGLOBULIN G	J06	J06BA02	8	0.52 (0.26-1.03)	2	0.56 (0.14-2.26)	2	0.62 (0.15-2.47)	1	0.47 (0.07-3.32)	1	0.68 (0.10-4.80)	-	-	-	-	-	-	-	-	1	1.23 (0.17-8.76)	-	-	-	-	2	7.44 (1.86-29.81)	-	-	-	-	-	-	-	-	-	-	-	-
BLINATUMOMAB	L01	L01XC19	8	0.27 (0.14-0.55)	1	0.15 (0.02-1.06)	-	-	1	0.25 (0.03-1.76)	1	0.36 (0.05-2.55)	-	-	3	1.27 (0.41-3.93)	-	-	-	-	-	-	-	-	2	3.03 (0.76-12.11)	2	3.95 (0.99-15.80)	-	-	-	-	-	-	-	-	-	-	-	-
AVELUMAB	L01	L01XC31	8	0.72 (0.36-1.45)	1	0.40 (0.06-2.81)	1	0.43 (0.06-3.07)	2	1.31 (0.33-5.24)	1	0.95 (0.13-6.74)	1	0.99 (0.14-7.06)	-	-	-	-	2	2.67 (0.67-10.67)	-	-	-	-	-	-	-	-	-	-	-	-	-	-	-	-	-	-	-	-
SUCCINYLCHOLINE	M03	M03AB01	8	0.57 (0.29-1.15)	1	0.31 (0.04-2.23)	-	-	1	0.52 (0.07-3.69)	-	-	-	-	4	3.55 (1.33-9.46)	1	1.02 (0.14-7.24)	-	-	-	-	-	-	2	6.35 (1.59-25.42)	1	4.13 (0.58-29.38)	-	-	-	-	-	-	-	-	-	-	-	-
VECURONIUM BROMIDE	M03	M03AC03	8	1.05 (0.52-2.11)	-	-	-	-	5	4.77 (1.98-11.48)	2	2.76 (0.69-11.04)	2	2.89 (0.72-11.56)	1	1.62 (0.23-11.52)	-	-	-	-	-	-	-	-	-	-	-	-	-	-	-	-	-	-	-	-	-	-	-	-
BOTULINUM TOXIN TYPE A	M03	M03AX01	8	0.26 (0.13-0.52)	2	0.29 (0.07-1.15)	-	-	-	-	1	0.34 (0.05-2.45)	1	0.36 (0.05-2.57)	-	-	-	-	2	0.97 (0.24-3.88)	1	0.63 (0.09-4.47)	1	1.33 (0.19-9.44)	-	-	1	1.90 (0.27-13.47)	-	-	-	-	-	-	-	-	-	-	-	-
NUSINERSEN	M09	M09AX07	8	0.33 (0.16-0.65)	-	-	1	0.19 (0.03-1.38)	-	-	-	-	-	-	-	-	-	-	1	0.60 (0.08-4.26)	2	1.56 (0.39-6.24)	-	-	-	-	2	4.70 (1.17-18.83)	2	8.96 (2.23-35.90)	-	-	-	-	-	-	-	-	-	-
DIHYDROERGOTAMINE	N02	N02CA01	8	1.62 (0.81-3.26)	-	-	-	-	3	4.40 (1.42-13.68)	3	6.38 (2.05-19.82)	-	-	-	-	2	5.75 (1.44-23.05)	-	-	-	-	-	-	-	-	-	-	-	-	-	-	-	-	-	-	-	-	-	-
BROMOCRIPTINE MESYLATE	N04	N04BC01	8	1.02 (0.51-2.05)	4	2.24 (0.84-5.97)	-	-	-	-	1	1.34 (0.19-9.51)	-	-	-	-	1	1.81 (0.26-12.88)	-	-	1	2.44 (0.34-17.34)	1	5.16 (0.73-36.65)	-	-	-	-	-	-	-	-	-	-	-	-	-	-	-	-
PERPHENAZINE	N05	N05AB03	8	1.00 (0.50-2.00)	-	-	-	-	1	0.90 (0.13-6.42)	-	-	5	6.88 (2.86-16.56)	2	3.08 (0.77-12.34)	-	-	-	-	-	-	-	-	-	-	-	-	-	-	-	-	-	-	-	-	-	-	-	-
VALERIAN	N05	N05CM09	8	4.09 (2.03-8.23)	5	11.12 (4.60-26.89)	-	-	2	7.30 (1.82-29.31)	1	5.28 (0.74-37.56)	-	-	-	-	-	-	-	-	-	-	-	-	-	-	-	-	-	-	-	-	-	-	-	-	-	-	-	-
LORATADINE AND PSEUDOEPHEDRINE SULFATE	R01	R01BA52	8	0.21 (0.10-0.42)	3	0.34 (0.11-1.07)	-	-	2	0.38 (0.09-1.52)	-	-	-	-	3	0.97 (0.31-3.01)	-	-	1	0.39 (0.05-2.74)	-	-	2	2.12 (0.53-8.48)	-	-	-	-	-	-	-	-	-	-	-	-	-	-	-	-
GLUTATHIONE	V03	V03AB32	8	1.69 (0.84-3.39)	-	-	4	4.03 (1.51-10.77)	1	1.52 (0.21-10.82)	-	-	1	2.31 (0.33-16.42)	-	-	-	-	-	-	-	-	1	8.49 (1.19-60.40)	-	-	-	-	1	23.07 (3.24-164.18)	-	-	-	-	-	-	1	356.08 (49.05-2584.90)	-	-
SODIUM POLYSTYRENE SULFONATE	V03	V03AE01	8	1.55 (0.78-3.12)	3	2.55 (0.82-7.91)	-	-	4	5.63 (2.11-15.02)	1	2.03 (0.29-14.44)	-	-	2	4.79 (1.19-19.17)	-	-	-	-	-	-	-	-	-	-	-	-	-	-	-	-	-	-	-	-	-	-	-	-
ISATUXIMAB	L01	L01FC02	7	1.16 (0.55-2.45)	-	-	6	4.79 (2.15-10.68)	-	-	-	-	-	-	1	2.05 (0.29-14.57)	-	-	-	-	-	-	-	-	1	7.35 (1.03-52.25)	-	-	-	-	-	-	-	-	-	-	-	-	-	-
SODIUM FLUORIDE	A01	A01AA01	7	0.58 (0.28-1.21)	1	0.36 (0.05-2.57)	-	-	1	0.60 (0.08-4.25)	-	-	-	-	1	1.02 (0.14-7.25)	-	-	3	3.66 (1.18-11.36)	-	-	1	3.34 (0.47-23.74)	-	-	-	-	-	-	-	-	-	-	-	-	-	-	-	-
SODIUM PHOSPHATE	A06	A06AD17	7	1.34 (0.64-2.81)	5	4.19 (1.74-10.09)	-	-	2	2.76 (0.69-11.07)	-	-	1	2.10 (0.29-14.89)	1	2.35 (0.33-16.73)	-	-	1	2.81 (0.40-19.97)	-	-	-	-	-	-	-	-	-	-	-	-	-	-	-	-	-	-	-	-
CROMOLYN SODIUM	A07	A07EB01	7	0.60 (0.28-1.25)	2	0.75 (0.19-2.99)	-	-	-	-	1	0.90 (0.13-6.36)	1	0.94 (0.13-6.67)	-	-	-	-	3	3.78 (1.22-11.73)	-	-	-	-	-	-	-	-	-	-	-	-	-	-	-	-	-	-	-	-
BIVALIRUDIN	B01	B01AE06	7	0.57 (0.27-1.19)	2	0.71 (0.18-2.84)	-	-	2	1.18 (0.29-4.71)	-	-	-	-	-	-	1	1.15 (0.16-8.19)	-	-	2	3.11 (0.78-12.43)	1	3.28 (0.46-23.31)	-	-	-	-	-	-	-	-	-	-	-	-	-	-	-	-
DEFIBROTIDE SODIUM	B01	B01AX01	7	0.65 (0.31-1.37)	-	-	1	0.44 (0.06-3.16)	1	0.67 (0.09-4.79)	1	0.98 (0.14-6.94)	-	-	-	-	-	-	4	5.50 (2.06-14.67)	-	-	-	-	-	-	-	-	-	-	-	-	-	-	-	-	-	-	-	-
ELTROMBOPAG OLAMINE	B02	B02BX05	7	0.11 (0.05-0.23)	2	0.14 (0.03-0.55)	-	-	-	-	-	-	-	-	4	0.78 (0.29-2.08)	-	-	-	-	1	0.30 (0.04-2.15)	-	-	1	0.70 (0.10-4.97)	-	-	-	-	-	-	-	-	-	-	-	-	-	-
SORBITOL	B05	B05CX02	7	2.61 (1.24-5.51)	1	1.62 (0.23-11.51)	3	5.32 (1.71-16.57)	1	2.68 (0.38-19.05)	-	-	-	-	-	-	-	-	1	5.45 (0.77-38.78)	-	-	1	14.95 (2.10-106.37)	-	-	-	-	-	-	-	-	-	-	-	-	-	-	-	-
EPHEDRINE	C01	C01CA26	7	3.24 (1.54-6.85)	-	-	-	-	1	3.32 (0.47-23.61)	-	-	1	5.04 (0.71-35.85)	2	11.34 (2.83-45.52)	2	13.06 (3.25-52.41)	2	13.54 (3.37-54.35)	-	-	-	-	2	40.67 (10.13-163.31)	-	-	-	-	-	-	-	-	-	-	-	-	-	-
GUANFACINE	C02	C02AC02	7	0.28 (0.13-0.59)	3	0.53 (0.17-1.63)	-	-	3	0.87 (0.28-2.70)	-	-	2	0.88 (0.22-3.52)	-	-	-	-	-	-	-	-	-	-	-	-	-	-	-	-	-	-	-	-	-	-	-	-	-	-
ACEBUTOLOL HYDROCHLORIDE	C07	C07AB04	7	1.79 (0.85-3.77)	1	1.11 (0.16-7.92)	4	4.89 (1.83-13.06)	-	-	-	-	1	2.80 (0.39-19.89)	3	9.45 (3.04-29.39)	1	3.62 (0.51-25.72)	-	-	-	-	-	-	2	22.56 (5.63-90.46)	-	-	-	-	-	-	-	-	-	-	-	-	-	-
ISRADIPINE	C08	C08CA03	7	3.17 (1.50-6.70)	-	-	-	-	1	3.25 (0.46-23.10)	3	14.18 (4.55-44.17)	-	-	-	-	-	-	5	33.38 (13.82-80.66)	-	-	-	-	-	-	-	-	1	49.20 (6.90-350.57)	-	-	-	-	-	-	-	-	-	-
TRANDOLAPRIL	C09	C09AA10	7	0.90 (0.43-1.89)	-	-	1	0.61 (0.09-4.36)	-	-	-	-	-	-	2	3.17 (0.79-12.71)	2	3.65 (0.91-14.63)	-	-	1	2.46 (0.35-17.46)	1	5.19 (0.73-36.90)	-	-	-	-	-	-	-	-	-	-	-	-	-	-	-	-
AMLODIPINE VALSARTAN AND HYDROCHLOROTHIAZIDE	C09	C09DX01	7	0.45 (0.22-0.95)	-	-	3	0.93 (0.30-2.88)	-	-	-	-	-	-	2	1.60 (0.40-6.40)	-	-	-	-	-	-	1	2.62 (0.37-18.60)	-	-	1	3.74 (0.53-26.55)	-	-	-	-	-	-	-	-	-	-	-	-
CICLOPIROX	D01	D01AE14	7	0.74 (0.35-1.55)	-	-	-	-	1	0.76 (0.11-5.41)	-	-	1	1.16 (0.16-8.21)	-	-	4	5.99 (2.24-15.98)	-	-	-	-	1	4.25 (0.60-30.18)	-	-	-	-	-	-	-	-	-	-	-	-	-	-	-	-
ETONOGESTREL	G03	G03AC08	7	0.03 (0.02-0.07)	1	0.02 (0.00-0.15)	-	-	-	-	-	-	-	-	-	-	-	-	1	0.07 (0.01-0.50)	2	0.18 (0.05-0.74)	3	0.58 (0.19-1.81)	-	-	-	-	-	-	-	-	-	-	-	-	-	-	-	-
MIFEPRISTONE	G03	G03XB01	7	0.41 (0.19-0.85)	1	0.25 (0.04-1.81)	-	-	-	-	1	0.61 (0.09-4.33)	-	-	-	-	5	4.14 (1.72-9.96)	-	-	-	-	1	2.35 (0.33-16.69)	-	-	-	-	-	-	-	-	-	-	-	-	-	-	-	-
GLUCAGON	H04	H04AA01	7	0.53 (0.25-1.10)	2	0.66 (0.16-2.63)	-	-	1	0.54 (0.08-3.87)	-	-	-	-	-	-	-	-	1	1.11 (0.16-7.87)	2	2.88 (0.72-11.52)	-	-	-	-	-	-	1	8.25 (1.16-58.71)	-	-	-	-	-	-	-	-	-	-
ETELCALCETIDE	H05	H05BX04	7	0.54 (0.26-1.14)	-	-	-	-	3	1.69 (0.55-5.26)	1	0.82 (0.12-5.81)	1	0.86 (0.12-6.08)	1	0.96 (0.14-6.83)	-	-	1	1.15 (0.16-8.16)	-	-	-	-	1	3.45 (0.48-24.49)	-	-	-	-	-	-	-	-	-	-	-	-	-	-
CEFTOLOZANE AND TAZOBACTAM	J01	J01DI54	7	1.87 (0.89-3.93)	-	-	3	3.82 (1.23-11.86)	-	-	1	2.78 (0.39-19.80)	1	2.92 (0.41-20.74)	-	-	-	-	-	-	1	5.08 (0.71-36.09)	1	10.72 (1.51-76.28)	-	-	-	-	-	-	-	-	-	-	-	-	-	-	-	-
CABAZITAXEL	L01	L01CD04	7	0.53 (0.25-1.12)	-	-	-	-	-	-	-	-	4	3.36 (1.26-8.95)	1	0.94 (0.13-6.68)	-	-	-	-	1	1.46 (0.21-10.35)	-	-	-	-	-	-	-	-	-	-	-	-	-	-	1	129.09 (17.79-936.42)	-	-
ROMIDEPSIN	L01	L01XX39	7	1.09 (0.52-2.30)	3	2.05 (0.66-6.37)	-	-	1	1.13 (0.16-8.03)	-	-	1	1.72 (0.24-12.19)	2	3.86 (0.96-15.44)	-	-	-	-	-	-	-	-	-	-	-	-	-	-	-	-	-	-	-	-	-	-	-	-
ALDESLEUKIN	L03	L03AC01	7	1.55 (0.74-3.26)	-	-	-	-	-	-	-	-	1	2.43 (0.34-17.24)	-	-	1	3.14 (0.44-22.29)	4	13.06 (4.89-34.90)	1	4.22 (0.59-30.01)	-	-	-	-	-	-	-	-	-	-	-	-	-	-	-	-	-	-
PENICILLAMINE	M01	M01CC01	7	1.74 (0.83-3.67)	5	5.45 (2.26-13.13)	1	1.18 (0.17-8.42)	4	7.21 (2.70-19.25)	-	-	1	2.72 (0.38-19.36)	-	-	1	3.52 (0.50-25.03)	1	3.65 (0.51-25.96)	-	-	1	10.01 (1.41-71.20)	-	-	-	-	-	-	-	-	-	-	-	-	-	-	-	-
ALFENTANIL HYDROCHLORIDE	N01	N01AH02	7	16.64 (7.68-36.05)	-	-	-	-	7	120.96 (55.80-262.17)	-	-	-	-	-	-	-	-	-	-	-	-	-	-	-	-	-	-	-	-	-	-	-	-	-	-	-	-	-	-
BENZOCAINE	N01	N01BA05	7	1.64 (0.78-3.45)	1	1.02 (0.14-7.26)	3	3.36 (1.08-10.43)	1	1.69 (0.24-12.01)	1	2.45 (0.34-17.41)	1	2.57 (0.36-18.24)	1	2.88 (0.41-20.49)	-	-	-	-	-	-	-	-	1	10.33 (1.45-73.45)	-	-	-	-	-	-	-	-	-	-	-	-	-	-
EDARAVONE	N07	N07XX14	7	0.57 (0.27-1.19)	3	1.06 (0.34-3.30)	-	-	1	0.59 (0.08-4.16)	-	-	-	-	1	1.00 (0.14-7.10)	-	-	-	-	-	-	-	-	-	-	-	-	-	-	2	34.96 (8.70-140.41)	-	-	-	-	-	-	-	-
ACLIDINIUM BROMIDE	R03	R03BB05	7	0.26 (0.12-0.54)	2	0.32 (0.08-1.30)	-	-	5	1.34 (0.56-3.23)	-	-	-	-	-	-	-	-	-	-	-	-	-	-	-	-	-	-	-	-	-	-	-	-	-	-	-	-	-	-
GATIFLOXACIN	S01	S01AE06	7	0.84 (0.40-1.76)	5	2.62 (1.09-6.31)	-	-	2	1.73 (0.43-6.94)	1	1.26 (0.18-8.92)	1	1.31 (0.19-9.34)	-	-	1	1.70 (0.24-12.08)	-	-	1	2.29 (0.32-16.26)	-	-	-	-	-	-	-	-	-	-	-	-	-	-	-	-	-	-
PASSIFLORA INCARNATA FLOWERING TOP	-	-	6	39.72 (16.45-95.94)	-	-	6	190.59 (78.91-460.36)	-	-	-	-	-	-	-	-	2	165.28 (39.60-689.83)	-	-	-	-	-	-	-	-	-	-	-	-	-	-	-	-	-	-	-	-	-	-
RYDAPT	L01	L01EX10	6	0.76 (0.34-1.70)	-	-	1	0.61 (0.09-4.31)	-	-	4	5.34 (2.00-14.25)	-	-	1	1.57 (0.22-11.13)	-	-	-	-	-	-	-	-	-	-	-	-	-	-	-	-	-	-	-	-	-	-	-	-
NETUPITANT AND PALONOSETRON	A04	A04AA55	6	1.78 (0.80-3.98)	1	1.29 (0.18-9.19)	-	-	-	-	-	-	-	-	-	-	-	-	-	-	-	-	-	-	-	-	-	-	-	-	-	-	5	615.87 (252.52-1502.08)	-	-	-	-	-	-
SEMAGLUTIDE	A10	A10BJ06	6	0.11 (0.05-0.24)	1	0.08 (0.01-0.55)	-	-	-	-	-	-	-	-	1	0.22 (0.03-1.56)	-	-	1	0.26 (0.04-1.86)	-	-	1	0.72 (0.10-5.09)	1	0.79 (0.11-5.58)	2	2.05 (0.51-8.20)	-	-	-	-	-	-	-	-	-	-	-	-
EPTIFIBATIDE	B01	B01AC16	6	1.62 (0.73-3.62)	-	-	-	-	-	-	-	-	-	-	-	-	-	-	-	-	5	25.92 (10.75-62.51)	-	-	-	-	-	-	1	29.55 (4.15-210.34)	-	-	-	-	-	-	-	-	-	-
DEXTROMETHORPHAN HYDROBROMIDE AND QUINIDINE SULFATE	C01	C01BA51	6	0.40 (0.18-0.89)	4	1.17 (0.44-3.13)	-	-	-	-	-	-	1	0.74 (0.10-5.22)	-	-	-	-	1	0.99 (0.14-7.00)	-	-	-	-	-	-	-	-	-	-	-	-	-	-	-	-	-	-	-	-
DOFETILIDE	C01	C01BD04	6	0.13 (0.06-0.28)	2	0.19 (0.05-0.75)	-	-	-	-	-	-	-	-	-	-	-	-	2	0.63 (0.16-2.52)	1	0.41 (0.06-2.90)	-	-	-	-	1	1.23 (0.17-8.76)	-	-	-	-	-	-	-	-	-	-	-	-
CARTEOLOL HYDROCHLORIDE	C07	C07AA15	6	5.70 (2.53-12.85)	-	-	-	-	1	6.74 (0.94-48.05)	2	19.62 (4.87-79.01)	1	10.22 (1.43-72.95)	-	-	2	26.58 (6.60-107.04)	2	27.56 (6.84-111.01)	-	-	-	-	-	-	-	-	-	-	-	-	-	-	-	-	-	-	-	-
COLESTIPOL HYDROCHLORIDE	C10	C10AC02	6	0.72 (0.32-1.61)	-	-	-	-	-	-	-	-	-	-	6	8.94 (4.01-19.93)	-	-	-	-	-	-	-	-	6	32.10 (14.38-71.65)	-	-	-	-	-	-	-	-	-	-	-	-	-	-
POLYMYXIN B SULFATE	J01	J01XB02	6	1.35 (0.60-3.01)	1	0.98 (0.14-6.97)	1	1.07 (0.15-7.61)	3	4.88 (1.57-15.17)	-	-	1	2.46 (0.35-17.51)	-	-	-	-	-	-	-	-	-	-	-	-	-	-	-	-	-	-	-	-	-	-	-	-	-	-
DORAVIRINE	J05	J05AG06	6	4.75 (2.11-10.69)	-	-	6	22.81 (10.14-51.29)	-	-	-	-	-	-	-	-	-	-	-	-	-	-	-	-	-	-	-	-	-	-	-	-	-	-	-	-	-	-	-	-
DARUNAVIR ETHANOLATE AND COBICISTAT	J05	J05AR14	6	0.86 (0.38-1.91)	4	2.51 (0.94-6.69)	1	0.68 (0.10-4.85)	-	-	-	-	-	-	-	-	-	-	-	-	-	-	1	5.77 (0.81-41.04)	-	-	-	-	-	-	-	-	-	-	-	-	-	-	-	-
IDARUBICIN HYDROCHLORIDE	L01	L01DB06	6	2.71 (1.21-6.06)	-	-	-	-	-	-	3	14.15 (4.54-44.06)	-	-	2	11.07 (2.76-44.42)	-	-	-	-	-	-	-	-	-	-	1	25.79 (3.62-183.67)	-	-	-	-	-	-	-	-	-	-	-	-
CEMIPLIMAB-RWLC	L01	L01XC33	6	2.48 (1.11-5.54)	2	3.59 (0.90-14.42)	-	-	1	2.97 (0.42-21.11)	-	-	-	-	-	-	-	-	1	6.04 (0.85-42.98)	2	15.71 (3.92-63.04)	-	-	-	-	-	-	-	-	-	-	-	-	-	-	-	-	-	-
BRIGATINIB	L01	L01XE43	6	0.74 (0.33-1.65)	-	-	-	-	-	-	5	6.49 (2.70-15.63)	-	-	-	-	-	-	-	-	1	2.36 (0.33-16.76)	-	-	-	-	-	-	-	-	-	-	-	-	-	-	-	-	-	-
ACALABRUTINIB	L01	L01XE51	6	0.53 (0.24-1.18)	1	0.39 (0.05-2.76)	-	-	-	-	2	1.86 (0.47-7.45)	-	-	3	3.29 (1.06-10.21)	-	-	-	-	-	-	-	-	1	3.92 (0.55-27.89)	-	-	-	-	-	-	-	-	-	-	-	-	-	-
ANAGRELIDE HYDROCHLORIDE	L01	L01XX35	6	1.34 (0.60-2.99)	1	0.97 (0.14-6.93)	-	-	2	3.23 (0.81-12.94)	-	-	-	-	1	2.75 (0.39-19.55)	-	-	-	-	2	8.53 (2.13-34.19)	-	-	-	-	1	12.85 (1.81-91.39)	-	-	-	-	-	-	-	-	-	-	-	-
TALIMOGENE LAHERPAREPVEC	L01	L01XX51	6	1.07 (0.48-2.38)	-	-	1	0.85 (0.12-6.03)	-	-	-	-	1	1.95 (0.27-13.87)	-	-	-	-	-	-	3	10.21 (3.29-31.72)	-	-	-	-	-	-	1	19.48 (2.74-138.62)	-	-	-	-	-	-	-	-	-	-
NIRAPARIB	L01	L01XX54	6	0.09 (0.04-0.20)	-	-	-	-	-	-	3	0.48 (0.15-1.49)	3	0.50 (0.16-1.56)	-	-	-	-	-	-	-	-	1	0.61 (0.09-4.37)	-	-	-	-	-	-	-	-	-	-	-	-	-	-	-	-
ROMOSOZUMAB-AQQG	M05	M05BX06	6	0.33 (0.15-0.73)	1	0.24 (0.03-1.69)	-	-	-	-	-	-	3	1.79 (0.58-5.57)	-	-	-	-	1	0.80 (0.11-5.69)	-	-	-	-	-	-	-	-	-	-	-	-	-	-	1	86.49 (11.94-626.52)	-	-	-	-
DESFLURANE	N01	N01AB07	6	0.77 (0.35-1.73)	-	-	6	3.71 (1.67-8.28)	-	-	-	-	-	-	-	-	-	-	-	-	-	-	-	-	-	-	-	-	-	-	-	-	-	-	-	-	-	-	-	-
NITROUS OXIDE	N01	N01AX13	6	0.67 (0.30-1.49)	1	0.49 (0.07-3.46)	-	-	4	3.23 (1.21-8.62)	-	-	1	1.22 (0.17-8.69)	-	-	1	1.58 (0.22-11.23)	-	-	-	-	-	-	-	-	-	-	-	-	-	-	-	-	-	-	-	-	-	-
AMISULPRIDE	N05	N05AL05	6	0.30 (0.14-0.67)	-	-	2	0.48 (0.12-1.92)	4	1.46 (0.55-3.89)	-	-	-	-	-	-	1	0.72 (0.10-5.08)	-	-	-	-	-	-	-	-	-	-	-	-	-	-	-	-	-	-	-	-	-	-
CARIPRAZINE	N05	N05AX15	6	0.31 (0.14-0.68)	5	1.12 (0.46-2.68)	-	-	-	-	-	-	-	-	-	-	-	-	-	-	1	0.97 (0.14-6.92)	-	-	-	-	-	-	-	-	-	-	-	-	-	-	-	-	-	-
MEPROBAMATE	N05	N05BC01	6	0.94 (0.42-2.09)	-	-	-	-	-	-	1	1.64 (0.23-11.65)	-	-	2	3.86 (0.96-15.46)	-	-	2	4.61 (1.15-18.46)	1	2.99 (0.42-21.23)	-	-	-	-	1	9.01 (1.27-64.05)	-	-	-	-	-	-	-	-	-	-	-	-
ARTEMETHER AND LUMEFANTRINE	P01	P01BE52	6	6.82 (3.02-15.41)	5	24.82 (10.19-60.44)	-	-	1	8.02 (1.12-57.26)	-	-	-	-	-	-	-	-	2	32.84 (8.14-132.46)	-	-	-	-	-	-	-	-	-	-	-	-	-	-	-	-	-	-	-	-
BENZNIDAZOLE	P01	P01CA02	6	20.60 (8.86-47.88)	2	28.07 (6.86-114.94)	1	15.07 (2.09-108.78)	-	-	1	33.08 (4.58-238.82)	-	-	1	38.93 (5.39-281.02)	2	91.19 (22.27-373.45)	-	-	-	-	-	-	-	-	-	-	-	-	-	-	-	-	-	-	-	-	-	-
DIMETICONE	P03	P03AX05	6	3.96 (1.76-8.89)	1	2.85 (0.40-20.28)	4	12.57 (4.68-33.73)	1	4.71 (0.66-33.55)	-	-	-	-	-	-	-	-	-	-	-	-	-	-	-	-	-	-	-	-	-	-	-	-	-	-	-	-	-	-
KETOTIFEN FUMARATE	R06	R06AX17	6	0.21 (0.09-0.46)	2	0.30 (0.08-1.20)	-	-	2	0.50 (0.12-1.99)	-	-	1	0.38 (0.05-2.68)	1	0.42 (0.06-3.02)	-	-	2	1.01 (0.25-4.06)	-	-	-	-	1	1.52 (0.21-10.81)	-	-	-	-	-	-	-	-	-	-	-	-	-	-
LOTEPREDNOL ETABONATE	S01	S01BA14	6	0.31 (0.14-0.69)	-	-	-	-	1	0.38 (0.05-2.68)	-	-	3	1.72 (0.55-5.33)	1	0.64 (0.09-4.56)	-	-	-	-	1	1.00 (0.14-7.07)	-	-	-	-	-	-	-	-	-	-	-	-	-	-	-	-	-	-
TUBERCULIN PURIFIED PROTEIN DERIVATIVE	V04	V04CF01	6	0.58 (0.26-1.29)	2	0.85 (0.21-3.39)	-	-	-	-	-	-	3	3.20 (1.03-9.92)	-	-	-	-	-	-	1	1.85 (0.26-13.15)	-	-	-	-	-	-	-	-	-	-	-	-	-	-	-	-	-	-
GADOBUTROL	V08	V08CA09	6	0.33 (0.15-0.73)	-	-	4	1.05 (0.39-2.79)	-	-	-	-	-	-	-	-	1	0.78 (0.11-5.52)	-	-	1	1.05 (0.15-7.43)	-	-	-	-	-	-	-	-	-	-	-	-	-	-	-	-	-	-
RADIUM RA 223 DICHLORIDE	V10	V10XX03	6	0.28 (0.13-0.62)	3	0.61 (0.20-1.90)	-	-	-	-	2	0.98 (0.25-3.92)	-	-	-	-	-	-	1	0.69 (0.10-4.89)	-	-	-	-	-	-	-	-	-	-	-	-	-	-	-	-	-	-	-	-
COSYNTROPIN	H01	H01AA01	6	1.44 (0.65-3.23)	1	1.05 (0.15-7.47)	1	1.15 (0.16-8.16)	-	-	-	-	1	2.64 (0.37-18.76)	3	8.92 (2.87-27.71)	-	-	-	-	-	-	-	-	-	-	-	-	-	-	-	-	-	-	-	-	-	-	-	-
IPRATROPIUM BROMIDE AND ALBUTEROL SULFATE	R03	-	5	0.81 (0.34-1.96)	1	0.71 (0.10-5.05)	-	-	-	-	1	1.70 (0.24-12.11)	-	-	-	-	3	6.94 (2.23-21.56)	-	-	-	-	-	-	-	-	-	-	-	-	-	-	-	-	-	-	-	-	-	-
CENOBAMATE	N03	N03AX25	5	0.53 (0.22-1.27)	-	-	5	2.53 (1.05-6.10)	-	-	-	-	-	-	-	-	-	-	-	-	-	-	-	-	-	-	-	-	-	-	-	-	-	-	-	-	-	-	-	-
BAMLANIVIMAB	-	-	5	0.28 (0.12-0.68)	1	0.25 (0.04-1.77)	4	1.09 (0.41-2.91)	-	-	-	-	-	-	-	-	-	-	-	-	-	-	-	-	-	-	-	-	-	-	-	-	-	-	-	-	-	-	-	-
MAGNESIUM CARBONATE	A02	A02AA01	5	2.16 (0.89-5.22)	1	1.88 (0.26-13.38)	3	6.19 (1.99-19.27)	-	-	-	-	1	4.72 (0.66-33.61)	-	-	-	-	-	-	-	-	-	-	-	-	-	-	-	-	-	-	-	-	-	-	-	-	-	-
BALSALAZIDE DISODIUM	A07	A07EC04	5	0.78 (0.32-1.88)	-	-	-	-	2	2.26 (0.57-9.06)	-	-	-	-	-	-	-	-	1	2.30 (0.32-16.36)	-	-	2	12.64 (3.16-50.64)	-	-	-	-	-	-	-	-	-	-	-	-	-	-	-	-
DAPAGLIFLOZIN AND METFORMIN HYDROCHLORIDE	A10	A10BD15	5	0.49 (0.20-1.19)	1	0.43 (0.06-3.07)	-	-	-	-	-	-	1	1.09 (0.15-7.71)	-	-	-	-	2	2.91 (0.73-11.66)	1	1.89 (0.27-13.42)	-	-	-	-	-	-	-	-	-	-	-	-	-	-	-	-	-	-
IMIGLUCERASE	A16	A16AB02	5	0.25 (0.10-0.60)	3	0.66 (0.21-2.03)	-	-	-	-	-	-	-	-	-	-	-	-	1	0.74 (0.10-5.23)	-	-	1	2.02 (0.28-14.34)	-	-	-	-	-	-	-	-	-	-	-	-	-	-	-	-
LARONIDASE	A16	A16AB05	5	0.34 (0.14-0.81)	-	-	-	-	-	-	1	0.71 (0.10-5.02)	4	2.97 (1.11-7.91)	-	-	-	-	-	-	-	-	-	-	-	-	-	-	-	-	-	-	-	-	-	-	-	-	-	-
AMILORIDE HYDROCHLORIDE	C03	C03DB01	5	1.33 (0.55-3.21)	-	-	1	1.27 (0.18-9.03)	2	3.85 (0.96-15.44)	-	-	-	-	1	3.28 (0.46-23.33)	-	-	1	3.92 (0.55-27.85)	-	-	-	-	-	-	-	-	-	-	-	-	-	-	-	-	-	-	-	-
DIFLORASONE DIACETATE	D07	D07AC10	5	6.67 (2.73-16.27)	-	-	-	-	-	-	-	-	3	43.52 (13.87-136.60)	-	-	-	-	-	-	1	24.88 (3.48-177.91)	-	-	-	-	-	-	1	142.78 (19.95-1021.98)	-	-	-	-	-	-	-	-	-	-
CIPROFLOXACIN AND DEXAMETHASONE	J01	D07CB04	5	0.84 (0.35-2.02)	2	1.47 (0.37-5.90)	-	-	3	3.66 (1.18-11.37)	-	-	-	-	-	-	-	-	3	7.45 (2.40-23.15)	1	3.22 (0.45-22.86)	-	-	-	-	-	-	-	-	-	-	-	-	-	-	-	-	-	-
TROSPIUM CHLORIDE	G04	G04BD09	5	0.77 (0.32-1.87)	-	-	-	-	-	-	1	1.63 (0.23-11.56)	1	1.70 (0.24-12.11)	-	-	1	2.20 (0.31-15.66)	3	6.87 (2.21-21.33)	-	-	-	-	-	-	-	-	-	-	-	-	-	-	-	-	-	-	-	-
DASABUVIR AND OMBITASVIR AND PARITAPREVIR AND RITONAVIR	J05	J05AP52	5	0.09 (0.04-0.22)	5	0.40 (0.16-0.95)	-	-	2	0.26 (0.07-1.05)	-	-	-	-	-	-	-	-	1	0.27 (0.04-1.89)	-	-	-	-	-	-	-	-	-	-	-	-	-	-	-	-	-	-	-	-
GLECAPREVIR AND PIBRENTASVIR	J05	J05AP57	5	0.10 (0.04-0.24)	3	0.27 (0.09-0.83)	-	-	1	0.15 (0.02-1.05)	-	-	-	-	1	0.25 (0.04-1.79)	-	-	-	-	-	-	-	-	-	-	-	-	1	2.24 (0.31-15.92)	-	-	-	-	-	-	-	-	-	-
DOLUTEGRAVIR SODIUM AND RILPIVIRINE HYDROCHLORIDE	J05	J05AR21	5	1.19 (0.50-2.87)	2	2.09 (0.52-8.36)	3	3.42 (1.10-10.64)	-	-	-	-	-	-	-	-	-	-	-	-	-	-	-	-	-	-	-	-	-	-	-	-	-	-	-	-	-	-	-	-
TRABECTEDIN	L01	L01CX01	5	0.58 (0.24-1.39)	-	-	-	-	-	-	1	1.22 (0.17-8.65)	1	1.28 (0.18-9.06)	-	-	-	-	1	1.71 (0.24-12.15)	2	4.44 (1.11-17.79)	-	-	-	-	-	-	-	-	-	-	-	-	-	-	-	-	-	-
COPANLISIB	L01	L01XX61	5	3.40 (1.40-8.22)	2	5.90 (1.47-23.71)	-	-	-	-	1	7.05 (0.99-50.21)	2	14.82 (3.69-59.57)	1	8.29 (1.16-59.08)	-	-	-	-	-	-	-	-	1	29.72 (4.17-211.82)	-	-	-	-	-	-	-	-	-	-	-	-	-	-
SARGRAMOSTIM	L03	L03AA09	5	0.66 (0.27-1.59)	-	-	-	-	-	-	-	-	1	1.45 (0.20-10.30)	-	-	-	-	1	1.94 (0.27-13.82)	1	2.52 (0.36-17.93)	1	5.33 (0.75-37.90)	-	-	1	7.61 (1.07-54.09)	-	-	-	-	-	-	-	-	-	-	-	-
SIPONIMOD	L04	L04AA42	5	0.18 (0.08-0.44)	-	-	-	-	-	-	-	-	1	0.41 (0.06-2.89)	-	-	-	-	-	-	4	2.84 (1.06-7.57)	-	-	-	-	-	-	-	-	-	-	-	-	-	-	-	-	-	-
UPADACITINIB	L04	L04AA44	5	0.10 (0.04-0.25)	-	-	1	0.10 (0.01-0.71)	-	-	-	-	1	0.23 (0.03-1.63)	1	0.26 (0.04-1.83)	-	-	-	-	-	-	2	1.69 (0.42-6.75)	1	0.92 (0.13-6.55)	-	-	-	-	-	-	-	-	-	-	-	-	-	-
PANCURONIUM BROMIDE	M03	M03AC01	5	3.11 (1.29-7.53)	5	13.66 (5.64-33.06)	-	-	2	8.95 (2.23-35.96)	-	-	-	-	-	-	-	-	-	-	-	-	-	-	-	-	-	-	-	-	-	-	-	-	-	-	-	-	-	-
INCOBOTULINUMTOXINA	M03	M03AX01	5	0.37 (0.15-0.89)	-	-	-	-	-	-	3	2.34 (0.75-7.26)	1	0.82 (0.11-5.80)	-	-	-	-	3	3.29 (1.06-10.21)	1	1.42 (0.20-10.09)	-	-	-	-	-	-	-	-	-	-	-	-	-	-	-	-	-	-
ALENDRONATE SODIUM AND CHOLECALCIFEROL	M05	M05BB03	5	0.35 (0.14-0.83)	1	0.30 (0.04-2.15)	-	-	-	-	-	-	2	1.52 (0.38-6.10)	-	-	1	0.98 (0.14-6.99)	-	-	1	1.32 (0.19-9.41)	-	-	-	-	-	-	-	-	-	-	-	-	-	-	-	-	-	-
COLLAGENASE CLOSTRIDIUM HISTOLYTICUM	M09	M09AB02	5	0.24 (0.10-0.58)	-	-	-	-	-	-	-	-	-	-	-	-	-	-	-	-	5	4.67 (1.94-11.23)	-	-	-	-	-	-	-	-	-	-	-	-	-	-	-	-	-	-
BREXPIPRAZOLE	N05	N05AX16	5	0.09 (0.04-0.23)	2	0.17 (0.04-0.66)	1	0.09 (0.01-0.64)	-	-	-	-	-	-	-	-	-	-	-	-	-	-	1	0.76 (0.11-5.43)	-	-	1	1.09 (0.15-7.75)	-	-	-	-	-	-	-	-	-	-	-	-
TRIMIPRAMINE MALEATE	N06	N06AA06	5	2.64 (1.09-6.38)	3	6.92 (2.22-21.56)	-	-	1	3.79 (0.53-27.01)	-	-	2	11.55 (2.88-46.39)	1	6.47 (0.91-46.06)	-	-	-	-	-	-	-	-	-	-	-	-	-	-	-	-	-	-	-	-	-	-	-	-
AMOXAPINE	N06	N06AA17	5	2.48 (1.03-6.01)	2	4.33 (1.08-17.38)	-	-	-	-	-	-	3	16.36 (5.25-50.98)	-	-	-	-	-	-	-	-	-	-	-	-	-	-	-	-	-	-	-	-	-	-	-	-	-	-
ACAMPROSATE CALCIUM ENTERIC-COATED	N07	N07BB03	5	6.57 (2.69-16.04)	2	11.31 (2.80-45.65)	-	-	2	18.71 (4.63-75.55)	-	-	-	-	2	31.91 (7.90-128.83)	-	-	-	-	-	-	1	51.85 (7.25-370.77)	-	-	-	-	1	140.81 (19.67-1007.79)	-	-	-	-	-	-	-	-	-	-
APRACLONIDINE HYDROCHLORIDE	S01	S01EA03	5	4.66 (1.92-11.31)	-	-	1	4.38 (0.61-31.25)	3	20.11 (6.43-62.89)	1	9.62 (1.35-68.60)	-	-	-	-	-	-	-	-	-	-	-	-	-	-	-	-	-	-	-	-	-	-	-	-	-	-	-	-
METHAZOLAMIDE	S01	S01EC05	5	4.25 (1.75-10.32)	4	14.87 (5.53-39.98)	-	-	3	18.37 (5.88-57.41)	-	-	-	-	-	-	-	-	-	-	-	-	-	-	-	-	-	-	-	-	-	-	-	-	-	-	-	-	-	-
BORIC ACID	S02	S02AA03	5	5.04 (2.07-12.25)	-	-	1	4.73 (0.66-33.75)	2	14.41 (3.58-58.05)	2	20.88 (5.18-84.12)	-	-	1	12.22 (1.71-87.20)	-	-	-	-	-	-	-	-	1	43.78 (6.13-312.62)	-	-	-	-	-	-	-	-	-	-	-	-	-	-
SODIUM THIOSULFATE	V03	V03AB06	5	3.59 (1.48-8.70)	-	-	-	-	-	-	-	-	-	-	-	-	-	-	-	-	5	69.03 (28.47-167.34)	-	-	-	-	-	-	-	-	-	-	-	-	-	-	-	-	-	-
DOSTARLIMAB	L01	L01FF07	4	3.04 (1.13-8.16)	-	-	-	-	-	-	3	23.91 (7.66-74.66)	-	-	1	9.30 (1.30-66.29)	-	-	-	-	-	-	-	-	1	33.32 (4.67-237.65)	-	-	-	-	-	-	-	-	-	-	-	-	-	-
SAGE	-	-	4	20.60 (7.33-57.87)	4	90.46 (32.19-254.17)	-	-	-	-	-	-	-	-	-	-	-	-	-	-	-	-	-	-	-	-	-	-	-	-	-	-	-	-	-	-	-	-	-	-
COAL TAR	-	-	4	1.51 (0.56-4.04)	-	-	1	1.80 (0.25-12.80)	-	-	-	-	-	-	1	4.65 (0.65-33.08)	-	-	-	-	-	-	1	15.22 (2.14-108.31)	-	-	-	-	1	41.33 (5.80-294.40)	-	-	-	-	-	-	-	-	-	-
SUMATRIPTAN SUCCINATE AND NAPROXEN SODIUM	N02	-	4	0.55 (0.20-1.45)	4	2.39 (0.90-6.39)	-	-	-	-	-	-	-	-	-	-	-	-	-	-	-	-	-	-	-	-	-	-	-	-	-	-	-	-	-	-	-	-	-	-
FERUMOXYTOL	B03	-	4	0.49 (0.18-1.31)	2	1.08 (0.27-4.31)	-	-	-	-	-	-	-	-	3	4.56 (1.47-14.16)	1	1.75 (0.25-12.41)	-	-	-	-	1	4.97 (0.70-35.31)	-	-	-	-	-	-	-	-	-	-	-	-	-	-	-	-
DIGITALIS	-	-	4	2.79 (1.04-7.48)	2	6.07 (1.51-24.42)	-	-	1	5.01 (0.70-35.68)	-	-	1	7.60 (1.07-54.17)	-	-	-	-	-	-	-	-	-	-	-	-	-	-	-	-	-	-	-	-	-	-	-	-	-	-
OBETICHOLIC ACID	A05	A05AA04	4	0.14 (0.05-0.37)	1	0.15 (0.02-1.07)	-	-	-	-	-	-	-	-	-	-	1	0.49 (0.07-3.49)	-	-	-	-	2	2.79 (0.70-11.19)	-	-	-	-	-	-	-	-	-	-	-	-	-	-	-	-
TOCOPHERYL ACETATE	A11	A11HA03	4	4.78 (1.77-12.91)	1	5.15 (0.72-36.80)	-	-	1	8.53 (1.19-60.91)	2	24.87 (6.16-100.34)	-	-	-	-	-	-	-	-	-	-	1	47.58 (6.66-340.08)	-	-	-	-	-	-	-	-	-	-	-	-	-	-	-	-
PRECIPITATED CALCIUM CARBONATE	A12	A12AA04	4	1.27 (0.48-3.40)	-	-	-	-	1	2.30 (0.32-16.35)	-	-	1	3.49 (0.49-24.82)	1	3.92 (0.55-27.88)	-	-	-	-	1	6.07 (0.85-43.19)	-	-	-	-	-	-	-	-	-	-	-	-	-	-	-	-	-	-
MAGNESIUM CHLORIDE	B05	B05XA11	4	0.79 (0.30-2.12)	-	-	-	-	2	2.87 (0.72-11.50)	-	-	-	-	1	2.45 (0.34-17.38)	-	-	1	2.92 (0.41-20.76)	-	-	-	-	-	-	-	-	-	-	-	-	-	-	-	-	-	-	-	-
EFINACONAZOLE	D01	D01AC19	4	0.58 (0.22-1.55)	-	-	2	1.39 (0.35-5.55)	-	-	-	-	-	-	-	-	-	-	-	-	1	2.77 (0.39-19.71)	-	-	-	-	-	-	1	15.91 (2.24-113.21)	-	-	-	-	-	-	-	-	-	-
HYDROGEN PEROXIDE	D11	D11AX25	4	3.84 (1.43-10.34)	2	8.35 (2.07-33.62)	1	4.54 (0.64-32.37)	3	20.83 (6.66-65.18)	-	-	-	-	-	-	-	-	-	-	-	-	-	-	-	-	-	-	-	-	-	-	-	-	-	-	-	-	-	-
CLOMIPHENE CITRATE	G03	G03GB02	4	0.61 (0.23-1.63)	2	1.34 (0.34-5.37)	-	-	-	-	-	-	-	-	-	-	-	-	1	2.26 (0.32-16.05)	-	-	-	-	-	-	1	8.84 (1.24-62.84)	-	-	-	-	-	-	-	-	-	-	-	-
DEMECLOCYCLINE	J01	J01AA01	4	4.10 (1.52-11.03)	4	17.99 (6.68-48.46)	-	-	-	-	-	-	-	-	-	-	-	-	-	-	-	-	-	-	-	-	-	-	-	-	-	-	-	-	-	-	-	-	-	-
FLUCYTOSINE	J02	J02AX01	4	1.07 (0.40-2.86)	-	-	-	-	-	-	-	-	-	-	2	6.61 (1.65-26.49)	-	-	-	-	2	10.24 (2.56-41.05)	-	-	-	-	-	-	-	-	-	-	-	-	-	-	-	-	-	-
RILPIVIRINE HYDROCHLORIDE	J05	J05AG05	4	0.75 (0.28-2.00)	2	1.64 (0.41-6.56)	-	-	-	-	1	1.96 (0.28-13.94)	2	4.11 (1.03-16.48)	-	-	-	-	1	2.76 (0.39-19.59)	-	-	-	-	-	-	-	-	-	-	-	-	-	-	-	-	-	-	-	-
LETERMOVIR	J05	J05AX18	4	0.74 (0.28-1.98)	-	-	-	-	3	4.04 (1.30-12.55)	-	-	-	-	-	-	-	-	1	2.74 (0.38-19.45)	-	-	-	-	-	-	-	-	1	20.38 (2.86-144.99)	-	-	-	-	-	-	-	-	-	-
VINBLASTINE SULFATE	L01	L01CA01	4	0.55 (0.21-1.47)	2	1.21 (0.30-4.83)	-	-	-	-	1	1.45 (0.20-10.27)	-	-	1	1.70 (0.24-12.09)	-	-	-	-	-	-	-	-	1	6.10 (0.86-43.34)	-	-	-	-	-	-	-	-	-	-	-	-	-	-
INOTUZUMAB OZOGAMICIN	L01	L01XC26	4	0.50 (0.19-1.32)	-	-	2	1.19 (0.30-4.76)	-	-	1	1.30 (0.18-9.26)	-	-	-	-	-	-	-	-	-	-	-	-	-	-	-	-	-	-	-	-	-	-	-	-	1	210.50 (29.01-1527.40)	-	-
LORLATINIB	L01	L01XE44	4	0.43 (0.16-1.16)	-	-	-	-	1	0.79 (0.11-5.58)	3	3.42 (1.10-10.62)	-	-	-	-	-	-	-	-	-	-	-	-	-	-	-	-	-	-	-	-	-	-	-	-	-	-	-	-
MITOTANE	L01	L01XX23	4	0.93 (0.35-2.49)	-	-	1	1.11 (0.16-7.92)	-	-	1	2.45 (0.34-17.39)	1	2.56 (0.36-18.22)	1	2.88 (0.40-20.46)	-	-	-	-	-	-	-	-	-	-	-	-	-	-	-	-	-	-	-	-	-	-	-	-
FLUTAMIDE	L02	L02BB01	4	0.87 (0.33-2.32)	-	-	-	-	-	-	-	-	2	4.78 (1.19-19.16)	2	5.37 (1.34-21.52)	-	-	-	-	-	-	-	-	1	9.62 (1.35-68.38)	-	-	-	-	-	-	-	-	-	-	-	-	-	-
BELATACEPT	L04	L04AA28	4	0.28 (0.10-0.74)	-	-	-	-	1	0.50 (0.07-3.55)	-	-	2	1.52 (0.38-6.08)	-	-	-	-	-	-	1	1.32 (0.19-9.39)	-	-	-	-	-	-	-	-	-	-	-	-	-	-	-	-	-	-
RILONACEPT	L04	L04AC04	4	7.27 (2.68-19.74)	-	-	4	34.87 (12.84-94.72)	-	-	-	-	-	-	-	-	-	-	-	-	-	-	-	-	-	-	-	-	-	-	-	-	-	-	-	-	-	-	-	-
SILTUXIMAB	L04	L04AC11	4	2.85 (1.06-7.66)	1	3.09 (0.43-22.06)	2	6.79 (1.69-27.29)	-	-	-	-	-	-	-	-	-	-	-	-	1	13.53 (1.90-96.43)	-	-	-	-	-	-	-	-	-	-	-	-	-	-	-	-	-	-
ATRACURIUM BESYLATE	M03	M03AC04	4	1.62 (0.61-4.34)	-	-	1	1.93 (0.27-13.75)	-	-	1	4.24 (0.60-30.19)	-	-	-	-	2	11.52 (2.87-46.22)	-	-	-	-	-	-	-	-	-	-	-	-	-	-	-	-	-	-	-	-	-	-
CAPSAICIN	N01	N01BX04	4	0.47 (0.18-1.25)	-	-	-	-	-	-	-	-	-	-	1	1.44 (0.20-10.26)	-	-	1	1.72 (0.24-12.25)	2	4.48 (1.12-17.93)	-	-	-	-	-	-	-	-	-	-	-	-	-	-	-	-	-	-
FROVATRIPTAN SUCCINATE	N02	N02CC07	4	0.70 (0.26-1.87)	1	0.76 (0.11-5.44)	-	-	-	-	-	-	-	-	-	-	-	-	3	7.75 (2.49-24.07)	-	-	-	-	-	-	-	-	-	-	-	-	-	-	-	-	-	-	-	-
VILAZODONE HYDROCHLORIDE	N06	N06AX24	4	0.09 (0.04-0.25)	3	0.31 (0.10-0.95)	-	-	-	-	-	-	1	0.26 (0.04-1.83)	-	-	-	-	-	-	-	-	-	-	-	-	-	-	-	-	-	-	-	-	-	-	-	-	-	-
AMPHETAMINE	N06	N06BA01	4	0.16 (0.06-0.43)	4	0.71 (0.27-1.89)	1	0.19 (0.03-1.37)	1	0.29 (0.04-2.08)	-	-	1	0.44 (0.06-3.16)	-	-	1	0.58 (0.08-4.09)	-	-	-	-	-	-	-	-	-	-	-	-	-	-	-	-	-	-	-	-	-	-
CEVIMELINE HYDROCHLORIDE	N07	N07AX03	4	0.53 (0.20-1.42)	2	1.17 (0.29-4.68)	1	0.64 (0.09-4.54)	1	0.97 (0.14-6.87)	-	-	-	-	-	-	-	-	1	1.97 (0.28-14.00)	-	-	-	-	-	-	-	-	-	-	-	-	-	-	-	-	-	-	-	-
NITRIC OXIDE	R07	R07AX01	4	0.41 (0.16-1.10)	1	0.45 (0.06-3.22)	1	0.50 (0.07-3.52)	-	-	-	-	-	-	2	2.56 (0.64-10.25)	-	-	-	-	-	-	-	-	2	9.18 (2.29-36.77)	-	-	-	-	-	-	-	-	-	-	-	-	-	-
PROTAMINE SULFATE	V03	V03AB14	4	0.46 (0.17-1.22)	1	0.50 (0.07-3.56)	-	-	1	0.83 (0.12-5.89)	-	-	1	1.26 (0.18-8.94)	-	-	-	-	-	-	1	2.19 (0.31-15.56)	-	-	-	-	-	-	-	-	-	-	-	-	-	-	-	-	-	-
FLUMAZENIL	V03	V03AB25	4	1.34 (0.50-3.59)	4	5.89 (2.20-15.75)	-	-	-	-	-	-	-	-	-	-	-	-	-	-	-	-	-	-	-	-	-	-	-	-	-	-	-	-	-	-	-	-	-	-
SUCROFERRIC OXYHYDROXIDE	V03	V03AE05	4	0.32 (0.12-0.86)	-	-	-	-	-	-	-	-	1	0.89 (0.13-6.33)	-	-	-	-	3	3.59 (1.16-11.13)	-	-	-	-	-	-	-	-	-	-	-	-	-	-	-	-	-	-	-	-
TETROFOSMIN	V09	V09GA02	4	1.70 (0.64-4.55)	-	-	-	-	-	-	-	-	2	9.34 (2.33-37.47)	-	-	1	6.02 (0.85-42.86)	1	6.25 (0.88-44.45)	-	-	-	-	-	-	-	-	-	-	-	-	-	-	-	-	-	-	-	-
SODIUM TETRADECYL SULFATE	C05	C05BB04	4	6.87 (2.53-18.63)	-	-	-	-	-	-	-	-	-	-	-	-	-	-	-	-	4	131.88 (48.59-357.95)	-	-	-	-	-	-	-	-	-	-	-	-	-	-	-	-	-	-
ARNICA MONTANA	-	-	3	2.39 (0.76-7.45)	-	-	-	-	-	-	-	-	-	-	-	-	-	-	3	35.32 (11.30-110.34)	-	-	-	-	-	-	-	-	-	-	-	-	-	-	-	-	-	-	-	-
ERDAFITINIB	L01	L01EN01	3	1.10 (0.35-3.43)	1	1.61 (0.23-11.44)	-	-	-	-	-	-	-	-	-	-	-	-	-	-	2	14.10 (3.51-56.53)	-	-	-	-	-	-	-	-	-	-	-	-	-	-	-	-	-	-
FENOFIBRIC ACID	C10	-	3	0.11 (0.03-0.33)	1	0.16 (0.02-1.11)	-	-	-	-	-	-	-	-	-	-	-	-	1	0.53 (0.07-3.75)	-	-	1	1.45 (0.20-10.28)	-	-	-	-	-	-	-	-	-	-	-	-	-	-	-	-
ABALOPARATIDE	H05	H05AA04	3	0.06 (0.02-0.17)	-	-	-	-	-	-	-	-	-	-	2	0.46 (0.12-1.85)	-	-	-	-	-	-	1	0.75 (0.11-5.36)	-	-	-	-	-	-	-	-	-	-	-	-	-	-	-	-
EMPAGLIFLOZIN AND METFORMIN HYDROCHLORIDE	A10	A10BD20	3	0.45 (0.14-1.38)	1	0.65 (0.09-4.63)	-	-	-	-	-	-	-	-	-	-	-	-	2	4.39 (1.10-17.58)	-	-	-	-	-	-	-	-	-	-	-	-	-	-	-	-	-	-	-	-
BETAINE	A16	A16AA06	3	0.81 (0.26-2.53)	-	-	1	1.30 (0.18-9.23)	-	-	-	-	-	-	-	-	-	-	1	4.00 (0.56-28.46)	-	-	1	10.97 (1.54-78.07)	-	-	-	-	-	-	-	-	-	-	-	-	-	-	-	-
AGALSIDASE BETA	A16	A16AB04	3	0.09 (0.03-0.27)	1	0.13 (0.02-0.91)	-	-	1	0.21 (0.03-1.50)	-	-	1	0.32 (0.05-2.28)	-	-	-	-	-	-	1	0.56 (0.08-3.96)	-	-	-	-	-	-	-	-	-	-	-	-	-	-	-	-	-	-
IDURSULFASE	A16	A16AB09	3	0.19 (0.06-0.59)	-	-	-	-	-	-	1	0.67 (0.09-4.73)	-	-	-	-	-	-	1	0.94 (0.13-6.64)	1	1.21 (0.17-8.62)	-	-	-	-	-	-	-	-	-	-	-	-	-	-	-	-	-	-
URIDINE TRIACETATE	A16	A16AX13	3	6.04 (1.91-19.09)	-	-	-	-	-	-	-	-	-	-	-	-	-	-	-	-	-	-	3	245.41 (77.65-775.66)	-	-	-	-	-	-	-	-	-	-	-	-	-	-	-	-
COLLAGENASE SANTYL	D03	D03BA02	3	0.67 (0.22-2.08)	-	-	-	-	-	-	-	-	1	2.45 (0.34-17.43)	-	-	-	-	-	-	2	8.54 (2.13-34.24)	-	-	-	-	-	-	-	-	-	-	-	-	-	-	-	-	-	-
AMCINONIDE	D07	D07AC11	3	7.83 (2.47-24.87)	-	-	-	-	-	-	-	-	-	-	1	31.46 (4.37-226.41)	2	73.46 (18.02-299.46)	1	37.56 (5.22-270.31)	-	-	-	-	1	112.76 (15.66-811.72)	-	-	-	-	-	-	-	-	-	-	-	-	-	-
CRISABOROLE	D11	D11AH06	3	0.08 (0.03-0.25)	-	-	-	-	-	-	-	-	-	-	2	0.67 (0.17-2.67)	-	-	-	-	-	-	1	1.09 (0.15-7.76)	-	-	-	-	-	-	-	-	-	-	-	-	-	-	-	-
METHYLERGONOVINE MALEATE	G02	G02AB01	3	0.99 (0.32-3.07)	-	-	-	-	-	-	1	3.45 (0.48-24.53)	-	-	-	-	1	4.67 (0.66-33.23)	-	-	1	6.29 (0.88-44.72)	-	-	-	-	-	-	-	-	1	70.75 (9.92-504.51)	-	-	-	-	-	-	-	-
FLAVOXATE HYDROCHLORIDE	G04	G04BD02	3	7.94 (2.50-25.23)	-	-	-	-	1	18.71 (2.60-134.65)	3	83.68 (26.34-265.82)	-	-	-	-	-	-	-	-	-	-	-	-	-	-	-	-	-	-	-	-	-	-	-	-	-	-	-	-
ORITAVANCIN	J01	J01XA05	3	0.77 (0.25-2.39)	-	-	2	2.46 (0.61-9.85)	-	-	-	-	-	-	-	-	-	-	-	-	1	4.91 (0.69-34.95)	-	-	-	-	-	-	-	-	-	-	-	-	-	-	-	-	-	-
RIFAPENTINE	J04	J04AB05	3	1.69 (0.54-5.25)	1	2.45 (0.34-17.46)	2	5.37 (1.34-21.57)	-	-	-	-	-	-	-	-	-	-	-	-	-	-	-	-	-	-	-	-	-	-	-	-	-	-	-	-	-	-	-	-
INDINAVIR SULFATE	J05	J05AE02	3	0.48 (0.16-1.50)	1	0.71 (0.10-5.02)	-	-	1	1.17 (0.16-8.31)	-	-	-	-	-	-	-	-	-	-	1	3.09 (0.43-21.95)	-	-	-	-	-	-	-	-	-	-	-	-	-	-	-	-	-	-
ATAZANAVIR AND COBICISTAT	J05	J05AR15	3	2.75 (0.88-8.61)	1	3.99 (0.56-28.46)	-	-	-	-	-	-	1	10.02 (1.40-71.51)	-	-	-	-	-	-	-	-	1	36.85 (5.16-263.03)	-	-	-	-	-	-	-	-	-	-	-	-	-	-	-	-
DECITABINE	L01	L01BC08	3	0.16 (0.05-0.50)	-	-	-	-	-	-	1	0.57 (0.08-4.02)	-	-	1	0.67 (0.09-4.73)	-	-	-	-	1	1.03 (0.15-7.32)	-	-	-	-	-	-	-	-	-	-	-	-	-	-	-	-	-	-
TETRACAINE HYDROCHLORIDE	N01	N01BA03	3	1.52 (0.49-4.75)	-	-	-	-	-	-	1	5.32 (0.75-37.86)	1	5.57 (0.78-39.67)	2	12.55 (3.13-50.39)	-	-	-	-	-	-	-	-	-	-	-	-	-	-	-	-	-	-	-	-	-	-	-	-
ZICONOTIDE ACETATE	N02	N02BG08	3	0.27 (0.09-0.83)	-	-	-	-	-	-	-	-	-	-	2	2.20 (0.55-8.82)	-	-	1	1.31 (0.19-9.34)	-	-	-	-	-	-	-	-	-	-	-	-	-	-	-	-	-	-	-	-
FREMANEZUMAB-VFRM	N02	N02CD03	3	0.14 (0.04-0.43)	2	0.41 (0.10-1.62)	-	-	-	-	-	-	1	0.51 (0.07-3.62)	-	-	-	-	-	-	-	-	-	-	-	-	-	-	-	-	-	-	-	-	-	-	-	-	-	-
GABAPENTIN ENACARBIL	N03	N03AX12	3	0.26 (0.08-0.80)	-	-	-	-	1	0.62 (0.09-4.41)	-	-	1	0.94 (0.13-6.70)	-	-	-	-	-	-	-	-	-	-	-	-	1	4.95 (0.70-35.19)	-	-	-	-	-	-	-	-	-	-	-	-
TRIHEXYPHENIDYL HYDROCHLORIDE	N04	N04AA01	3	1.37 (0.44-4.26)	1	2.00 (0.28-14.20)	-	-	1	3.30 (0.46-23.50)	1	4.78 (0.67-34.05)	-	-	-	-	-	-	-	-	-	-	-	-	-	-	-	-	-	-	-	-	-	-	-	-	-	-	-	-
SELEGILINE	N04	N04BD01	3	0.23 (0.08-0.73)	1	0.34 (0.05-2.43)	-	-	-	-	-	-	-	-	-	-	-	-	1	1.15 (0.16-8.20)	1	1.50 (0.21-10.64)	-	-	-	-	-	-	-	-	-	-	-	-	-	-	-	-	-	-
PIMAVANSERIN TARTRATE	N05	N05AX17	3	0.02 (0.01-0.07)	-	-	-	-	-	-	-	-	-	-	-	-	-	-	-	-	1	0.15 (0.02-1.07)	2	0.64 (0.16-2.56)	-	-	-	-	-	-	-	-	-	-	-	-	-	-	-	-
NORTRIPTYLINE HYDROCHLORIDE	N06	N06AA10	3	0.16 (0.05-0.51)	2	0.48 (0.12-1.92)	1	0.26 (0.04-1.86)	-	-	-	-	-	-	-	-	-	-	-	-	-	-	-	-	-	-	-	-	-	-	-	-	-	-	-	-	-	-	-	-
MEMANTINE HYDROCHLORIDE AND DONEPEZIL HYDROCHLORIDE	N06	N06DA52	3	1.11 (0.36-3.45)	-	-	-	-	3	8.07 (2.59-25.10)	-	-	-	-	-	-	-	-	-	-	-	-	-	-	-	-	-	-	-	-	-	-	-	-	-	-	-	-	-	-
VALBENAZINE	N07	N07XX13	3	0.03 (0.01-0.09)	2	0.08 (0.02-0.34)	-	-	-	-	-	-	-	-	-	-	-	-	-	-	-	-	1	0.39 (0.06-2.79)	-	-	-	-	-	-	-	-	-	-	-	-	-	-	-	-
PRAZIQUANTEL	P02	P02BA01	3	2.82 (0.90-8.83)	1	4.09 (0.57-29.18)	-	-	-	-	-	-	-	-	-	-	2	26.71 (6.63-107.58)	-	-	-	-	-	-	-	-	-	-	-	-	-	-	-	-	-	-	-	-	-	-
ROFLUMILAST	R03	R03DX07	3	0.13 (0.04-0.41)	2	0.39 (0.10-1.54)	-	-	-	-	-	-	1	0.48 (0.07-3.44)	-	-	-	-	-	-	-	-	-	-	-	-	-	-	-	-	-	-	-	-	-	-	-	-	-	-
AZELASTINE HCL	R06	R06AX19	3	0.46 (0.15-1.43)	2	1.35 (0.34-5.40)	-	-	-	-	-	-	-	-	-	-	-	-	1	2.27 (0.32-16.12)	-	-	-	-	-	-	-	-	-	-	-	-	-	-	-	-	-	-	-	-
BRINZOLAMIDE/BRIMONIDINE TARTRATE	S01	S01EC54	3	0.17 (0.06-0.54)	2	0.51 (0.13-2.04)	-	-	1	0.42 (0.06-2.99)	-	-	-	-	-	-	-	-	-	-	-	-	-	-	-	-	-	-	-	-	-	-	-	-	-	-	-	-	-	-
FLUORESCEIN SODIUM	S01	S01JA01	3	1.23 (0.40-3.84)	-	-	-	-	-	-	2	8.64 (2.15-34.65)	-	-	-	-	-	-	1	6.05 (0.85-43.07)	-	-	-	-	-	-	-	-	-	-	-	-	-	-	-	-	-	-	-	-
SODIUM ZIRCONIUM CYCLOSILICATE	V03	V03AE10	3	0.97 (0.31-3.01)	1	1.41 (0.20-10.03)	-	-	-	-	1	3.38 (0.48-24.06)	-	-	-	-	-	-	-	-	-	-	1	13.03 (1.83-92.70)	-	-	-	-	-	-	-	-	-	-	-	-	-	-	-	-
CABOTEGRAVIR SODIUM	J05	J05AJ04	2	4.69 (1.15-19.09)	2	20.61 (5.06-83.86)	-	-	-	-	-	-	2	51.78 (12.72-210.71)	-	-	-	-	-	-	-	-	-	-	-	-	-	-	-	-	-	-	-	-	-	-	-	-	-	-
HALOBETASOL PROPIONATE AND TAZAROTENE	D05	-	2	3.94 (0.97-16.00)	-	-	-	-	-	-	-	-	-	-	-	-	-	-	-	-	-	-	2	160.04 (39.41-649.86)	-	-	-	-	-	-	-	-	-	-	-	-	-	-	-	-
METHSUXIMIDE	N03	N03AD03	2	2.69 (0.67-10.85)	-	-	1	6.40 (0.89-45.74)	-	-	-	-	-	-	-	-	-	-	1	19.73 (2.76-141.06)	-	-	-	-	-	-	-	-	-	-	-	-	-	-	-	-	-	-	-	-
ISOSULFAN BLUE	-	-	2	12.78 (3.05-53.58)	-	-	-	-	-	-	-	-	-	-	-	-	-	-	-	-	2	245.46 (58.55-1029.04)	-	-	-	-	-	-	-	-	-	-	-	-	-	-	-	-	-	-
ZANUBRUTINIB	L01	L01EL03	2	1.47 (0.37-5.91)	-	-	1	3.51 (0.49-25.05)	-	-	-	-	-	-	-	-	-	-	-	-	-	-	-	-	-	-	-	-	-	-	-	-	-	-	-	-	1	1245.63 (171.12-9067.18)	-	-
LOTEPREDNOL ETABONATE AND TOBRAMYCIN	S01	-	2	1.08 (0.27-4.35)	2	4.76 (1.19-19.11)	-	-	-	-	-	-	-	-	-	-	-	-	-	-	-	-	-	-	-	-	-	-	-	-	-	-	-	-	-	-	-	-	-	-
GADOXETATE DISODIUM	V08	V08CA10	2	0.91 (0.23-3.65)	-	-	-	-	-	-	-	-	-	-	-	-	-	-	2	13.44 (3.35-53.95)	-	-	-	-	-	-	-	-	-	-	-	-	-	-	-	-	-	-	-	-
DUVELISIB	L01	L01EM04	2	0.88 (0.22-3.55)	-	-	1	2.12 (0.30-15.06)	1	3.21 (0.45-22.82)	-	-	-	-	-	-	-	-	-	-	-	-	-	-	-	-	-	-	-	-	-	-	-	-	-	-	-	-	-	-
PURIXAN	-	-	2	0.66 (0.16-2.65)	-	-	-	-	-	-	1	3.47 (0.49-24.70)	-	-	-	-	-	-	-	-	-	-	-	-	-	-	1	19.09 (2.68-135.87)	-	-	-	-	-	-	-	-	-	-	-	-
RISDIPLAM	M09	M09AX10	2	0.51 (0.13-2.06)	-	-	-	-	-	-	-	-	-	-	-	-	-	-	-	-	-	-	-	-	-	-	2	29.74 (7.42-119.28)	-	-	-	-	-	-	-	-	-	-	-	-
ETESEVIMAB	-	-	2	0.48 (0.12-1.94)	-	-	2	2.32 (0.58-9.31)	-	-	-	-	-	-	-	-	-	-	-	-	-	-	-	-	-	-	-	-	-	-	-	-	-	-	-	-	-	-	-	-
IRON DEXTRAN	B03	-	2	0.44 (0.11-1.75)	1	0.96 (0.13-6.81)	-	-	1	1.59 (0.22-11.28)	-	-	1	2.41 (0.34-17.12)	-	-	-	-	-	-	-	-	-	-	-	-	-	-	-	-	-	-	-	-	-	-	-	-	-	-
CAPMATINIB	L01	L01EX17	2	0.42 (0.10-1.67)	-	-	1	1.00 (0.14-7.08)	-	-	1	2.19 (0.31-15.55)	-	-	-	-	-	-	-	-	-	-	-	-	-	-	-	-	-	-	-	-	-	-	-	-	-	-	-	-
AZILSARTAN KAMEDOXOMIL AND CHLORTHALIDONE	C02	-	2	0.38 (0.10-1.54)	1	0.84 (0.12-5.98)	-	-	-	-	-	-	1	2.11 (0.30-15.01)	-	-	-	-	-	-	-	-	-	-	-	-	1	11.08 (1.56-78.82)	-	-	-	-	-	-	-	-	-	-	-	-
GLYCOPYRROLATE AND FORMOTEROL FUMARATE	R03	R03AL07	2	0.29 (0.07-1.17)	1	0.64 (0.09-4.58)	-	-	-	-	-	-	1	1.62 (0.23-11.49)	-	-	-	-	-	-	-	-	-	-	-	-	-	-	-	-	-	-	-	-	-	-	-	-	-	-
DICHLORPHENAMIDE	-	-	2	0.26 (0.07-1.04)	1	0.57 (0.08-4.07)	-	-	-	-	-	-	-	-	-	-	-	-	1	1.93 (0.27-13.71)	-	-	-	-	-	-	-	-	-	-	-	-	-	-	-	-	-	-	-	-
ISAVUCONAZONIUM SULFATE	J05	J05AC05	2	0.20 (0.05-0.80)	1	0.44 (0.06-3.11)	-	-	1	0.73 (0.10-5.16)	1	1.05 (0.15-7.47)	-	-	-	-	-	-	-	-	-	-	-	-	-	-	-	-	-	-	-	-	-	-	-	-	-	-	-	-
AVAPRITINIB	L01	L01EX18	2	0.20 (0.05-0.79)	-	-	1	0.47 (0.07-3.36)	-	-	-	-	-	-	-	-	-	-	-	-	-	-	-	-	-	-	1	5.71 (0.80-40.56)	-	-	-	-	-	-	-	-	-	-	-	-
PHENTERMINE AND TOPIRAMATE	A08	-	2	0.16 (0.04-0.65)	1	0.36 (0.05-2.54)	-	-	1	0.59 (0.08-4.21)	-	-	1	0.90 (0.13-6.38)	-	-	-	-	-	-	-	-	-	-	-	-	-	-	-	-	-	-	-	-	-	-	-	-	-	-
DIROXIMEL FUMARATE	L04	L04AX09	2	0.15 (0.04-0.59)	1	0.32 (0.05-2.28)	-	-	-	-	-	-	-	-	-	-	-	-	-	-	-	-	1	2.97 (0.42-21.08)	-	-	-	-	-	-	-	-	-	-	-	-	-	-	-	-
OXYMORPHONE HYDROCHLORIDE	N02	N02AA11	2	0.06 (0.01-0.23)	-	-	-	-	-	-	-	-	-	-	-	-	-	-	-	-	2	1.11 (0.28-4.44)	-	-	-	-	-	-	-	-	-	-	-	-	-	-	-	-	-	-
VOXELOTOR	B06	B06AX03	2	0.05 (0.01-0.21)	-	-	2	0.26 (0.06-1.03)	-	-	-	-	-	-	-	-	-	-	-	-	-	-	-	-	-	-	-	-	-	-	-	-	-	-	-	-	-	-	-	-
BECAPLERMIN	A01	A01AD08	2	0.18 (0.04-0.71)	-	-	-	-	-	-	-	-	-	-	-	-	-	-	-	-	2	3.39 (0.85-13.57)	-	-	-	-	-	-	-	-	-	-	-	-	-	-	-	-	-	-
ELUXADOLINE	A07	A07DA06	2	0.15 (0.04-0.61)	1	0.33 (0.05-2.37)	-	-	-	-	-	-	-	-	-	-	-	-	-	-	-	-	1	3.08 (0.43-21.87)	-	-	-	-	-	-	-	-	-	-	-	-	-	-	-	-
INSULIN GLARGINE AND LIXISENATIDE	A10	A10AE54	2	0.23 (0.06-0.93)	-	-	-	-	-	-	-	-	-	-	-	-	-	-	2	3.45 (0.86-13.82)	-	-	-	-	-	-	-	-	-	-	-	-	-	-	-	-	-	-	-	-
PIOGLITAZONE AND METFORMIN HYDROCHLORIDE	A10	A10BD05	2	0.29 (0.07-1.18)	2	1.29 (0.32-5.18)	-	-	1	1.07 (0.15-7.60)	-	-	-	-	-	-	-	-	-	-	-	-	-	-	-	-	-	-	-	-	-	-	-	-	-	-	-	-	-	-
SAXAGLIPTIN AND METFORMIN HYDROCHLORIDE	A10	A10BD10	2	0.17 (0.04-0.69)	-	-	-	-	-	-	-	-	1	0.95 (0.13-6.74)	-	-	-	-	1	1.27 (0.18-9.04)	-	-	-	-	-	-	-	-	-	-	-	-	-	-	-	-	-	-	-	-
EMPAGLIFLOZIN AND LINAGLIPTIN	A10	A10BD19	2	0.26 (0.07-1.04)	1	0.57 (0.08-4.06)	-	-	-	-	-	-	-	-	-	-	-	-	1	1.93 (0.27-13.68)	-	-	-	-	-	-	-	-	-	-	-	-	-	-	-	-	-	-	-	-
NIACINAMIDE	A11	A11AH01	2	0.85 (0.21-3.40)	-	-	-	-	-	-	-	-	-	-	-	-	-	-	-	-	-	-	2	34.35 (8.56-137.87)	-	-	-	-	-	-	-	-	-	-	-	-	-	-	-	-
POTASSIUM BICARBONATE	A12	A12BA04	2	0.91 (0.23-3.64)	-	-	-	-	2	6.59 (1.64-26.43)	-	-	-	-	-	-	-	-	-	-	-	-	-	-	-	-	-	-	-	-	-	-	-	-	-	-	-	-	-	-
ASFOTASE ALFA	A16	A16AB13	2	0.08 (0.02-0.31)	-	-	1	0.19 (0.03-1.34)	-	-	-	-	1	0.43 (0.06-3.07)	-	-	-	-	-	-	-	-	-	-	-	-	-	-	-	-	-	-	-	-	-	-	-	-	-	-
EMICIZUMAB	B02	B02BX06	2	0.23 (0.06-0.94)	-	-	-	-	-	-	-	-	-	-	-	-	-	-	-	-	2	4.50 (1.12-18.00)	-	-	-	-	-	-	-	-	-	-	-	-	-	-	-	-	-	-
ICATIBANT ACETATE	C01	C01EB19	2	0.08 (0.02-0.34)	1	0.18 (0.03-1.31)	-	-	-	-	-	-	-	-	-	-	-	-	-	-	1	0.81 (0.11-5.73)	-	-	-	-	-	-	-	-	-	-	-	-	-	-	-	-	-	-
DIAZOXIDE	C02	C02DA01	2	0.87 (0.22-3.48)	-	-	1	2.08 (0.29-14.78)	-	-	-	-	-	-	1	5.37 (0.75-38.19)	-	-	-	-	-	-	-	-	-	-	-	-	-	-	-	-	-	-	-	-	-	-	-	-
METOPROLOL TARTRATE AND HYDROCHLOROTHIAZIDE	C03	C03AX01	2	2.06 (0.51-8.30)	-	-	-	-	-	-	1	10.78 (1.51-76.99)	-	-	1	12.69 (1.78-90.59)	-	-	-	-	-	-	-	-	-	-	-	-	-	-	-	-	-	-	-	-	-	-	-	-
ESMOLOL HYDROCHLORIDE	C07	C07AB09	2	2.03 (0.50-8.16)	-	-	-	-	-	-	-	-	-	-	-	-	-	-	-	-	2	38.90 (9.65-156.77)	-	-	-	-	-	-	-	-	-	-	-	-	-	-	-	-	-	-
METHOXSALEN	D05	D05AD02	2	0.72 (0.18-2.89)	-	-	-	-	-	-	-	-	-	-	1	4.45 (0.63-31.66)	-	-	1	5.31 (0.75-37.80)	-	-	-	-	-	-	-	-	-	-	-	-	-	-	-	-	-	-	-	-
BENZALKONIUM	D09	D09AA11	2	17.65 (4.14-75.29)	-	-	-	-	-	-	-	-	-	-	-	-	2	251.85 (59.04-1074.38)	-	-	-	-	-	-	-	-	-	-	-	-	-	-	-	-	-	-	-	-	-	-
SULFUR	D10	D10AB02	2	0.98 (0.25-3.95)	2	4.32 (1.08-17.33)	-	-	-	-	-	-	-	-	-	-	-	-	-	-	-	-	-	-	-	-	-	-	-	-	-	-	-	-	-	-	-	-	-	-
DESOGESTREL AND ETHINYL ESTRADIOL	G03	G03AA09	2	0.17 (0.04-0.70)	-	-	-	-	-	-	1	0.92 (0.13-6.52)	-	-	-	-	-	-	1	1.29 (0.18-9.16)	-	-	-	-	-	-	-	-	-	-	-	-	-	-	-	-	-	-	-	-
ESTRIOL	G03	G03CA04	2	0.57 (0.14-2.27)	-	-	-	-	-	-	1	2.98 (0.42-21.16)	-	-	-	-	1	4.03 (0.57-28.66)	-	-	-	-	-	-	-	-	-	-	-	-	-	-	-	-	-	-	-	-	-	-
FOLLITROPIN ALFA	G03	G03GA05	2	0.25 (0.06-1.00)	-	-	-	-	-	-	-	-	2	2.75 (0.69-11.00)	-	-	-	-	-	-	-	-	-	-	-	-	-	-	-	-	-	-	-	-	-	-	-	-	-	-
PASIREOTIDE	H01	H01CB05	2	0.25 (0.06-0.99)	-	-	-	-	-	-	2	2.61 (0.65-10.43)	-	-	-	-	-	-	-	-	-	-	-	-	-	-	-	-	-	-	-	-	-	-	-	-	-	-	-	-
OMADACYCLINE	J01	J01AA15	2	1.32 (0.33-5.32)	-	-	2	6.35 (1.58-25.52)	-	-	-	-	-	-	-	-	-	-	-	-	-	-	-	-	-	-	-	-	-	-	-	-	-	-	-	-	-	-	-	-
DICLOXACILLIN SODIUM	J01	J01CF01	2	3.74 (0.92-15.18)	-	-	-	-	-	-	-	-	1	20.45 (2.85-146.62)	-	-	-	-	-	-	1	35.58 (4.96-255.16)	-	-	-	-	-	-	-	-	-	-	-	-	-	-	-	-	-	-
MEROPENEM-VABORBACTAM	J01	J01DH52	2	10.90 (2.62-45.39)	2	47.88 (11.50-199.33)	-	-	2	79.25 (19.04-329.90)	-	-	-	-	-	-	-	-	-	-	-	-	-	-	-	-	-	-	-	-	-	-	-	-	-	-	-	-	-	-
NEOMYCIN SULFATE	J01	J01GB05	2	0.61 (0.15-2.43)	-	-	-	-	1	2.20 (0.31-15.65)	1	3.19 (0.45-22.68)	-	-	-	-	-	-	-	-	-	-	-	-	-	-	-	-	-	-	-	-	-	-	-	-	-	-	-	-
DALBAVANCIN	J01	J01XA04	2	0.80 (0.20-3.22)	1	1.76 (0.25-12.51)	-	-	1	2.91 (0.41-20.70)	-	-	-	-	-	-	-	-	-	-	-	-	-	-	-	-	-	-	-	-	-	-	-	-	-	-	-	-	-	-
METHENAMINE HIPPURATE	J01	J01XX05	2	0.37 (0.09-1.47)	-	-	1	0.88 (0.12-6.26)	-	-	-	-	-	-	-	-	1	2.62 (0.37-18.60)	-	-	-	-	-	-	-	-	-	-	-	-	-	-	-	-	-	-	-	-	-	-
TEDIZOLID PHOSPHATE	J01	J01XX11	2	0.85 (0.21-3.40)	1	1.85 (0.26-13.19)	1	2.03 (0.28-14.41)	-	-	-	-	-	-	-	-	-	-	-	-	-	-	-	-	-	-	-	-	-	-	-	-	-	-	-	-	-	-	-	-
DOLUTEGRAVIR SODIUM AND LAMIVUDINE	J05	J05AR25	2	0.63 (0.16-2.54)	1	1.39 (0.19-9.86)	-	-	-	-	1	3.33 (0.47-23.65)	-	-	-	-	-	-	-	-	-	-	-	-	-	-	-	-	-	-	-	-	-	-	-	-	-	-	-	-
NELARABINE	L01	L01BB07	2	0.64 (0.16-2.58)	2	2.83 (0.71-11.35)	-	-	1	2.34 (0.33-16.63)	-	-	-	-	-	-	-	-	-	-	-	-	-	-	-	-	-	-	-	-	-	-	-	-	-	-	-	-	-	-
TRIFLURIDINE AND TIPIRACIL	L01	L01BC59	2	0.05 (0.01-0.21)	-	-	-	-	-	-	1	0.28 (0.04-1.96)	-	-	-	-	-	-	-	-	1	0.50 (0.07-3.58)	-	-	-	-	-	-	-	-	-	-	-	-	-	-	-	-	-	-
IXABEPILONE	L01	L01DC04	2	0.37 (0.09-1.48)	1	0.81 (0.11-5.77)	-	-	-	-	-	-	-	-	-	-	-	-	1	2.73 (0.38-19.43)	-	-	1	7.50 (1.05-53.29)	-	-	-	-	-	-	-	-	-	-	-	-	-	-	-	-
DIFLUNISAL	N02	N02BA11	2	0.71 (0.18-2.86)	2	3.13 (0.78-12.55)	-	-	1	2.59 (0.36-18.39)	-	-	-	-	-	-	-	-	-	-	-	-	-	-	-	-	-	-	-	-	-	-	-	-	-	-	-	-	-	-
TIAGABINE	N03	N03AG06	2	1.94 (0.48-7.82)	2	8.52 (2.12-34.33)	-	-	-	-	-	-	-	-	-	-	-	-	-	-	-	-	-	-	-	-	-	-	-	-	-	-	-	-	-	-	-	-	-	-
PIMOZIDE	N05	N05AG02	2	1.07 (0.27-4.29)	-	-	-	-	-	-	2	11.25 (2.80-45.18)	-	-	-	-	-	-	-	-	-	-	-	-	-	-	-	-	-	-	-	-	-	-	-	-	-	-	-	-
OLANZAPINE AND FLUOXETINE HYDROCHLORIDE	N06	N06CA03	2	0.38 (0.09-1.52)	1	0.83 (0.12-5.92)	-	-	-	-	-	-	1	2.09 (0.29-14.87)	-	-	-	-	-	-	-	-	-	-	-	-	-	-	-	-	-	-	-	-	-	-	-	-	-	-
RILUZOLE	N07	N07XX02	2	0.33 (0.08-1.34)	-	-	-	-	-	-	-	-	-	-	-	-	-	-	2	4.94 (1.23-19.77)	-	-	-	-	-	-	-	-	-	-	-	-	-	-	-	-	-	-	-	-
GUAIFENESIN AND DEXTROMETHORPHAN HYDROBROMIDE	R05	N07XX59	2	0.08 (0.02-0.32)	2	0.35 (0.09-1.41)	-	-	-	-	-	-	-	-	-	-	-	-	-	-	-	-	-	-	-	-	-	-	-	-	-	-	-	-	-	-	-	-	-	-
EFLORNITHINE HYDROCHLORIDE	P01	P01CX03	2	0.84 (0.21-3.39)	1	1.85 (0.26-13.16)	-	-	-	-	-	-	-	-	-	-	-	-	-	-	-	-	1	17.09 (2.40-121.63)	-	-	-	-	-	-	-	-	-	-	-	-	-	-	-	-
LINDANE	P03	P03AB02	2	3.71 (0.91-15.03)	-	-	-	-	-	-	-	-	-	-	1	22.74 (3.17-163.04)	1	26.18 (3.65-187.68)	-	-	-	-	-	-	-	-	-	-	-	-	-	-	-	-	-	-	-	-	-	-
BENZYL ALCOHOL	P03	P03AX06	2	4.81 (1.18-19.60)	-	-	-	-	-	-	-	-	-	-	-	-	-	-	-	-	2	92.45 (22.70-376.44)	-	-	-	-	-	-	-	-	-	-	-	-	-	-	-	-	-	-
PHENYLPROPANOLAMINE	R01	R01BA01	2	2.77 (0.68-11.18)	-	-	-	-	-	-	-	-	-	-	-	-	1	19.58 (2.74-140.07)	1	20.31 (2.84-145.27)	-	-	-	-	-	-	-	-	-	-	-	-	-	-	-	-	-	-	-	-
RESLIZUMAB	R03	R03DX08	2	0.93 (0.23-3.75)	-	-	-	-	-	-	1	4.90 (0.69-34.91)	-	-	-	-	-	-	-	-	-	-	-	-	-	-	1	26.96 (3.79-191.99)	-	-	-	-	-	-	-	-	-	-	-	-
DOXYLAMINE SUCCINATE	R06	R06AA09	2	0.13 (0.03-0.54)	1	0.30 (0.04-2.10)	-	-	-	-	1	0.71 (0.10-5.03)	-	-	-	-	-	-	-	-	-	-	-	-	-	-	-	-	-	-	-	-	-	-	-	-	-	-	-	-
SODIUM BORATE	S01	S01AX07	2	7.13 (1.74-29.27)	-	-	-	-	-	-	1	36.83 (5.09-266.36)	-	-	1	43.34 (5.99-313.42)	-	-	-	-	-	-	-	-	1	155.31 (21.47-1123.67)	-	-	-	-	-	-	-	-	-	-	-	-	-	-
PATIROMER	V03	V03AE09	2	0.03 (0.01-0.12)	-	-	-	-	-	-	-	-	1	0.16 (0.02-1.15)	-	-	-	-	-	-	-	-	-	-	-	-	1	0.85 (0.12-6.04)	-	-	-	-	-	-	-	-	-	-	-	-
COBICISTAT	V03	V03AX03	2	1.11 (0.28-4.44)	-	-	2	5.31 (1.32-21.32)	-	-	-	-	-	-	-	-	-	-	-	-	-	-	-	-	-	-	-	-	-	-	-	-	-	-	-	-	-	-	-	-
PERFLUTREN	V08	V08DA04	2	0.12 (0.03-0.47)	1	0.26 (0.04-1.83)	-	-	-	-	-	-	-	-	-	-	-	-	1	0.87 (0.12-6.16)	-	-	-	-	-	-	-	-	-	-	-	-	-	-	-	-	-	-	-	-
TECHNETIUM TC 99M OXIDRONATE	V09	V09BA01	2	3.17 (0.78-12.82)	-	-	-	-	-	-	-	-	-	-	-	-	1	22.41 (3.13-160.42)	-	-	-	-	-	-	-	-	-	-	-	-	-	-	-	-	-	-	1	2670.74 (365.30-19525.99)	-	-
LUTETIUM LU 177 DOTATATE	V10	V10XX04	2	0.22 (0.06-0.90)	-	-	-	-	-	-	2	2.36 (0.59-9.46)	-	-	-	-	-	-	-	-	-	-	-	-	-	-	-	-	-	-	-	-	-	-	-	-	-	-	-	-
EDETATE CALCIUM DISODIUM	-	-	1	7.13 (0.97-52.54)	-	-	-	-	-	-	-	-	-	-	-	-	-	-	-	-	1	136.86 (18.57-1008.79)	-	-	-	-	-	-	-	-	-	-	-	-	-	-	-	-	-	-
GELSEMIUM SEMPERVIRENS ROOT	-	-	1	61.79 (6.43-594.04)	-	-	-	-	-	-	-	-	-	-	-	-	1	881.32 (91.66-8474.22)	-	-	-	-	-	-	-	-	-	-	-	-	-	-	-	-	-	-	-	-	-	-
TURPENTINE OIL	-	-	1	61.79 (6.43-594.04)	-	-	-	-	1	449.02 (46.70-4317.16)	-	-	-	-	-	-	-	-	-	-	-	-	-	-	-	-	-	-	-	-	-	-	-	-	-	-	-	-	-	-
TOBRAMYCIN INHALATION SOLUTION	-	-	1	4.52 (0.62-32.87)	-	-	-	-	-	-	-	-	-	-	-	-	1	64.49 (8.87-468.90)	-	-	-	-	-	-	-	-	-	-	-	-	-	-	-	-	-	-	-	-	-	-
CEFIDEROCOL SULFATE TOSYLATE	J04	J04DI04	1	4.41 (0.61-32.07)	1	19.38 (2.67-140.83)	-	-	-	-	-	-	-	-	-	-	-	-	-	-	-	-	-	-	-	-	-	-	-	-	-	-	-	-	-	-	-	-	-	-
ASPIRIN AND OMEPRAZOLE	-	-	1	4.12 (0.57-29.88)	-	-	1	19.76 (2.72-143.35)	-	-	-	-	-	-	-	-	-	-	-	-	-	-	-	-	-	-	-	-	-	-	-	-	-	-	-	-	-	-	-	-
ETHACRYNATE SODIUM	C03	-	1	185.37 (11.59-2963.70)	1	813.99 (50.91-13014.77)	-	-	-	-	-	-	-	-	-	-	-	-	-	-	-	-	-	-	-	-	-	-	-	-	-	-	-	-	-	-	-	-	-	-
CABOTEGRAVIR AND RILPIVIRINE	J05	-	1	0.91 (0.13-6.48)	-	-	1	4.36 (0.61-31.09)	-	-	-	-	-	-	-	-	-	-	-	-	-	-	-	-	-	-	-	-	-	-	-	-	-	-	-	-	-	-	-	-
TAZEMETOSTAT	L01	L01XX72	1	0.52 (0.07-3.71)	-	-	-	-	-	-	-	-	-	-	-	-	-	-	-	-	-	-	1	21.12 (2.96-150.41)	-	-	-	-	-	-	-	-	-	-	-	-	-	-	-	-
PRALSETINIB	L01	L01EX23	1	0.36 (0.05-2.58)	-	-	-	-	-	-	-	-	1	4.00 (0.56-28.47)	-	-	-	-	-	-	-	-	-	-	-	-	-	-	-	-	-	-	-	-	-	-	-	-	-	-
SACITUZUMAB GOVITECAN	L01	L01FX17	1	0.36 (0.05-2.57)	-	-	-	-	-	-	-	-	-	-	1	4.48 (0.63-31.85)	-	-	-	-	-	-	-	-	1	16.04 (2.25-114.19)	-	-	-	-	-	-	-	-	-	-	-	-	-	-
LUMATEPERONE	N05	N05AD10	1	0.35 (0.05-2.48)	1	1.53 (0.22-10.90)	-	-	-	-	-	-	-	-	-	-	-	-	-	-	-	-	-	-	-	-	-	-	-	-	-	-	-	-	-	-	-	-	-	-
ANTI-INHIBITOR COAGULANT COMPLEX	-	-	1	0.34 (0.05-2.42)	-	-	-	-	-	-	-	-	-	-	-	-	-	-	-	-	1	6.53 (0.92-46.44)	-	-	-	-	-	-	-	-	-	-	-	-	-	-	-	-	-	-
PRABOTULINUM TOXIN TYPE A	M03	-	1	0.09 (0.01-0.63)	-	-	-	-	-	-	-	-	-	-	-	-	-	-	-	-	-	-	1	3.57 (0.50-25.40)	-	-	-	-	-	-	-	-	-	-	-	-	-	-	-	-
TUCATINIB	L01	L01EH03	1	0.09 (0.01-0.61)	-	-	-	-	-	-	-	-	-	-	-	-	-	-	-	-	-	-	1	3.50 (0.49-24.85)	-	-	-	-	-	-	-	-	-	-	-	-	-	-	-	-
ARFORMOTEROL TARTRATE	R03	-	1	0.06 (0.01-0.46)	1	0.28 (0.04-2.02)	-	-	1	0.47 (0.07-3.34)	-	-	-	-	-	-	-	-	-	-	-	-	-	-	-	-	-	-	-	-	-	-	-	-	-	-	-	-	-	-
BELLADONNA	A03	A03BA04	1	1.20 (0.17-8.60)	-	-	-	-	-	-	-	-	-	-	1	14.91 (2.09-106.57)	-	-	-	-	-	-	-	-	-	-	-	-	-	-	-	-	-	-	-	-	-	-	-	-
ROLAPITANT	A04	A04AD14	1	0.36 (0.05-2.57)	-	-	-	-	-	-	1	3.80 (0.53-27.07)	-	-	-	-	-	-	-	-	-	-	-	-	-	-	-	-	-	-	-	-	-	-	-	-	-	-	-	-
SODIUM SULFATE	A12	A12CA02	1	0.43 (0.06-3.04)	1	1.88 (0.26-13.35)	-	-	1	3.10 (0.44-22.09)	-	-	-	-	-	-	-	-	-	-	-	-	-	-	-	-	-	-	-	-	-	-	-	-	-	-	-	-	-	-
NICKEL	A12	A12CX	1	1.85 (0.26-13.29)	1	8.14 (1.14-58.36)	-	-	-	-	-	-	-	-	-	-	-	-	-	-	-	-	-	-	-	-	-	-	-	-	-	-	-	-	-	-	-	-	-	-
MANGANESE CHLORIDE	A12	A12CX	1	0.85 (0.12-6.04)	-	-	-	-	-	-	1	8.91 (1.25-63.57)	-	-	-	-	-	-	-	-	-	-	-	-	-	-	-	-	-	-	-	-	-	-	-	-	-	-	-	-
PRASTERONE	A14	A14AA07	1	0.06 (0.01-0.40)	-	-	-	-	-	-	-	-	1	0.61 (0.09-4.37)	-	-	-	-	-	-	-	-	-	-	-	-	-	-	-	-	-	-	-	-	-	-	-	-	-	-
ALGLUCOSIDASE ALFA	A16	A16AB07	1	0.12 (0.02-0.84)	1	0.52 (0.07-3.67)	-	-	-	-	-	-	-	-	-	-	-	-	-	-	-	-	-	-	-	-	-	-	-	-	-	-	-	-	-	-	-	-	-	-
NITISINONE	A16	A16AX04	1	0.25 (0.03-1.77)	-	-	-	-	-	-	-	-	-	-	1	3.08 (0.43-21.92)	-	-	-	-	-	-	-	-	-	-	-	-	-	-	-	-	-	-	-	-	-	-	-	-
MIGLUSTAT	A16	A16AX06	1	0.20 (0.03-1.42)	1	0.88 (0.12-6.23)	-	-	-	-	-	-	-	-	-	-	-	-	-	-	-	-	-	-	-	-	-	-	-	-	-	-	-	-	-	-	-	-	-	-
TEDUGLUTIDE	A16	A16AX08	1	0.03 (0.00-0.20)	-	-	-	-	-	-	1	0.29 (0.04-2.07)	-	-	-	-	-	-	-	-	-	-	-	-	-	-	-	-	-	-	-	-	-	-	-	-	-	-	-	-
FERRIC DERISOMALTOSE	B03	B03AB10	1	1.20 (0.17-8.54)	-	-	-	-	-	-	-	-	-	-	-	-	-	-	-	-	-	-	-	-	-	-	1	69.22 (9.68-494.90)	-	-	-	-	-	-	-	-	-	-	-	-
SODIUM ACETATE	B05	B05XA08	1	0.98 (0.14-7.00)	1	4.31 (0.60-30.74)	-	-	1	7.13 (1.00-50.87)	-	-	-	-	-	-	-	-	-	-	-	-	-	-	-	-	-	-	-	-	-	-	-	-	-	-	-	-	-	-
LANADELUMAB-FLYO	B06	B06AC05	1	0.17 (0.02-1.22)	-	-	-	-	-	-	-	-	-	-	-	-	-	-	-	-	-	-	1	6.94 (0.98-49.30)	-	-	-	-	-	-	-	-	-	-	-	-	-	-	-	-
REGADENOSON	C01	C01EB21	1	0.05 (0.01-0.32)	-	-	1	0.22 (0.03-1.56)	-	-	-	-	-	-	-	-	-	-	-	-	-	-	-	-	-	-	-	-	-	-	-	-	-	-	-	-	-	-	-	-
ZINC ACETATE ANHYDROUS AND ZINC GLUCONATE	C05	C05AX04	1	0.25 (0.03-1.75)	1	1.08 (0.15-7.66)	-	-	-	-	-	-	-	-	-	-	-	-	-	-	-	-	-	-	-	-	-	-	-	-	-	-	-	-	-	-	-	-	-	-
LOMITAPIDE MESYLATE	C10	C10AX12	1	0.05 (0.01-0.38)	-	-	-	-	-	-	-	-	-	-	-	-	-	-	-	-	-	-	1	2.16 (0.30-15.36)	-	-	-	-	-	-	-	-	-	-	-	-	-	-	-	-
UNDECYLENIC ACID	D01	D01AE04	1	1.51 (0.21-10.78)	-	-	-	-	-	-	-	-	1	16.62 (2.32-118.98)	-	-	-	-	-	-	-	-	-	-	-	-	-	-	-	-	-	-	-	-	-	-	-	-	-	-
BUTENAFINE HYDROCHLORIDE	D01	D01AE23	1	0.18 (0.03-1.31)	-	-	-	-	-	-	-	-	-	-	-	-	-	-	-	-	-	-	1	7.50 (1.06-53.34)	-	-	-	-	-	-	-	-	-	-	-	-	-	-	-	-
TAVABOROLE	D01	D01AE24	1	0.25 (0.04-1.80)	-	-	-	-	-	-	-	-	-	-	-	-	-	-	-	-	1	4.86 (0.68-34.56)	-	-	-	-	-	-	-	-	-	-	-	-	-	-	-	-	-	-
CHLORHEXIDINE GLUCONATE AND ISOPROPYL ALCOHOL	D08	D08AC52	1	1.31 (0.18-9.33)	-	-	-	-	-	-	-	-	-	-	1	16.17 (2.26-115.64)	-	-	-	-	-	-	-	-	1	57.97 (8.10-414.59)	-	-	-	-	-	-	-	-	-	-	-	-	-	-
SODIUM HYPOCHLORITE	D08	D08AX07	1	2.11 (0.29-15.12)	-	-	-	-	-	-	1	22.18 (3.09-159.25)	-	-	-	-	-	-	-	-	-	-	-	-	-	-	-	-	-	-	-	-	-	-	-	-	-	-	-	-
CLINDAMYCIN PHOSPHATE AND BENZOYL PEROXIDE	D10	D10AF51	1	0.34 (0.05-2.44)	-	-	-	-	-	-	-	-	-	-	-	-	-	-	-	-	-	-	1	13.90 (1.95-98.88)	-	-	-	-	-	-	-	-	-	-	-	-	-	-	-	-
NORETHINDRONE ACETATE AND ETHINYL ESTRADIOL	G03	G03AA06	1	0.20 (0.03-1.43)	-	-	-	-	-	-	-	-	-	-	-	-	-	-	1	2.97 (0.42-21.09)	-	-	-	-	-	-	-	-	-	-	-	-	-	-	-	-	-	-	-	-
ESTRADIOL AND LEVONORGESTREL	G03	G03AB03	1	0.12 (0.02-0.83)	-	-	-	-	-	-	-	-	-	-	-	-	-	-	-	-	-	-	1	4.76 (0.67-33.86)	-	-	-	-	-	-	-	-	-	-	-	-	-	-	-	-
CHORIONIC GONADOTROPIN	G03	G03GA01	1	0.39 (0.06-2.79)	1	1.72 (0.24-12.27)	-	-	-	-	-	-	-	-	-	-	-	-	-	-	-	-	-	-	-	-	-	-	-	-	-	-	-	-	-	-	-	-	-	-
CHORIOGONADOTROPIN ALFA	G03	G03GA08	1	0.13 (0.02-0.91)	-	-	-	-	-	-	-	-	1	1.42 (0.20-10.07)	-	-	-	-	-	-	-	-	-	-	-	-	-	-	-	-	-	-	-	-	-	-	-	-	-	-
OSPEMIFENE	G03	G03XC05	1	0.07 (0.01-0.52)	1	0.32 (0.05-2.30)	-	-	-	-	-	-	-	-	-	-	-	-	-	-	-	-	-	-	-	-	-	-	-	-	-	-	-	-	-	-	-	-	-	-
THYROTROPIN ALFA	H01	H01AB01	1	0.27 (0.04-1.93)	-	-	-	-	-	-	-	-	-	-	1	3.37 (0.47-23.95)	-	-	-	-	-	-	-	-	-	-	-	-	-	-	-	-	-	-	-	-	-	-	-	-
OXYTOCIN	H01	H01BB02	1	0.09 (0.01-0.66)	-	-	-	-	-	-	-	-	-	-	-	-	-	-	-	-	-	-	-	-	-	-	-	-	-	-	-	-	-	-	1	149.40 (20.62-1082.50)	-	-	-	-
NAFARELIN ACETATE	H01	H01CA02	1	0.90 (0.13-6.42)	-	-	-	-	-	-	-	-	-	-	-	-	-	-	1	13.31 (1.87-94.96)	-	-	-	-	-	-	-	-	-	-	-	-	-	-	-	-	-	-	-	-
ELAGOLIX	H01	H01CC03	1	0.07 (0.01-0.51)	-	-	-	-	-	-	-	-	-	-	-	-	-	-	-	-	-	-	-	-	-	-	1	4.15 (0.58-29.51)	-	-	-	-	-	-	-	-	-	-	-	-
HEPATITIS B IMMUNE GLOBULIN (HUMAN)	J06	J06BB04	1	4.21 (0.58-30.58)	-	-	-	-	1	30.61 (4.22-222.23)	-	-	-	-	-	-	-	-	-	-	-	-	-	-	-	-	-	-	-	-	-	-	-	-	-	-	-	-	-	-
NECITUMUMAB	L01	L01XC22	1	0.80 (0.11-5.67)	-	-	-	-	-	-	1	8.38 (1.17-59.73)	-	-	-	-	-	-	-	-	-	-	-	-	-	-	-	-	-	-	-	-	-	-	-	-	-	-	-	-
PORFIMER SODIUM	L01	L01XD01	1	0.60 (0.08-4.26)	-	-	-	-	-	-	-	-	-	-	-	-	-	-	-	-	1	11.48 (1.61-81.76)	-	-	-	-	-	-	-	-	-	-	-	-	-	-	-	-	-	-
NERATINIB	L01	L01XE45	1	0.11 (0.02-0.76)	-	-	-	-	-	-	-	-	-	-	-	-	-	-	-	-	-	-	1	4.34 (0.61-30.86)	-	-	-	-	-	-	-	-	-	-	-	-	-	-	-	-
LAROTRECTINIB	L01	L01XE53	1	0.49 (0.07-3.46)	-	-	-	-	-	-	-	-	-	-	1	6.03 (0.85-42.91)	-	-	-	-	-	-	-	-	-	-	-	-	-	-	-	-	-	-	-	-	-	-	-	-
GILTERITINIB	L01	L01XE54	1	0.17 (0.02-1.17)	-	-	-	-	-	-	-	-	1	1.82 (0.26-12.94)	-	-	-	-	-	-	-	-	-	-	-	-	-	-	-	-	-	-	-	-	-	-	-	-	-	-
ENTRECTINIB	L01	L01XE56	1	0.47 (0.07-3.37)	-	-	1	2.27 (0.32-16.19)	-	-	-	-	-	-	-	-	-	-	-	-	-	-	-	-	-	-	-	-	-	-	-	-	-	-	-	-	-	-	-	-
RUCAPARIB	L01	L01XX55	1	0.03 (0.00-0.18)	-	-	-	-	-	-	-	-	-	-	-	-	-	-	-	-	-	-	1	1.03 (0.15-7.34)	-	-	-	-	-	-	-	-	-	-	-	-	-	-	-	-
IVOSIDENIB	L01	L01XX62	1	0.17 (0.02-1.21)	-	-	-	-	-	-	-	-	-	-	1	2.11 (0.30-14.96)	-	-	-	-	-	-	-	-	1	7.54 (1.06-53.64)	-	-	-	-	-	-	-	-	-	-	-	-	-	-
TOREMIFENE CITRATE	L02	L02BA02	1	0.49 (0.07-3.45)	-	-	-	-	-	-	1	5.11 (0.72-36.37)	-	-	-	-	-	-	-	-	-	-	-	-	-	-	-	-	-	-	-	-	-	-	-	-	-	-	-	-
DAROLUTAMIDE	L02	L02BB06	1	0.48 (0.07-3.44)	-	-	-	-	-	-	1	5.10 (0.72-36.28)	-	-	-	-	-	-	-	-	-	-	-	-	-	-	-	-	-	-	-	-	-	-	-	-	-	-	-	-
HISTAMINE	L03	L03AX14	1	2.06 (0.29-14.78)	-	-	1	9.88 (1.38-70.91)	-	-	-	-	-	-	-	-	-	-	-	-	-	-	-	-	-	-	-	-	-	-	-	-	-	-	-	-	-	-	-	-
BUROSUMAB	M05	M05BX05	1	0.06 (0.01-0.40)	-	-	-	-	-	-	-	-	-	-	-	-	-	-	-	-	-	-	1	2.27 (0.32-16.11)	-	-	-	-	-	-	-	-	-	-	-	-	-	-	-	-
LIDOCAINE AND TETRACAINE	N01	N01BA53	1	1.78 (0.25-12.77)	-	-	-	-	-	-	-	-	-	-	-	-	-	-	-	-	-	-	-	-	-	-	-	-	1	196.32 (27.36-1408.83)	-	-	-	-	-	-	-	-	-	-
PRILOCAINE HYDROCHLORIDE	N01	N01BB04	1	1.78 (0.25-12.77)	-	-	-	-	-	-	-	-	-	-	-	-	-	-	1	26.37 (3.68-188.98)	-	-	-	-	-	-	-	-	-	-	-	-	-	-	-	-	-	-	-	-
LIDOCAINE AND PRILOCAINE	N01	N01BB52	1	0.31 (0.04-2.20)	-	-	-	-	-	-	-	-	-	-	-	-	-	-	1	4.58 (0.64-32.56)	-	-	-	-	-	-	-	-	-	-	-	-	-	-	-	-	-	-	-	-
ETHOTOIN	N03	N03AB01	1	6.18 (0.84-45.31)	1	27.13 (3.70-198.98)	-	-	1	44.90 (6.12-329.30)	-	-	-	-	-	-	-	-	-	-	-	-	-	-	-	-	-	-	-	-	-	-	-	-	-	-	-	-	-	-
CANNABIDIOL	N03	N03AX24	1	0.02 (0.00-0.11)	-	-	-	-	-	-	-	-	1	0.17 (0.02-1.23)	-	-	-	-	-	-	-	-	-	-	-	-	-	-	-	-	-	-	-	-	-	-	-	-	-	-
SAFINAMIDE MESYLATE	N04	N04BD03	1	0.29 (0.04-2.06)	-	-	-	-	-	-	-	-	-	-	-	-	-	-	1	4.29 (0.60-30.52)	-	-	-	-	-	-	-	-	-	-	-	-	-	-	-	-	-	-	-	-
PATISIRAN	N07	N07XX12	1	0.14 (0.02-0.96)	1	0.59 (0.08-4.22)	-	-	-	-	-	-	-	-	-	-	-	-	-	-	-	-	-	-	-	-	-	-	-	-	-	-	-	-	-	-	-	-	-	-
NITAZOXANIDE	P01	P01AX11	1	0.09 (0.01-0.63)	-	-	-	-	1	0.64 (0.09-4.58)	-	-	-	-	-	-	-	-	-	-	-	-	-	-	-	-	-	-	-	-	-	-	-	-	-	-	-	-	-	-
PRIMAQUINE PHOSPHATE	P01	P01BA03	1	2.65 (0.37-19.06)	1	11.63 (1.62-83.72)	-	-	1	19.24 (2.67-138.55)	-	-	-	-	-	-	-	-	-	-	-	-	-	-	-	-	-	-	-	-	-	-	-	-	-	-	-	-	-	-
IBUPROFEN AND PSEUDOEPHEDRINE HCL	R01	R01BA52	1	14.26 (1.87-109.00)	-	-	-	-	-	-	-	-	1	157.30 (20.57-1202.62)	-	-	-	-	-	-	-	-	-	-	-	-	-	-	-	-	-	-	-	-	-	-	-	-	-	-
GUAIFENESIN AND PHENYLEPHRINE HYDROCHLORIDE	R01	R01BA53	1	37.07 (4.33-317.34)	1	162.80 (19.02-1393.57)	-	-	-	-	-	-	-	-	-	-	-	-	-	-	-	-	-	-	-	-	-	-	-	-	-	-	-	-	-	-	-	-	-	-
TIOPRONIN	R05	R05CB12	1	0.11 (0.02-0.80)	-	-	-	-	-	-	-	-	1	1.23 (0.17-8.77)	-	-	-	-	-	-	-	-	-	-	-	-	-	-	-	-	-	-	-	-	-	-	-	-	-	-
LIFITEGRAST	S01	S01XA25	1	0.02 (0.00-0.14)	1	0.09 (0.01-0.62)	-	-	-	-	-	-	-	-	-	-	-	-	-	-	-	-	-	-	-	-	-	-	-	-	-	-	-	-	-	-	-	-	-	-
IOBENGUANE I-123	V09	V09IX01	1	3.25 (0.45-23.49)	-	-	-	-	-	-	-	-	-	-	1	40.29 (5.58-291.05)	-	-	-	-	-	-	-	-	-	-	-	-	-	-	-	-	-	-	-	-	-	-	-	-
FLUDEOXYGLUCOSE F18	V09	V09IX04	1	2.90 (0.40-20.88)	-	-	-	-	-	-	-	-	-	-	1	35.89 (4.98-258.73)	-	-	-	-	-	-	-	-	-	-	-	-	-	-	-	-	-	-	-	-	-	-	-	-
SODIUM IODIDE I 131	V10	V10XA01	1	0.20 (0.03-1.40)	-	-	-	-	-	-	1	2.08 (0.29-14.76)	-	-	-	-	-	-	-	-	-	-	-	-	-	-	-	-	-	-	-	-	-	-	-	-	-	-	-	-
